# Supplementary material for: Maize Combined Insect Resistance Genomic Regions and Their Co-localization With Cell Wall Constituents Revealed by Tissue-Specific QTL Meta-Analyses
Source: Front Plant Sci. 2018 Jul 5;9:895. doi: 10.3389/fpls.2018.00895 (PMC6041972; doi:10.3389/fpls.2018.00895)
Supplement: Supplementary file 1 [file Presentation_1.ZIP]

Archive with 60 entries (60 files):
- Barriere_2008 map.txt
- Barriere_2008 QTL.txt
- Bohn_1996 map.txt
- Bohn_1996_QTL.txt
- Bohn_1997 map.txt
- Bohn_1997a QTL.txt
- Bohn_1997b QTL.txt
- Bohn_2000 map.txt
- Bohn_2000 QTL.txt
- Cardinal_2001 map.txt
- Cardinal_2001 QTL.txt
- Cardinal_2003 QTL.txt
- Cardinal_2006a map.txt
- Cardinal_2006a QTL.txt
- Cardinal_2006b map.txt
- Cardinal_2006b QTL.txt
- Castro-A_2015 QTL.txt
- Castro-A1_2015 map.txt
- Courtial 2013 QTL.txt
- Courtial_2013 map.txt
- Courtial_2014 QTL.txt
- Fontaine_2003 QTL.txt
- Garcia-L_2009 QTL.txt
- Garcia-L_2010 QTL.txt
- Garcia-L1_2009 map.txt
- Hazen_2003 map.txt
- Hazen_2003 QTL.txt
- IBM2 2008 Neighbors.txt
- Jampatong_2002 map.txt
- Jampatong_2002 QTL.txt
- Khairallah_1998 map.txt
- Khairallah_1998 QTL.txt
- Krasowski_2002 map.txt
- Krasowski_2002 QTL.txt
- Krasowski_2004 map.txt
- Krasowski_2004 QTL.txt
- Krasowski_2005 QTL.txt
- Krasowski_2006 QTL.txt
- map_CMK2_map.txt
- map_CMK2_qtl.txt
- Mechin_2001 map.txt
- Mechin_2001 QTL.txt
- MQTL SUMMARY (RAW DATA FROM BIOMERCATOR 4).xlsx
- Ordas_2009 map.txt
- Ordas_2009 QTL.txt
- Ordas_2010 map.txt
- Ordas_2010_qtl.txt
- Papst_2004a QTL.txt
- Papst_2004b QTL.txt
- Papst_2004c QTL.txt
- Riboulet_2008 map.txt
- Riboulet_2008 QTL.txt
- Roussel_2002 QTL.txt
- Samayoa_2014 map.txt
- Samayoa_2014 QTL.txt
- Santiago_2016 map.txt
- Santiago_2016a QTL.txt
- Santiago_2016b QTL.txt
- Schon_1993 map.txt
- Schon_1993 QTL.txt
