# Supplementary material for: Maize Combined Insect Resistance Genomic Regions and Their Co-localization With Cell Wall Constituents Revealed by Tissue-Specific QTL Meta-Analyses
Source: Front Plant Sci. 2018 Jul 5;9:895. doi: 10.3389/fpls.2018.00895 (PMC6041972; doi:10.3389/fpls.2018.00895)
Supplement: Supplementary file 1 [file Presentation_1.ZIP › Barriere_2008 map.txt]

mapName=Barierre_2008
Organism Genus=Zea
Organism Species=mays
crossType=RI0
popSize=242
mappingCrossType=unknown
mappingFunction=haldane
mapUnit=cM
mapExpansion=0
mapQuality=0
locusLocation=1
chr=1
lg=1
1	bnlg1014	0
2	bnlg149	32.6
3	bnlg1112	60.8
4	bnlg1178	74.4
5	umc1366a	104
6	bnlg1803	105.6
7	bnlg1866	143.9
8	bnlg1832	160.8
9	bnlg615	214.3
10	bnlg1556	224.9
11	phi037	243.4
12	bnlg1720	283.7
13	phi064	332.3
chr=2
lg=2
14	umc1165	0
15	bnlg1017	4.9
16	bnlg1302	15.2
17	bnlg2240	42.7
18	bnlg1018	61.8
19	bnlg1138	92.4
20	umc1042	153.9
21	bnlg1940	185.7
22	bnlg1520	192
chr=3
lg=3
23	umc1394	0
24	bnlg1325	18.5
25	bnlg1523	20.4
26	bnlg1904	42.2
27	phi099	51.1
28	umc1425	53.7
29	umc1773	74.6
30	bnlg1601	77.5
31	bnlg2160a	79.3
32	bnlg1035	82.4
33	umc1311	106.5
34	phi02228	133.5
35	umc1135	171.5
36	umc1767	175.4
37	bnlg1108	195.2
38	bnlg1257	226.3
chr=4
lg=4
39	umc2278	0
40	umc1164	24.2
41	nc004	49
42	phi021	49
43	bnlg1265	69.2
44	bnlg1621	85.5
45	dup28	125.3
46	phi033	131.8
47	umc1109	178.5
chr=5
lg=5
48	ohp2	0
49	bnlg105	33.9
50	bnlg1046	46.7
51	bnlg1208	76.7
52	umc1332	80.4
53	umc1800	95.3
54	bnlg11847	109.8
55	bnlg1346	165.2
56	bnlg2305	171.4
57	bnlg1306	173
58	bnlg389	210.8
chr=7
lg=7
59	bnlg2132	0
60	bnlg1200	32.1
61	bnlg1070	58.8
62	bnlg1666	102.9
63	umc1125	137.8
64	phi051	156
65	phi116	159.5
chr=8
lg=8
66	bnlg1194	0
67	phi119	18.9
68	bnlg1834	41
69	bnlg2046	59.3
70	bnlg2181	76.9
71	bnlg1782	96.5
72	bnlg1065	110.6
73	umc1638	173.7
chr=10
lg=10
74	umc1318	0
75	umc1337	24.2
76	bnlg1079	41.6
77	bnlg2160b	45.5
78	umc1246	52.4
79	umc1648	68.3
80	umc1506	81.4
81	bnlg1028	91.9
82	bnlg1360	125.3
