# Supplementary material for: Maize Combined Insect Resistance Genomic Regions and Their Co-localization With Cell Wall Constituents Revealed by Tissue-Specific QTL Meta-Analyses
Source: Front Plant Sci. 2018 Jul 5;9:895. doi: 10.3389/fpls.2018.00895 (PMC6041972; doi:10.3389/fpls.2018.00895)
Supplement: Supplementary file 1 [file Presentation_1.ZIP › Barriere_2008 QTL.txt]

mapName=Barierre_2008
Barriere 2008_1	ADL/NDF	null	null	null	1	1	2.5	0.064	56	50.73786157	61.26213843
Barriere 2008_2	Sg	null	null	null	1	1	2.5	0.0124	82	54.84057585	109.1594242
Barriere 2008_3	Est FA	null	null	null	1	1	2.5	0.071	104	99.25666395	108.743336
Barriere 2008_4	KL/NDF	null	null	null	1	1	2.5	0.13	170	167.4094088	172.5905912
Barriere 2008_5	pCA	null	null	null	1	1	2.5	0.109	228	224.910304	231.089696
Barriere 2008_6	ADL/NDF	null	null	null	2	2	2.5	0.059	14	8.291917636	19.70808236
Barriere 2008_7	Est FA	null	null	null	2	2	2.5	0.169	70	68.00723752	71.99276248
Barriere 2008_8	Est FA	null	null	null	2	2	2.5	0.114	190	187.045817	192.954183
Barriere 2008_9	Va	null	null	null	3	3	2.5	0.094	42	38.41726745	45.58273255
Barriere 2008_10	Eth FA	null	null	null	3	3	2.5	0.196	70	68.28175072	71.71824928
Barriere 2008_11	pCA	null	null	null	3	3	2.5	0.06	100	94.38705234	105.6129477
Barriere 2008_12	Eth FA	null	null	null	4	4	2.5	0.196	66	64.28175072	67.71824928
Barriere 2008_13	Est FA	null	null	null	4	4	2.5	0.114	130	127.045817	132.954183
Barriere 2008_14	5-5 diFA	null	null	null	5	5	2.5	0.09	128	124.2580349	131.7419651
Barriere 2008_15	Va	null	null	null	7	7	2.5	0.119	62	59.16994236	64.83005764
Barriere 2008_16	Va	null	null	null	8	8	2.5	0.211	52	50.40390114	53.59609886
Barriere 2008_17	Va	null	null	null	8	8	2.5	0.1	68	64.6322314	71.3677686
Barriere 2008_18	Eth FA	null	null	null	8	8	2.5	0.09	118	114.2580349	121.7419651
Barriere 2008_19	Sg	null	null	null	10	10	2.5	0.191	34	32.23677037	35.76322963
Barriere 2008_20	ADL/NDF	null	null	null	10	10	2.5	0.165	50	47.95892812	52.04107188
Barriere 2008_21	Est FA	null	null	null	10	10	2.5	0.073	110	105.3866184	114.6133816
