# Supplementary material for: Maize Combined Insect Resistance Genomic Regions and Their Co-localization With Cell Wall Constituents Revealed by Tissue-Specific QTL Meta-Analyses
Source: Front Plant Sci. 2018 Jul 5;9:895. doi: 10.3389/fpls.2018.00895 (PMC6041972; doi:10.3389/fpls.2018.00895)
Supplement: Supplementary file 1 [file Presentation_1.ZIP › Bohn_1996_QTL.txt]

mapName=Bohn_1996
Bohn_1996_SCB_1	LFD	null	null	null	1	1	2.5	0.154	164	154.4401154	173.5598846
Bohn_1996_SCB_2	LFD	null	null	null	2	2	2.5	0.112	24	10.85515873	37.14484127
Bohn_1996_SCB_3	LFD	null	null	null	2	2	2.5	0.135	126	115.0946502	136.9053498
Bohn_1996_SCB_4	LFD	null	null	null	5	5	2.5	0.101	76	61.42354235	90.57645765
Bohn_1996_SCB_5	LFD	null	null	null	5	5	2.5	0.096	138	122.6643519	153.3356481
Bohn_1996_SCB_6	LFD	null	null	null	7	7	2.5	0.109	52	38.49337411	65.50662589
Bohn_1996_SCB_7	LFD	null	null	null	8	8	2.5	0.104	56	41.84401709	70.15598291
Bohn_1996_SCB_8	LFD	null	null	null	9	9	2.5	0.087	58	41.07790549	74.92209451
