# Supplementary material for: Maize Combined Insect Resistance Genomic Regions and Their Co-localization With Cell Wall Constituents Revealed by Tissue-Specific QTL Meta-Analyses
Source: Front Plant Sci. 2018 Jul 5;9:895. doi: 10.3389/fpls.2018.00895 (PMC6041972; doi:10.3389/fpls.2018.00895)
Supplement: Supplementary file 1 [file Presentation_1.ZIP › Bohn_1997 map.txt]

mapName=Bohn_1997
Organism Genus=Zea
Organism Species=mays
crossType=SF3
popSize=171
mappingCrossType=unknown
mappingFunction=Haldane
mapUnit=cM
mapExpansion=0
mapQuality=0
locusLocation=1
chr=1
lg=1
1	pmk1	0
2	pck1	12
3	bnl6.32	18
4	umc167a	48
5	yab11	56
6	csu91b	61
7	csu92a	68
8	nactf48	84
9	umc33a	110
10	agal1	115
11	umc140a	131
12	qgrwt26	140
13	umc106a	141
14	qscb1	164
15	bnl8.29a	169
16	 bnl6.32	179
chr=2
lg=2
17	lox6	0
18	qscb2	24
19	umc6a	37
20	umc29b	60
21	prp2	61
22	qplht129	62
23	qgrwt32	64
24	umc131	66
25	csu46b	69
26	umc22a	115
27	csu37a	121
28	qscb3	126
29	umc150b	140
30	umc49a	160
31	csu109a	184
chr=3
lg=3
32	umc121	0
33	csu75a	10
34	me3	12
35	umc10a	37
36	qplht130	38
37	bnl13.05b	40
38	atp1	46
39	im30p1	63
40	bnl6.16a	77
41	umc3b	79
42	umc16a	89
43	umc63a	106
44	cyp1	160
chr=4
lg=4
45	umc123	0
46	alf18	48
47	csu84a	82
48	umc47a	83
49	qplht131	94
50	umc19	107
51	umc15a	127
52	umc133a	151
chr=5
lg=5
53	csu134b(thf)	0
54	qplht132	2
55	bnl6.25a	4
56	umc132b(chk)	16
57	zmm31	21
58	umc72a	23
59	umc66c(lcr)	58
60	csu36b(rpL19)	60
61	qscb4	76
62	bnl5.71a	76
63	umc126a	88
64	umc47c	88
65	umc47b	88
66	ant1	102
67	umc68a	123
68	qscb5	138
69	umc127b	139
70	umc104b	168
chr=6
lg=6
71	csu70	0
72	csu146a(cdc48)	27
73	elfg1	62
74	csu16b	81
75	qgrwt33	82
76	bnl5.47a	83
77	umc38a	85
chr=7
lg=7
78	his1a	0
79	bnl15.40	20
80	umc116a	31
81	bnl15.21	42
82	qscb6	52
83	bnl6.06b	57
84	bnl15.27b	66
85	umc125b	74
86	bnl14.07	82
87	qgrwt28	126
88	umc35a	131
chr=8
lg=8
89	bnl13.05a	0
90	qscb7	56
91	qgrwt29	64
92	umc12a	65
93	csu31a	70
94	umc30a	75
95	qgrwt34	76
96	umc150a	76
97	umc48a	87
98	qgrwt35	104
99	qgrwt30	104
100	csu165a	142
101	umc3a	160
chr=9
lg=9
102	csu95a	0
103	umc113a	14
104	umc105a	40
105	qscb8	58
106	qgrwt31	58
107	umc153	66
108	csu147	68
109	csu59a	93
110	qscb9	98
111	psk3	105
112	bnl5.09a	109
113	bnl14.28a	114
chr=10
lg=10
114	bnl3.04	0
115	qgrwt36	12
116	hupm1	51
117	bnl5.62b	67
118	umc130	74
119	qscb10	84
120	bnl7.49b(hmd)	84
121	umc64a	96
122	umc146	106
123	umc44a	114
124	csu48	185
