# Supplementary material for: Maize Combined Insect Resistance Genomic Regions and Their Co-localization With Cell Wall Constituents Revealed by Tissue-Specific QTL Meta-Analyses
Source: Front Plant Sci. 2018 Jul 5;9:895. doi: 10.3389/fpls.2018.00895 (PMC6041972; doi:10.3389/fpls.2018.00895)
Supplement: Supplementary file 1 [file Presentation_1.ZIP › Bohn_1997a QTL.txt]

mapName=Bohn_1997
Bohn_1997_SCB_1	LDR	null	null	null	1	1	3	0.057	103	75.81214733	130.1878527
Bohn_1997_SCB_2	LDR	null	null	null	1	1	3	0.064	182	157.7858187	206.2141813
Bohn_1997_SCB_3	LDR	null	null	null	2	2	3	0.073	114	92.77112874	135.2288713
Bohn_1997_SCB_4	LDR	null	null	null	2	2	3	0.202	141	133.3281802	148.6718198
Bohn_1997_SCB_5	LDR	null	null	null	3	3	3	0.038	48	7.218220991	88.78177901
Bohn_1997_SCB_6	LDR	null	null	null	5	5	3	0.076	85	64.6091105	105.3908895
Bohn_1997_SCB_7	LDR	null	null	null	7	7	3	0.07	66	43.86131997	88.13868003
Bohn_1997_SCB_8	LDR	null	null	null	8	8	3	0.075	66	45.33723197	86.66276803
Bohn_1997_SCB_9	LDR	null	null	null	9	9	3	0.308	84	78.96848181	89.03151819
Bohn_1997_SCB_10	LDR	null	null	null	10	10	3	0.084	84	65.55109997	102.4489
