# Supplementary material for: Maize Combined Insect Resistance Genomic Regions and Their Co-localization With Cell Wall Constituents Revealed by Tissue-Specific QTL Meta-Analyses
Source: Front Plant Sci. 2018 Jul 5;9:895. doi: 10.3389/fpls.2018.00895 (PMC6041972; doi:10.3389/fpls.2018.00895)
Supplement: Supplementary file 1 [file Presentation_1.ZIP › Bohn_1997b QTL.txt]

mapName=Bohn_1997
Bohn_1997_SWCB_1	LDR	null	null	null	1	1	3	0.044	58	22.77937267	93.22062733
Bohn_1997_SWCB_2	LDR	null	null	null	1	1	3	0.052	108	78.19793072	137.8020693
Bohn_1997_SWCB_3	LDR	null	null	null	1	1	3	0.149	154	143.5992778	164.4007222
Bohn_1997_SWCB_4	LDR	null	null	null	5	5	3	0.063	141	116.4014666	165.5985334
Bohn_1997_SWCB_5	LDR	null	null	null	7	7	3	0.016	32	0	128.8567251
Bohn_1997_SWCB_6	LDR	null	null	null	9	9	3	0.081	68	48.86780738	87.13219262
