# Supplementary material for: Maize Combined Insect Resistance Genomic Regions and Their Co-localization With Cell Wall Constituents Revealed by Tissue-Specific QTL Meta-Analyses
Source: Front Plant Sci. 2018 Jul 5;9:895. doi: 10.3389/fpls.2018.00895 (PMC6041972; doi:10.3389/fpls.2018.00895)
Supplement: Supplementary file 1 [file Presentation_1.ZIP › Bohn_2000 map.txt]

mapName=Bohn_2000
Organism Genus=Zea
Organism Species=mays
crossType=SF2
popSize=230
mappingCrossType=unknown
mappingFunction=haldane
mapUnit=cM
mapExpansion=0
mapQuality=0
locusLocation=1
chr=1
lg=1
2	umc157	27.00000
3	umc76	73.00000
4	umc67	159.00000
5	bnl5.59a	165.00000
6	umc58	178.00000
7	umc33	197.00000
8	umc83	211.00000
9	csu164	218.00000
10	umc12c	232.00000
11	umc49	235.00000
12	umc107a	240.00000
13	umc161	267.00000
14	bnl6.32	302.00000
chr=2
lg=2
14	umc53	0.00000
15	umc6	40.00000
16	umc34	68.00000
17	npi285b	110.00000
18	umc255	118.00000
19	umc55	131.00000
20	csu61c	137.00000
21	umc5a 	139.00000
22	bnl5.62d	189.00000
chr=3
lg=3
24	umc32a	38.00000
25	umc121	55.00000
26	csu16a	83.00000
27	umc92	121.00000
28	umc10	135.00000
29	bnl8.01	182.00000
30	umc3	257.00000
31	umc16a	276.00000
32	umc63	304.00000
33	umc96	319.00000
chr=4
lg=4
34	phi072	0.00000
35	csu25c	78.00000
36	umc31a	88.00000
37	npi386a	165.00000
38	umc52	215.00000
39	umc111	323.00000
chr=5
lg=5
40	bnl6.25	0.00000
41	umc147	15.00000
42	umc107b	51.00000
43	umc12d	72.00000
44	umc43	81.00000
45	bnl14.28	93.00000
46	phi096	100.00000
47	umc116c	121.00000
48	bnl5.71	121.00000
49	umc54	144.00000
50	npi285c	172.00000
51	umc108	189.00000
52	umc68	203.00000
53	umc104	225.00000
chr=6
lg=6
54	bnl6.29	0.00000
55	umc116c	5.00000
56	umc65	53.00000
57	umc21	68.00000
58	bnl8.23	83.00000
59	umc38a	115.00000
60	umc36d	139.00000
61	umc132	140.00000
62	umc62	155.00000
63	asg7	165.00000
chr=7
lg=7
64	asg8	0.00000
65	agrr115	57.00000
66	bnl5.59b	67.00000
67	umc116a	72.00000
68	bnl14.07	159.00000
69	bnl16.06	196.00000
70	umc133d	201.00000
71	umc168	221.00000
chr=8
lg=8
72	asg24	0.00000
73	bnl9.44	21.00000
74	umc12a	57.00000
75	umc49	69.00000
76	umc16b	72.00000
77	umc30	75.00000
78	umc7	154.00000
chr=9
lg=9
79	umc109	0.00000
80	umc113	24.00000
81	umc105	51.00000
82	umc38c	76.00000
83	umc20	84.00000
84	umc95	108.00000
85	bnl5.09	143.00000
chr=10
lg=10
87	bnl3.04	30.00000
88	csu25b	41.00000
89	umc31d	42.00000
90	npi386b	47.00000
91	npi285a	62.00000
92	umc130	95.00000
93	umc64	118.00000
94	bnl7.49a	181.00000
