# Supplementary material for: Maize Combined Insect Resistance Genomic Regions and Their Co-localization With Cell Wall Constituents Revealed by Tissue-Specific QTL Meta-Analyses
Source: Front Plant Sci. 2018 Jul 5;9:895. doi: 10.3389/fpls.2018.00895 (PMC6041972; doi:10.3389/fpls.2018.00895)
Supplement: Supplementary file 1 [file Presentation_1.ZIP › Bohn_2000 QTL.txt]

mapName=Bohn_2000
Bohn_2000_ECB_1	   SDR	null	null	null	1	1	2.5	0.056	166	145.4254658	186.5745342
Bohn_2000_ECB_2	   TL	null	null	null	1	1	2.5	0.066	204	186.5428195	221.4571805
Bohn_2000_ECB_3	   TL	null	null	null	3	3	2.5	0.063	308	289.7115252	326.2884748
Bohn_2000_ECB_4	   TL	null	null	null	5	5	2.5	0.054	78	56.66344605	99.33655395
Bohn_2000_ECB_5	   TL	null	null	null	5	5	2.5	0.035	102	69.08074534	134.9192547
Bohn_2000_ECB_6	   SDR	null	null	null	5	5	2.5	0.057	144	123.7864226	164.2135774
Bohn_2000_ECB_7	   TL	null	null	null	9	9	2.5	0.074	84	68.43008226	99.56991774
Bohn_2000_ECB_8	   TL	null	null	null	10	10	2.5	0.081	118	103.7756307	132.2243693
