# Supplementary material for: Maize Combined Insect Resistance Genomic Regions and Their Co-localization With Cell Wall Constituents Revealed by Tissue-Specific QTL Meta-Analyses
Source: Front Plant Sci. 2018 Jul 5;9:895. doi: 10.3389/fpls.2018.00895 (PMC6041972; doi:10.3389/fpls.2018.00895)
Supplement: Supplementary file 1 [file Presentation_1.ZIP › Cardinal_2001 map.txt]

mapName=Cardinal_2001
Organism Genus=Zea
Organism Species=mays
crossType=R10
popSize=183
mappingCrossType=unknown
mappingFunction=haldane
mapUnit=cM
mapExpansion=0
mapQuality=0
locusLocation=1
chr=1
lg=1
4	php20537	18.4
5	php20689	29.2
6	umc157	35
7	bnlg176	49.3
8	bnlg439	62.6
9	phi001	66.9
10	bnl12.06	70.6
11	umc67	95.4
12	bnl5.59	98.7
13	npi429	103.1
14	bnlg615	122
15	umc128	130
16	umc83	134.5
17	isu119	137.2
18	dupssr12	139.5
19	isu106a	177.5
20	isu6	184.2
21	phi120	194.9
22	bnl8.29	199.3
23	bnl6.32	233.6
chr=2
lg=2
25	bnl7.49b	17.2
26	npi287	46.5
27	dupssr27	56.1
28	umc34	59.4
29	phi083	63.5
30	isu7	66
31	bnlg108	71
32	php10.12	73
33	umc131	75.4
34	dupssr21	79.1
35	umc55	86.3
36	umc5	89.6
37	umc22a	105.4
38	umc4	113.1
39	umc125b	118.9
40	dupssr25	124.9
41	umc36	157.5
chr=3
lg=3
42	bnl8.15	0
43	umc121b	11.8
44	umc121a	13.8
45	bnl8.35	48.8
46	phi036	53.1
47	phi029	55.5
48	dupssr5	64.9
49	dupssr23	85.5
50	umc165	89.8
51	bnl15.20	111.6
52	npi212	120.3
53	bnl12.97	127.4
54	umc96	131.3
chr=4
lg=4
55	phi072	0
56	pio20725	37.7
57	umc87	55.4
58	phi096	85.8
59	phi02	90.2
60	bnl15.45	91.2
61	dupssr34	125.7
62	umc19	132
63	bnl10.05	149.7
64	phi093	156.2
65	npi410	158.7
66	bnlg589	180
67	bnl8.23	195.4
chr=5
lg=5
68	umc147	0
69	isu106c	4.7
70	umc90	10.8
71	bnlg557	48.2
72	isu106d	56.5
73	bnl6.22	60.8
74	bnl7.43	62.6
75	npi104	66.4
76	bnl7.71	71.2
77	bnl10.12	94
78	umc54	108.8
79	phi087	115.2
80	phi048	128.9
81	umc68	151.6
82	umc104b	174.1
chr=6
lg=6
83	phi126	0
84	umc85	11.7
85	bnl6.29	15
86	bnlg249	18.2
87	phi077	24.4
88	umc65	55.8
89	umc113a	58.4
90	pl1	64
91	umc21	72.1
92	isu106b	86.7
93	bnl3.03	90.1
94	umc46	93.2
95	bnl9.08a	109.1
96	npi280	146.2
chr=7
lg=7
97	bnlg1686	0
98	mmc171	25.1
99	npi400	48.3
100	isu84a	51.9
101	isu84b	54.6
102	phi034	69.3
103	bnlg657	78.1
104	dupssr9	87.1
105	phi114	112.2
106	umc125a	118.9
107	bnl8.37	122.5
108	bnl14.07	126.1
109	isu11	127.6
110	isu103	135.3
111	umc59	150.7
112	phi082	167.2
113	umc35	168.8
114	phi116	173.9
chr=8
lg=8
116	bnl13.05	8.2
117	bnl9.11	25.8
118	umc103	35.2
119	bnlg669	51.8
120	bnl10.39	56.9
121	umc31	60.8
122	phi115	62.1
123	phi081	64.6
124	phi121	67.1
125	bnlg162	75.7
126	umc89	76.8
127	npi268	108.3
128	umc7	145
129	phi080	156.7
chr=9
lg=9
130	umc70	0
131	umc113b	14.6
132	phi018	18.7
133	phi027	40.4
134	phi065	50.5
135	umc81	52
136	umc153	53.6
137	umc95	62
138	isu3	92.4
139	dupssr8	115.2
chr=10
lg=10
140	bnl3.04	0
141	phi063	23.6
142	npi285	29.9
143	npi105	68.7
144	bnlg210	73.2
145	bnl7.49c	77.1
146	umc64	82
147	phi084	88
148	npi232	107.3
149	bnl10.13	125.1
150	bnl7.49a	159.6
		
