# Supplementary material for: Maize Combined Insect Resistance Genomic Regions and Their Co-localization With Cell Wall Constituents Revealed by Tissue-Specific QTL Meta-Analyses
Source: Front Plant Sci. 2018 Jul 5;9:895. doi: 10.3389/fpls.2018.00895 (PMC6041972; doi:10.3389/fpls.2018.00895)
Supplement: Supplementary file 1 [file Presentation_1.ZIP › Cardinal_2001 QTL.txt]

mapName=Cardinal_2001
Cardinal_2001_ECB_1	TL	nul	nul	nul	2	2	2.5	0.112	80	76.99306375	83.00693625
Cardinal_2001_ECB_2	TL	nul	nul	nul	2	2	2.5	0.078	112	107.682348	116.317652
Cardinal_2001_ECB_3	TL	nul	nul	nul	3	3	2.5	0.068	10	5.047399125	14.95260088
Cardinal_2001_ECB_4	TL	nul	nul	nul	3	3	2.5	0.108	64	60.88169575	67.11830425
Cardinal_2001_ECB_5	TL	nul	nul	nul	5	5	2.5	0.138	110	107.559588	112.440412
Cardinal_2001_ECB_6	TL	nul	nul	nul	7	7	2.5	0.061	80	74.47906788	85.52093212
Cardinal_2001_ECB_7	TL	nul	nul	nul	8	8	2.5	0.044	144	136.3459805	151.6540195
Cardinal_2001_ECB_8	TL	nul	nul	nul	9	9	2.5	0.114	20	17.04581702	22.95418298
Cardinal_2001_ECB_9	TL	nul	nul	nul	9	9	2.5	0.076	52	47.56872553	56.43127447
