# Supplementary material for: Maize Combined Insect Resistance Genomic Regions and Their Co-localization With Cell Wall Constituents Revealed by Tissue-Specific QTL Meta-Analyses
Source: Front Plant Sci. 2018 Jul 5;9:895. doi: 10.3389/fpls.2018.00895 (PMC6041972; doi:10.3389/fpls.2018.00895)
Supplement: Supplementary file 1 [file Presentation_1.ZIP › Cardinal_2003 QTL.txt]

mapName=Cardinal_2001
Cardinal 2003_1	SHNDF	null	null	null	1	1	2.5	0.249	118	115.9919679	120.0080321
Cardinal 2003_2	SHADF	null	null	null	1	1	2.5	0.166	124	120.9879518	127.0120482
Cardinal 2003_3	SHADL	null	null	null	1	1	2.5	0.054	188	178.7407407	197.2592593
Cardinal 2003_4	SHADL	null	null	null	2	2	2.5	0.097	30	24.84536082	35.15463918
Cardinal 2003_5	STNDF	null	null	null	2	2	2.5	0.099	66	60.94949495	71.05050505
Cardinal 2003_6	STNDF	null	null	null	2	2	2.5	0.151	112	108.6887417	115.3112583
Cardinal 2003_7	STADL	null	null	null	3	3	2.5	0.071	24	16.95774648	31.04225352
Cardinal 2003_8	SHNDF	null	null	null	3	3	2.5	0.226	63	60.78761062	65.21238938
Cardinal 2003_9	STNDF	null	null	null	3	3	2.5	0.062	122	113.9354839	130.0645161
Cardinal 2003_10	STADL	null	null	null	4	4	2.5	0.035	182	167.7142857	196.2857143
Cardinal 2003_11	STNDF	null	null	null	5	5	2.5	0.043	0	0	11.62790698
Cardinal 2003_12	SHADF	null	null	null	5	5	2.5	0.123	64	59.93495935	68.06504065
Cardinal 2003_13	SHNDF	null	null	null	5	5	2.5	0.046	94	83.13043478	104.8695652
Cardinal 2003_14	STADF	null	null	null	5	5	2.5	0.107	116	111.3271028	120.6728972
Cardinal 2003_15	SHADF	null	null	null	6	6	2.5	0.064	0	0	7.8125
Cardinal 2003_16	STNDF	null	null	null	6	6	2.5	0.128	68	64.09375	71.90625
Cardinal 2003_17	SHNDF	null	null	null	6	6	2.5	0.057	113	104.2280702	121.7719298
Cardinal 2003_18	SHNDF	null	null	null	7	7	2.5	0.12	54	49.83333333	58.16666667
Cardinal 2003_19	SHADF	null	null	null	7	7	2.5	0.131	70	66.18320611	73.81679389
Cardinal 2003_20	SHADF	null	null	null	7	7	2.5	0.076	170	163.4210526	176.5789474
Cardinal 2003_21	STNDF	null	null	null	8	8	2.5	0.126	26	22.03174603	29.96825397
Cardinal 2003_22	SHADL	null	null	null	8	8	2.5	0.086	62	56.18604651	67.81395349
Cardinal 2003_23	STADL	null	null	null	8	8	2.5	0.041	156	143.804878	168.195122
Cardinal 2003_24	STADL	null	null	null	9	9	2.5	0.003	40	0	206.6666667
Cardinal 2003_25	SHNDF	null	null	null	9	9	2.5	0.207	58	55.58454106	60.41545894
Cardinal 2003_26	SHADF	null	null	null	10	10	2.5	0.19	76	73.36842105	78.63157895
Cardinal 2003_27	SHNDF	null	null	null	10	10	2.5	0.163	82	78.93251534	85.06748466
Cardinal 2003_28	STADL	null	null	null	10	10	2.5	0.129	110	106.124031	113.875969
