# Supplementary material for: Maize Combined Insect Resistance Genomic Regions and Their Co-localization With Cell Wall Constituents Revealed by Tissue-Specific QTL Meta-Analyses
Source: Front Plant Sci. 2018 Jul 5;9:895. doi: 10.3389/fpls.2018.00895 (PMC6041972; doi:10.3389/fpls.2018.00895)
Supplement: Supplementary file 1 [file Presentation_1.ZIP › Cardinal_2006a map.txt]

mapName=Cardinal_2006a
Organism Genus=Zea
Organism Species=mays
crossType=SF2
popSize=147
mappingCrossType=unknown
mappingFunction=haldane
mapUnit=cM
mapExpansion=0
mapQuality=0
locusLocation=1
chr=1
lg=1
3	umc164	14.70000
4	umc157	40.30000
5	npi234	67.30000
6	npi234	77.10000
7	umc13	80.20000
8	npi429	132.10000
9	bnl5.59	133.80000
10	bnl7.08	155.60000
11	npi236	165.00000
12	umc37	178.10000
13	an1 	188.80000
14	isu18 	220.30000
15	isu6 	232.60000
16	umc86	259.40000
17	bnl6.32	269.70000
chr=4
lg=4
42	umc123	0.00000
43	php200713	11.60000
44	bnl5.46	40.40000
45	bnl15.45	57.10000
46	umc42	58.40000
47	bt2	61.90000
48	npi292	131.50000
49	bnl10.05	136.80000
50	bnl7.65	137.90000
51	umc15a	141.70000
52	npi410	144.20000
53	php10025	152.60000
54	umc111	199.00000
chr=6
lg=6
68	npi235	0.00000
69	umc65	42.10000
70	pl1	52.70000
71	umc21	70.10000
72	umc46	82.80000
73	bnl5.47	88.30000
74	npi280	113.90000
75	umc62	130.70000
76	qeard36	133.89000
77	agp1	142.60000
chr=7
lg=7
78	isu86	0.00000
79	isu145	23.30000
80	bnl15.40	35.60000
81	bnl15.21	45.00000
82	umc110	56.70000
83	bnl7.61	80.90000
84	bnl8.37	84.50000
85	bnl14.07	88.50000
86	isu1	91.70000
87	bnl8.39	96.60000
88	bnl8.44a	122.20000
89	umc35	132.90000
chr=8
lg=8
90	bnl9.11	0.00000
91	umc103	12.80000
92	bnl9.44	28.30000
93	bnl9.08	32.30000
94	umc48	58.50000
95	umc165b	96.00000
96	umc7	124.50000
chr=9
lg=9
97	c1	0.00000
98	bnl3.06	32.40000
99	umc153	39.30000
100	umc114	40.30000
101	bnl8.17	50.90000
102	umc29b 	59.50000
103	bnl14.28	91.30000
104	npi209	97.50000
