# Supplementary material for: Maize Combined Insect Resistance Genomic Regions and Their Co-localization With Cell Wall Constituents Revealed by Tissue-Specific QTL Meta-Analyses
Source: Front Plant Sci. 2018 Jul 5;9:895. doi: 10.3389/fpls.2018.00895 (PMC6041972; doi:10.3389/fpls.2018.00895)
Supplement: Supplementary file 1 [file Presentation_1.ZIP › Cardinal_2006a QTL.txt]

mapName=Cardinal_2006a
Cardinal_2006a_ECB_1	LBD	null	null	null	4	4	2	0.468	8	4.148031862	11.85196814
Cardinal_2006a_ECB_2	LBD	null	null	null	6	6	2	0.108	0	0	16.69186193
Cardinal_2006a_ECB_3	LBD	null	null	null	7	7	2	0.046	24	0	63.18958888
Cardinal_2006a_ECB_4	LBD	null	null	null	7	7	2	0.083	44	22.28046881	65.71953119
Cardinal_2006a_ECB_5	LBD	null	null	null	9	9	2	0.048	44	6.443310658	81.55668934
