# Supplementary material for: Maize Combined Insect Resistance Genomic Regions and Their Co-localization With Cell Wall Constituents Revealed by Tissue-Specific QTL Meta-Analyses
Source: Front Plant Sci. 2018 Jul 5;9:895. doi: 10.3389/fpls.2018.00895 (PMC6041972; doi:10.3389/fpls.2018.00895)
Supplement: Supplementary file 1 [file Presentation_1.ZIP › Cardinal_2006b map.txt]

mapName=Cardinal_2006b
Organism Genus=Zea
Organism Species=mays
crossType=RI0
popSize=223
mappingCrossType=unknown
mappingFunction=haldane
mapUnit=cM
mapExpansion=0
mapQuality=0
locusLocation=1
chr=1
lg=1
3	umc164	8.90000
4	umc157	10.10000
5	umc157	46.40000
6	npi234	77.10000
7	bnlg439	85.70000
8	phi095	88.00000
9	p1	91.40000
10	isu61	104.30000
11	isu98b	111.50000
12	isu81	118.50000
13	isu73	125.30000
14	npi429	143.30000
15	bnl5.59	145.30000
16	bnl7.08	171.10000
17	npi236 	180.00000
18	phi039	187.60000
19	umc37	189.00000
20	an1	196.20000
21	phi011	215.00000
22	isu18	230.50000
23	isu6	238.80000
24	umc86a	267.60000
25	bnl6.32	275.90000
chr=3
lg=3
45	bnl8.15	0.00000
46	umc32a	2.50000
47	umc121	16.70000
48	bnl8.35	52.20000
49	umc29a	55.40000
50	phi029	58.00000
51	umc175	70.90000
52	umc18	78.70000
53	umc26	83.30000
54	umc165	103.10000
55	bnl3.18	142.70000
56	npi212	145.40000
57	isu1 	152.30000
58	sh2	179.50000
chr=4
lg=4
59	phi072	0.00000
60	umc123	6.20000
61	php20713	17.50000
62	phi021	40.10000
63	bnl5.46	44.00000
64	phi074	56.50000
65	phi079	65.00000
66	phi096	69.30000
67	bnl15.45 	77.00000
68	umc42	77.50000
69	bt2	78.80000
70	isu36a	113.60000
71	npi292	134.50000
72	bnl10.05	140.20000
73	bnl7.65	141.40000
74	umc15a	146.20000
75	npi410	149.30000
76	php10025	155.30000
77	isu77	182.20000
78	umc11	200.00000
79	phi076	223.50000
chr=6
lg=6
96	phi075	0.00000
97	phi126	1.20000
98	npi235	21.80000
99	phi077	29.50000
100	umc65	66.50000
101	pl1	77.70000
102	phil24	78.30000
103	umc21	89.70000
104	umc46	102.30000
105	nc013 	105.60000
106	bnl5.47	107.80000
107	npi280	142.60000
108	umc62	170.60000
109	phi123	175.00000
110	agp1	187.10000
chr=7
lg=7
111	phi057	0.00000
112	bnl15.40	10.00000
113	umc98b	20.20000
115	bnl15.21	26.80000
116	umc110	43.20000
117	bnl7.61	82.40000
118	isu11	85.30000
121	bnl8.39	92.50000
122	bnl8.44a	119.60000
123	umc35	123.00000
124	phi082 	124.70000
chr=8
lg=8
125	bnl9.11	0.00000
126	umc103	14.20000
127	bnl9.44	35.40000
128	bnl9.08	40.90000
129	phi014	45.50000
130	umc48	69.70000
131	npi268	93.60000
132	umc165b	101.20000
133	umc7	118.30000
chr=9
lg=9
134	c1	0.00000
135	phi122	6.00000
136	phi017	7.90000
137	isu136b	11.70000
138	bz1	12.10000
139	isu124	31.70000
140	bnl3.06	38.50000
141	phi061	38.80000
142	phi065	45.00000
143	umc153	46.70000
144	umc114	48.30000
145	sus1	62.30000
146	isu98a	65.20000
147	bnl8.17	65.70000
148	npi209	99.10000
149	bnl14.28	101.20000
150	bnlg128	115.20000
