# Supplementary material for: Maize Combined Insect Resistance Genomic Regions and Their Co-localization With Cell Wall Constituents Revealed by Tissue-Specific QTL Meta-Analyses
Source: Front Plant Sci. 2018 Jul 5;9:895. doi: 10.3389/fpls.2018.00895 (PMC6041972; doi:10.3389/fpls.2018.00895)
Supplement: Supplementary file 1 [file Presentation_1.ZIP › Cardinal_2006b QTL.txt]

mapName=Cardinal_2006b
Cardinal_2006b_ECB_1	LBD	null	null	null	1	1	2	0.122	138	133.9016393	142.0983607
Cardinal_2006b_ECB_2	LBD	null	null	null	3	3	2	0.05	150	140	160
Cardinal_2006b_ECB_3	LBD	null	null	null	4	4	2	0.429	4	2.834498834	5.165501166
Cardinal_2006b_ECB_4	LBD	null	null	null	7	7	2	0.039	40	27.17948718	52.82051282
Cardinal_2006b_ECB_5	LBD	null	null	null	8	8	2	0.065	48	40.30769231	55.69230769
