# Supplementary material for: Maize Combined Insect Resistance Genomic Regions and Their Co-localization With Cell Wall Constituents Revealed by Tissue-Specific QTL Meta-Analyses
Source: Front Plant Sci. 2018 Jul 5;9:895. doi: 10.3389/fpls.2018.00895 (PMC6041972; doi:10.3389/fpls.2018.00895)
Supplement: Supplementary file 1 [file Presentation_1.ZIP › Castro-A_2015 QTL.txt]

mapName=Castro-A_2015
Castro-A_2015_MW_1	AP	null	null	null	1	1	2.84	0.0753	236	225.1766268	246.8233732
Castro-A_2015_MW_2	GWL	null	null	null	2	2	2.96	0.1508	102	96.59549072	107.4045093
Castro-A_2015_MW_3	GWL	null	null	null	3	3	2.67	0.0497	28	11.60160966	44.39839034
Castro-A_2015_MW_4	FP	null	null	null	4	4	5	0.0697	178	166.3070301	189.6929699
Castro-A_2015_MW_5	GWL	null	null	null	8	8	3.14	0.0613	109	95.70473083	122.2952692
Castro-A_2015_MW_6	FP	null	null	null	10	10	3.42	0.1224	61.2	54.54150327	67.85849673
Castro-A_2015_MW_7	FP	null	null	null	10	10	2.82	0.1117	157	149.7036705	164.2963295
