# Supplementary material for: Maize Combined Insect Resistance Genomic Regions and Their Co-localization With Cell Wall Constituents Revealed by Tissue-Specific QTL Meta-Analyses
Source: Front Plant Sci. 2018 Jul 5;9:895. doi: 10.3389/fpls.2018.00895 (PMC6041972; doi:10.3389/fpls.2018.00895)
Supplement: Supplementary file 1 [file Presentation_1.ZIP › Castro-A1_2015 map.txt]

mapName=Castro-A_2015
Organism Genus=Zea
Organism Species=mays
crossType=R10
popSize=100
mappingCrossType=unknown
mappingFunction=haldane
mapUnit=cM
mapExpansion=0
mapQuality=0
locusLocation=1
chr=1
lg=1
1	bnlg1953	0.00
2	bnlg1007	1.33
3	umc1403	8.67
4	bnlg2180	22.00
5	bnlg1016	23.33
6	umc1144	33.33
7	dup26	50.00
8	bnlg1884	59.33
9	umc2025	66.00
10	umc2235	98.00
11	umc1754	106.67
12	bnlg1556	150.67
13	bnlg615	154.67
14	umc1278	155.33
15	phi037	167.33
16	dup12	188.67
19	umc2189	241.33
20	phi308707	246.00
chr=2
lg=2
21	bnlg1092	0.00
22	bnlg1338	12.00
23	bnlg1017	15.33
24	bnlg2277	51.33
25	bnlg1064	71.33
26	umc1185	76.00
27	bnlg1175	92.00
28	umc1259	96.00
29	bnlg1909	97.33
30	umc1884	116.00
31	bnlg1036	132.00
32	bnlg1393	136.00
33	bnlg1413	148.67
34	bnlg1633	179.33
35	bnlg1169	196.00
36	bnlg1141	214.67
37	bnlg1520	231.33
38	umc1256	234.00
39	umc2184	264.00
40	phi101049	272.00
chr=3
lg=3
42	umc2071	21.33
43	bnlg1144	36.67
44	bnlg1647	54.00
45	bnlg1447	62.67
46	bnlg1904	62.67
47	bnlg1601	82.00
48	bnlg1035	82.00
49	bnlg1798	124.00
50	umc1644	140.67
51	bnlg1931	144.00
52	bnlg1779	166.00
53	bnlg1108	171.33
54	bnlg1536	210.67
55	mmc001	222.67
56	umc1594	238.00
57	umc2048	244.00
chr=4
lg=4
58	umc2278	0.00
59	umc1008	2.00
60	umc1228	8.67
61	bnlg1241	26.00
62	umc2150	32.67
63	umc1294	42.00
64	nc004	60.00
65	bnlg490	77.33
66	bnlg1265	78.00
67	umc2027	104.67
68	bnlg2291	126.67
69	dup34	132.00
70	umc1194	143.33
71	mmc0341	154.67
72	umc1051	167.33
73	umc1573	184.67
74	umc1532	190.67
75	umc2044	199.33
76	phi019	218.00
77	bnlg1890	220.67
chr=5
lg=5
78	bnlg105	0.00
79	bnlg1046	8.67
80	phi113	14.00
81	bnlg653	44.67
82	dup10	51.33
83	mmc282	61.33
84	umc1155	66.00
85	umc1019	92.00
86	bnlg609	97.33
87	phi048	101.33
88	bnlg1346	116.00
89	bnlg1306	123.33
90	umc1792	159.33
91	umc1225	164.00
92	bnlg386	178.67
93	umc2209	184.67
chr=6
lg=6
94	phi126	0.00
95	bnlg1883	8.67
96	phi077	32.00
97	umc1006	32.00
98	umc1723	42.00
99	umc1857	70.00
100	umc1014	76.67
101	bnlg1617	87.33
102	mmc0241	105.33
103	bnlg345	120.67
104	umc1859	126.00
105	bnlg1521	166.00
106	umc1653	175.33
107	umc2059	181.33
108	umc2324	187.33
chr=7
lg=7
109	bnlg1367	0.00
110	umc1642	8.00
111	bnlg2132	25.33
112	bnlg2132a	32.67
113	umc2325	77.33
114	bnlg1200	80.00
115	umc1016	81.33
116	bnlg1792	84.00
117	bnlg1070	123.33
118	phi114	146.00
119	bnlg1805	148.67
120	bnlg1666	160.00
121	umc1029	165.33
122	umc1780	169.33
123	phi328175	170.00
chr=8
lg=8
124	umc1786	0.00
125	umc1359	2.00
126	phi420701	21.33
127	umc1817	31.33
128	umc1868	66.00
129	bnlg1834	70.00
130	bnlg1863a	75.33
131	phi115	87.33
132	umc1460	91.33
133	umc2367	94.67
134	umc1309	96.67
135	umc1846	99.33
136	umc1149	120.67
137	bnlg1031	132.00
138	bnlg1065	134.00
139	umc2014	137.33
140	umc1005	172.67
chr=9
lg=9
141	umc1957	0.00
142	bnlg2122	6.67
143	phi068	12.67
144	bnlg244	53.33
145	umc1033	56.67
146	dup19	68.67
147	umc1191	73.33
148	umc1120	88.67
149	umc1078	94.00
150	bnlg1270	98.67
151	umc1366	166.00
152	bnlg1588	178.67
153	umc1804	184.00
154	bnlg1375	186.00
chr=10
lg=10
155	umc1291	0.00
156	umc2018	12.00
157	mmc0501	21.33
158	umc2069	42.00
159	bnlg210	52.00
160	umc1995	60.67
161	bnlg1526	62.67
162	bnlg1074	68.00
163	umc2043	76.00
164	umc1645	98.00
165	bnlg1028	101.33
166	umc2122	104.67
167	phi035	135.33
168	bnlg1450	150.00
169	umc1084	164.00
