# Supplementary material for: Maize Combined Insect Resistance Genomic Regions and Their Co-localization With Cell Wall Constituents Revealed by Tissue-Specific QTL Meta-Analyses
Source: Front Plant Sci. 2018 Jul 5;9:895. doi: 10.3389/fpls.2018.00895 (PMC6041972; doi:10.3389/fpls.2018.00895)
Supplement: Supplementary file 1 [file Presentation_1.ZIP › Courtial 2013 QTL.txt]

mapName=Courtial_2013
Courtial 2013_1	KL/NDF	null	null	null	1	1	3	0.183	32	28.60034205	35.39965795
Courtial 2013_2	ADL/NDF	null	null	null	2	2	3	0.172	198	194.3829221	201.6170779
Courtial 2013_3	ADL/NDF	null	null	null	3	3	3	0.118	134	128.7276491	139.2723509
Courtial 2013_4	ADL/NDF	null	null	null	4	4	3	0.095	158	151.4511852	164.5488148
Courtial 2013_5	ADL/NDF	null	null	null	4	4	3	0.197	168	164.8419421	171.1580579
Courtial 2013_6	ADL/NDF	null	null	null	5	5	3	0.138	210	205.4917579	214.5082421
Courtial 2013_7	ADL/NDF	null	null	null	6	6	3	0.068	22	12.85092052	31.14907948
Courtial 2013_8	ADL/NDF	null	null	null	6	6	3	0.377	128	126.3497682	129.6502318
Courtial 2013_9	KL/NDF	null	null	null	6	6	3	0.163	142	138.1832061	145.8167939
Courtial 2013_10	KL/NDF	null	null	null	9	9	3	0.162	94	90.15964565	97.84035435
