# Supplementary material for: Maize Combined Insect Resistance Genomic Regions and Their Co-localization With Cell Wall Constituents Revealed by Tissue-Specific QTL Meta-Analyses
Source: Front Plant Sci. 2018 Jul 5;9:895. doi: 10.3389/fpls.2018.00895 (PMC6041972; doi:10.3389/fpls.2018.00895)
Supplement: Supplementary file 1 [file Presentation_1.ZIP › Courtial_2013 map.txt]

mapName=Courtial_2013
Organism Genus=Zea
Organism Species=mays
crossType=R10
popSize=131
mappingCrossType=unknown
mappingFunction=haldane
mapUnit=cM
mapExpansion=0
mapQuality=0
locusLocation=1
chr=1
lg=1
2	g025nac	20.90
3	g1224cl3	42.60
4	bnlg1803	64.20
5	bnlg1627	80.60
6	bnlg182	107.00
7	bnlg2180	108.70
8	bnlg2236	109.20
9	bnlg1811	119.90
10	bnlg2295	127.60
11	cent1	144.10
12	umc1076	147.80
13	bnlg2057	162.40
14	umc1396	168.70
15	umc1709	181.20
16	g0484cl2	207.00
17	bnlg1025	222.90
18	bnlg1331	244.40
19	bnlg1347	259.90
20	bnlg2331	275.50
21	phi064	249.20
chr=2
lg=2
22	bnlg1338	0.00
23	bnlg1297	1.40
24	g038myb	36.50
25	bnlg2248	54.90
26	bnlg1064	59.00
27	bnlg1175	65.00
28	dupss21	76.30
29	cent2	79.00
30	g085omt2	83.80
31	bnlg1396	91.10
32	bnlg1258	114.30
33	umc1275	120.90
34	g050myb	126.80
35	bnlg1633	133.00
36	bnlg1721	154.60
37	umc1464	174.60
38	bnlg1940	190.40
39	umc1230	197.50
40	bnlg1520	202.00
41	g166lac	209.10
42	umc2214	222.70
chr=3
lg=3
43	umc1746	0.00
44	umc1458	38.80
45	bnlg1144/bnlg1325	45.10
46	bnlg1452	90.20
47	g017myb	111.20
48	cent3	118.80
49	bnlg1505	125.50
50	bnlg1117	127.60
51	umc2265	136.80
52	bnlg1449	146.00
53	g014nac	154.20
54	g149cov	158.70
55	bnlg1350	167.90
56	bnlg1160	180.00
57	umc1135	192.00
58	bnlg1108	217.00
59	umc1273	230.20
60	bnlg1182	248.40
61	bnlg1754	259.40
62	bnlg1496	262.20
63	umc2048	283.70
chr=4
lg=4
64	phi072	0.00
65	nc004	40.00
66	phi095b	54.10
67	bnlg1265	60.80
68	cent4	71.30
69	bnlg1621	79.30
70	bnlg1189	111.60
71	umc1418	127.90
72	umc1051	139.00
73	umc1834	150.40
74	g000ccch	156.70
75	g123nac	157.70
76	g048rrm	158.90
77	g108crk	163.40
78	g419myb	166.10
79	g112x1h	168.80
80	g052bzip	168.90
81	g085nodr	170.90
82	g153pal	174.20
83	umc1740	174.70
84	bnlg1565	185.30
85	umc2046	187.90
86	umc1101	199.80
87	umc1109	212.50
88	umc1180	222.30
chr=5
lg=5
89	phi024	0.00
90	umc1894	41.10
91	g100f5h2	50.20
92	umc2294	58.20
93	umc1355	86.10
94	umc1110	101.90
95	bnlg653	104.40
96	cent5	112.40
97	dupssr10	112.50
98	umc1800	141.30
99	bnlg278	164.00
100	phi085	173.80
101	umc1225	204.10
102	bnlg389	216.00
chr=6
lg=6
103	bnlg1043	0.00
104	umc1002	5.70
105	bnlg426	16.30
106	bnlg1667	21.10
107	cent6	23.00
108	bnlg1538	24.20
109	umc1257	42.40
110	nc009	78.20
111	bnlg1617	88.20
112	umc2065	104.90
113	bnlg1702	115.00
114	g465nac	123.50
115	g073cov/g077myb	124.30
116	g061bhlh	126.10
117	g059uprt/g145lac	126.50
118	bnlg1732	128.20
119	g160unk	129.90
120	g035ccch	130.80
121	g169wrky	131.50
122	bnlg345	133.10
123	g390zfh2	137.10
124	g701myb	139.80
125	g174vqp	145.50
126	g175myb	147.70
127	g061ccch	152.80
128	g149dyn	157.00
129	umc2165	161.10
130	phi089	167.30
131	umc1127	170.40
chr=7
lg=7
132	bnlg1367	0.00
133	umc1241	5.00
134	bnlg1686	9.60
135	bnlg1200	83.90
136	cent7	91.30
137	bnlg1026	106.30
138	bnlg1808	112.70
139	umc1001	176.70
140	bnlg1805	183.60
141	bnlg2259	208.50
142	umc1671	259.80
chr=8
lg=8
143	umc1592	0.00
144	bnlg2235	31.30
145	bnlg1067	43.40
146	cent8	46.90
147	bnlg1863	51.00
148	phi014	63.50
149	g068kin	70.00
150	g197ccch	71.80
151	bnlg1176	73.90
152	bnlg2181	88.00
153	bnlg1812	89.80
154	umc2210	100.70
155	umc1287	101.10
156	bnlg1056	135.60
157	bnlg1131	153.10
chr=9
lg=9
159	bnlg2122	8.40
160	bnlg1288	10.40
161	g090cad3	34.70
162	snplus1	57.70
163	bnlg1401	60.00
164	dupssr19	79.00
165	umc2337	83.50
166	cent9	85.30
167	bnlg1209	98.50
168	bnlg1270	116.70
169	bnlg128	170.90
170	bnlg1375	174.80
171	bnlg1129	190.70
chr=10
lg=10
172	mmc0501	0.00
173	cent10	19.00
174	umc1330	48.10
175	umc2003	59.30
176	umc1677	59.70
177	bnlg2190	86.50
178	bnlg1839	107.00
179	bnlg1450	119.20
180	bnlg1518	140.30
