# Supplementary material for: Maize Combined Insect Resistance Genomic Regions and Their Co-localization With Cell Wall Constituents Revealed by Tissue-Specific QTL Meta-Analyses
Source: Front Plant Sci. 2018 Jul 5;9:895. doi: 10.3389/fpls.2018.00895 (PMC6041972; doi:10.3389/fpls.2018.00895)
Supplement: Supplementary file 1 [file Presentation_1.ZIP › Courtial_2014 QTL.txt]

mapName=Courtial_2013
Courtial 2014_1	Sga_PCA	nul	nul	nul	1	1	3	0.127	226	221.1012803	230.8987197
Courtial 2014_2	Van	nul	nul	nul	2	2	3	0.196	42	38.82582957	45.17417043
Courtial 2014_3	pCA	nul	nul	nul	2	2	3	0.158	202	198.0624215	205.9375785
Courtial 2014_4	Van	nul	nul	nul	3	3	3	0.174	112	108.4244977	115.5755023
Courtial 2014_5	EthFA	nul	nul	nul	3	3	3	0.25	140	137.5114504	142.4885496
Courtial 2014_6	pHb	nul	nul	nul	4	4	3	0.143	174	169.6493888	178.3506112
Courtial 2014_7	Van	nul	nul	nul	5	5	3	0.151	42	37.87988474	46.12011526
Courtial 2014_8	Sga-pCA	nul	nul	nul	5	5	3	0.134	64	59.35718355	68.64281645
Courtial 2014_9	pCA	nul	nul	nul	6	6	3	0.268	4	1.678591774	6.321408226
Courtial 2014_10	8-O-4diFA	nul	nul	nul	6	6	3	0.124	116	110.9827629	121.0172371
Courtial 2014_11	ADL/NDF	nul	nul	nul	6	6	3	0.425	128	126.5361473	129.4638527
Courtial 2014_12	pCA	nul	nul	nul	6	6	3	0.091	152	145.1633252	158.8366748
Courtial 2014_13	pCA	nul	nul	nul	9	9	3	0.158	84	80.06242149	87.93757851
