# Supplementary material for: Maize Combined Insect Resistance Genomic Regions and Their Co-localization With Cell Wall Constituents Revealed by Tissue-Specific QTL Meta-Analyses
Source: Front Plant Sci. 2018 Jul 5;9:895. doi: 10.3389/fpls.2018.00895 (PMC6041972; doi:10.3389/fpls.2018.00895)
Supplement: Supplementary file 1 [file Presentation_1.ZIP › Fontaine_2003 QTL.txt]

mapName=Courtial_2013
Fontaine 2003_1	Hcell	null	null	null	1	1	2.1	0.071164231	112	103.2577232	120.7422768
Fontaine 2003_2	Hcell	null	null	null	2	2	3.7	0.121965763	74	68.8990816	79.1009184
Fontaine 2003_3	est FA	null	null	null	3	3	2.3	0.077671781	74	65.9901746	82.0098254
Fontaine 2003_4	ADL/NDF	null	null	null	3	3	4.1	0.134225919	140	135.364998	144.635002
Fontaine 2003_5	est pCA	null	null	null	3	3	2.2	0.074423725	238	229.6406038	246.3593962
Fontaine 2003_6	ADL/NDF	null	null	null	4	4	2	0.067893259	110	100.8365364	119.1634636
Fontaine 2003_7	est pCA	null	null	null	4	4	2.8	0.093741885	220	213.3632932	226.6367068
Fontaine 2003_8	KL/NDF	null	null	null	6	6	2.8	0.093741885	0	0	6.636706789
Fontaine 2003_9	est pCA	null	null	null	6	6	3.1	0.103249235	78	71.97441149	84.02558851
Fontaine 2003_10	Hcell	null	null	null	6	6	8.1	0.247795585	162	159.489312	164.510688
Fontaine 2003_11	ADL/NDF	null	null	null	6	6	7.1	0.220882331	182	179.183399	184.816601
Fontaine 2003_12	KL/NDF	null	null	null	7	7	2	0.067893259	104	94.83653644	113.1634636
Fontaine 2003_13	est pCA	null	null	null	9	9	2.6	0.087347719	14	6.877462495	21.12253751
Fontaine 2003_14	KL/NDF	null	null	null	9	9	2.2	0.074423725	80	71.64060379	88.35939621
Fontaine 2003_15	ADL/NDF	null	null	null	9	9	3.1	0.103249235	100	93.97441149	106.0255885
Fontaine 2003_16	Hcell	null	null	null	9	9	2.6	0.087347719	142	134.8774625	149.1225375
