# Supplementary material for: Maize Combined Insect Resistance Genomic Regions and Their Co-localization With Cell Wall Constituents Revealed by Tissue-Specific QTL Meta-Analyses
Source: Front Plant Sci. 2018 Jul 5;9:895. doi: 10.3389/fpls.2018.00895 (PMC6041972; doi:10.3389/fpls.2018.00895)
Supplement: Supplementary file 1 [file Presentation_1.ZIP › Garcia-L_2009 QTL.txt]

mapName=Garcia-L_2009
Garcia-L_2009_MW_1	DI	null	null	null	1	1	3.7	0.01	70.75	0	233.3266871
Garcia-L_2009_MW_2	DI	null	null	null	2	2	2.6	0.033	147.4	102.7872054	196.6656628
Garcia-L_2009_MW_3	GD	null	null	null	2	2	2.6	0.057	185.35	159.52154	213.8722258
Garcia-L_2009_MW_4	DI	null	null	null	3	3	2.9	0.062	173.85	150.1044803	200.0720463
Garcia-L_2009_MW_5	GWL	null	null	null	4	4	2.9	0.022	57.65	0	131.5484941
Garcia-L_2009_MW_6	DI	null	null	null	4	4	3.3	0.08	216.95	198.5472222	237.2720859
Garcia-L_2009_MW_7	GD	null	null	null	5	5	3	0.073	65.35	45.1825723	87.62077906
Garcia-L_2009_MW_8	GWL	null	null	null	6	6	2.7	0.042	35.85	0.797089947	74.55873503
Garcia-L_2009_MW_9	GD	null	null	null	6	6	4.7	0.099	153.1	138.2290685	169.5218876
Garcia-L_2009_MW_10	GWL	null	null	null	7	7	4.4	0.099	48.65	33.77906846	65.07188759
Garcia-L_2009_MW_11	DI	null	null	null	7	7	3.2	0.037	124.6	84.81021021	168.5396452
Garcia-L_2009_MW_12	AP	null	null	null	9	9	3	0.032	130.95	84.94305556	181.7552147
Garcia-L_2009_MW_13	GWL	null	null	null	9	9	2.6	0.047	198.2	166.8761229	232.7907845
Garcia-L_2009_MW_14	AP	null	null	null	10	10	2.8	0.027	113.65	59.12325103	173.8635878
Garcia-L_2009_MW_15	GD	null	null	null	10	10	2.7	0.027	164.1	109.573251	224.3135878
