# Supplementary material for: Maize Combined Insect Resistance Genomic Regions and Their Co-localization With Cell Wall Constituents Revealed by Tissue-Specific QTL Meta-Analyses
Source: Front Plant Sci. 2018 Jul 5;9:895. doi: 10.3389/fpls.2018.00895 (PMC6041972; doi:10.3389/fpls.2018.00895)
Supplement: Supplementary file 1 [file Presentation_1.ZIP › Garcia-L_2010 QTL.txt]

mapName=Garcia-L_2009
Garcia-L_2010_1	cis-FA	null	null	null	1	1	2.9	0.012	43.08	0	178.5605726
Garcia-L_2010_2	HRGP-S	null	null	null	1	1	3.1	0.0534	92.92	65.35029546	123.3650725
Garcia-L_2010_3	8,5'-DiFA	null	null	null	1	1	2.5	0.027	132	77.47325103	192.2135878
Garcia-L_2010_4	8-O-4'-DiFA	null	null	null	1	1	3.5	0.043	154.345	120.1072739	192.1535319
Garcia-L_2010_5	CFP	null	null	null	1	1	4.72	0.088	200	183.270202	218.4746235
Garcia-L_2010_6	TDiFA	null	null	null	2	2	3.1	0.067	13.385	0	37.65017718
Garcia-L_2010_7	cis-FA	null	null	null	2	2	2.9	0.038	51.54	12.79730994	94.32333871
Garcia-L_2010_8	DFP	null	null	null	2	2	2.93	0.0448	82.305	49.44289683	118.5944391
Garcia-L_2010_9	5,5'-DiFA	null	null	null	2	2	4.1	0.07	114.615	93.58325397	137.840241
Garcia-L_2010_10	8,5'-DiFA b	null	null	null	2	2	3.8	0.081	176.92	158.744417	196.9911959
Garcia-L_2010_11	trans-FA	null	null	null	2	2	3.5	0.0108	202.155	65.83812757	352.6889696
Garcia-L_2010_12	TPhA	null	null	null	3	3	2.96	0.0569	7.69	0	36.26235274
Garcia-L_2010_13	CFP	null	null	null	3	3	2.97	0.0186	72.305	0	159.711821
Garcia-L_2010_14	CFP	null	null	null	3	3	3.71	0.0153	98.46	2.236325345	204.7192726
Garcia-L_2010_15	trans-FA	null	null	null	3	3	2.8	0.0408	193.075	156.991122	232.9222272
Garcia-L_2010_16	TPhA	null	null	null	3	3	4.23	0.0962	223.845	208.5412347	240.7448635
Garcia-L_2010_17	p-CA	null	null	null	4	4	2.8	0.054	69.23	41.96662551	99.33679391
Garcia-L_2010_18	8,5'-DiFA b	null	null	null	4	4	2.8	0.03	173.075	124.0009259	227.267229
Garcia-L_2010_19	8,5'-DiFA	null	null	null	4	4	2.7	0.034	203.08	159.7793464	250.8966727
Garcia-L_2010_20	8,5'-DiFA	null	null	null	4	4	2.6	0.078	231	212.1253561	251.843165
Garcia-L_2010_21	8-O-4'-DiFA	null	null	null	5	5	2.7	0.019	16.4	0	101.9666774
Garcia-L_2010_22	8-O-4'-DiFA	null	null	null	5	5	2.9	0.012	73.85	0	209.3305726
Garcia-L_2010_23	HRGP-S	null	null	null	5	5	2.55	0.2361	103	96.76441244	109.8859249
Garcia-L_2010_24	TDiFA	null	null	null	6	6	2.5	0.081	32.3	14.12441701	52.37119594
Garcia-L_2010_25	8,5'-DiFA b	null	null	null	6	6	3.7	0.11	60.5	47.11616162	75.27969883
Garcia-L_2010_26	cis-FA	null	null	null	6	6	3.6	0.115	125.68	112.8780676	139.8171032
Garcia-L_2010_27	trans-FA	null	null	null	7	7	3.6	0.0803	123	104.6659748	143.2461628
Garcia-L_2010_28	DFP	null	null	null	7	7	3.41	0.0805	147	128.7115252	167.1958618
Garcia-L_2010_29	8,5'-DiFA	null	null	null	8	8	3	0.012	7.4	0	142.8805726
Garcia-L_2010_30	8,5'-DiFA	null	null	null	8	8	4.6	0.055	61.82	35.05232323	91.37939766
Garcia-L_2010_31	HRGP-I	null	null	null	8	8	2.53	0.0844	120	102.5566087	139.2626407
Garcia-L_2010_32	8,5'-DiFA	null	null	null	9	9	3.4	0.041	5.39	0	45.04285052
Garcia-L_2010_33	cis-FA	null	null	null	9	9	3.4	0.045	35.15	2.433950617	71.27815269
Garcia-L_2010_34	HRGP-I	null	null	null	9	9	2.55	0.168	87.01	78.24677249	96.68718376
Garcia-L_2010_35	DFP	null	null	null	9	9	2.79	0.0578	123	97.5290273	151.1274545
Garcia-L_2010_36	p-CA	null	null	null	9	9	2.6	0.116	180	167.3084291	194.0152316
Garcia-L_2010_37	HRGP-S	null	null	null	10	10	2.74	0.0877	31.82	15.03297352	50.35782065
Garcia-L_2010_38	TPhA	null	null	null	10	10	2.92	0.1033	131	116.7480908	146.7383047
Garcia-L_2010_39	DFP	null	null	null	10	10	5.16	0.0488	165.45	135.2815118	198.7648949
