# Supplementary material for: Maize Combined Insect Resistance Genomic Regions and Their Co-localization With Cell Wall Constituents Revealed by Tissue-Specific QTL Meta-Analyses
Source: Front Plant Sci. 2018 Jul 5;9:895. doi: 10.3389/fpls.2018.00895 (PMC6041972; doi:10.3389/fpls.2018.00895)
Supplement: Supplementary file 1 [file Presentation_1.ZIP › Garcia-L1_2009 map.txt]

mapName=Garcia-L_2009
Organism Genus=Zea
Organism Species=mays
crossType=F2
popSize=163
mappingCrossType=unknown
mappingFunction=haldane
mapUnit=cM
mapExpansion=0
mapQuality=0
locusLocation=1
chr=1
lg=1
1	bnlg1014	0.00
2	bnlg1178	12.31
3	bnlg1007	33.85
4	bnlg2180	52.31
5	bnlg1832	64.62
6	umc1395	76.92
7	csu61b	87.69
8	mmc0041	98.15
9	umc128	116.92
10	phi002	124.62
11	bnlg1556	132.00
12	bnlg1044	147.69
15	umc107a	180.00
16	umc147b	190.77
17	bnlg1347	200.00
18	umc12	215.38
19	bnlg1055	232.31
20	umc84	246.15
21	bnl6.32	250.77
chr=2
lg=2
22	bnlg1092	0.00
23	bnlg1017	26.77
24	bnlg2277	44.62
25	umc6a	58.46
26	umc44b	63.08
27	bnlg2248	76.92
28	umc40 (grx)	87.69
29	umc38	104.62
30	csu4a	107.69
31	csu54a	110.77
32	umc139	118.46
33	umc88	137.85
34	bnlg1633	156.92
35	umc1042	167.69
36	bnlg1233	176.92
37	bnlg1520	193.85
38	umc150	210.46
chr=3
lg=3
39	umc32	0.00
40	umc121	15.38
41	bnlg1325	32.31
42	bnlg1447	51.69
43	bnlg1904	60.00
44	phi036	67.69
45	bnlg1113	76.92
46	bnlg1628	87.69
47	bnlg1601	98.46
48	bnlg1798	129.23
49	umc3b	166.15
50	bnlg1605	181.54
51	mmc0017	189.23
52	umc16a	196.92
53	umc63a	212.31
54	bnlg1754	235.38
chr=4
lg=4
55	bnlg1241	0.00
56	umc31a	41.54
57	bnlg1126	46.15
58	umc1080	69.23
59	umc158	93.85
60	umc104a	116.92
61	bnlg2291	132.31
62	bnlg1927	149.23
63	bnlg2191	153.85
64	csu54	167.69
65	umc133a	178.46
66	bnlg0598	203.08
67	bnlg1890	230.77
68	bnlg1917	231.08
chr=5
lg=5
69	umc1097	0.00
70	npi409	12.31
71	bnlg143	30.77
72	bnlg565	43.08
73	phi113	56.92
74	csu68d	73.85
75	umc166a	83.08
76	umc43	86.15
77	bnl5.17a	100.00
78	mmc0282	107.69
79	bnlg609	129.23
80	phi048	140.62
81	bnlg1346	149.23
chr=6
lg=6
82	bnlg1014	0.00
83	bnlg238	4.62
84	bnlg1600	28.62
85	bnlg1538	43.08
86	umc1083	53.85
87	umc65a	81.54
88	umc12	93.85
89	bnlg1154	107.69
90	mmc0241	120.92
91	bnlg1443	138.46
92	bnlg1759	167.69
93	umc62	179.38
94	csu68a	190.77
chr=7
lg=7
95	bnlg1292	0.00
96	mmc0171	12.31
97	csu60e	13.85
98	csu129	38.77
99	umc1016	58.46
100	bnlg1792	61.54
101	umc186	73.85
102	bnlg1579	89.23
103	asg49	105.85
104	umc39f	120.00
105	bnlg339	129.23
106	bnlg2271	136.00
107	umc1029	144.62
108	umc149a	153.85
109	umc151	180.00
chr=8
lg=8
110	npi220	0.00
111	bnlg1194	32.73
112	npi110	45.45
113	umc103a	61.82
114	umc32b	76.36
115	umc120	78.18
116	umc89	99.09
117	umc120	102.73
118	bnlg1812	114.55
119	umc16b	135.45
120	umc81	150.91
121	bnlg1031	177.27
122	bnlg1823	193.64
123	csu39	212.73
chr=9
lg=9
124	Bnlg2122	0.00
125	dupssr6	15.45
126	bnlg1272	29.09
127	bnlg1082	53.64
128	umc81	83.64
129	phi061	104.55
130	phi065	115.45
131	bnlg1012	122.73
132	bnlg1078	127.27
133	bnl8.17	134.55
134	csu142	147.27
135	csu155	164.55
136	csu155	173.64
137	csu93a	180.00
138	bnlg1588	187.27
139	asg59	209.09
chr=10
lg=10
140	phi118	0.00
141	npi285	31.82
142	bnlg2233	80.00
143	bnlg1022	95.45
144	bnlg1655	100.00
145	umc44a	127.27
146	npi290a	142.73
147	bnlg2190	152.73
148	umc1084	162.73
149	bnlg1839	165.45
150	bnlg1450	171.82
