# Supplementary material for: Maize Combined Insect Resistance Genomic Regions and Their Co-localization With Cell Wall Constituents Revealed by Tissue-Specific QTL Meta-Analyses
Source: Front Plant Sci. 2018 Jul 5;9:895. doi: 10.3389/fpls.2018.00895 (PMC6041972; doi:10.3389/fpls.2018.00895)
Supplement: Supplementary file 1 [file Presentation_1.ZIP › Hazen_2003 map.txt]

mapName=Hazen_2003
Organism Genus=Zea
Organism Species=mays
crossType=IRI07
popSize=302
mappingCrossType=unknown
mappingFunction=kosambi
mapUnit=cM
mapExpansion=0
mapQuality=0
locusLocation=1
chr=1
lg=1
1	lim179	33.3
2	mmp49	41.8
3	cdo1081b	43.5
4	asg31	50.5
5	npi415	51.2
6	php20537	54.5
7	ufg31	56.6
8	ufg33	57
9	ufg32	57.8
10	ufg34	59.4
11	bnlg1014	65.7
12	umc1363	66.6
13	umc1071	68
14	umc1269	69
15	umc1977	71.9
16	php20603	74.3
17	php20689	82.9
18	umc1685	84.8
19	mmp93	85
chr=2
lg=2
20	umc1165	25.4
21	umc53a	28.8
22	npi254a	33.2
23	umc1542	35.2
24	bnlg1297	37.4
25	bnlg1017	42.9
26	umc1980	52
27	umc1265	54
28	npi208c	61.2
29	umc1824	63.2
30	eks1	85.2
31	bnlg2277	102.9
32	bnlg1327	107.6
33	myb5	108.7
34	umc1262	112.5
35	umc1261	114
chr=3
lg=3
36	umc1495	241.9
37	umc1392	246.3
38	umc2033	250.5
39	psr754b	255.2
40	umc1742	262.3
41	umc2117	266.5
42	bnlg1452	268.1
43	bnlg1638	271
44	mmp144	277
45	mmp36	286.9
46	mmc0132	298
47	mmc1312	305
48	npi247	307.7
49	mmp69	309.9
50	rz382ab	314.2
51	bnlg1816	319.1
52	rz244b	324
53	php10016	327.8
54	umc1223	331.7
55	umc1920	339.4
56	php20558	346.4
57	mmp9	349.4
58	umc1449	356.6
59	hac101a	369.3
60	umc1527	378.7
61	psr628	382.3
62	psb527a	386.5
63	umc2002	395.9
64	cdo344a	405.9
65	phi053	411.2
66	umc102	414.5
67	umc1174	417.5
68	umc1600	420.7
69	mmp80	425.1
70	uaz288a	429.3
71	umc1158	432.6
72	rz296b	436.6
73	bnlg1035	441.8
74	umc2020	446.9
75	umc1167	449.9
76	umc1501	456.7
77	psr119a	465.1
chr=4
lg=4
78	ufg23	280.5
79	npi270	288.1
80	php20071	289.3
81	phi093	293.1
82	npi444	295.1
83	umc15a	296.8
84	umc2187	302.3
85	umc1842	305.1
86	rz596b	307.4
87	umc2135	312.3
88	mmp178	318.7
89	umc2188	321.8
90	umc52	326.4
91	lim446	332.4
92	umc2139	341.1
93	php10025	345.7
94	umc1999	347.6
95	umc1573	379.9
chr=5
lg=5
96	lim4	286.2
97	bnlg2323	290.2
98	npi449a	293.1
99	csu302	299.5
100	umc1349	306
101	myb3	314.4
102	umc1221	323.2
103	csu308	325.9
104	umc1171	330.9
105	umc1482	337.8
106	bnl5.71a	340.9
107	mmc0081	343.7
108	ph333597	348
109	umc1822	350.2
110	umc2026	350.6
111	mmp47	355.5
112	umc1264	358.2
113	umc1155	362.9
114	nbp35	365.6
115	mmp90	366.4
116	mmp104	387.4
117	umc126a	396.9
chr=6
lg=6
118	umc1826	146.8
119	umc1187	148.8
120	umc1352	150.5
121	umc1413	155.9
122	umc1114	160.1
123	umc2141	165
124	umc1379	166.7
125	npi560	168.7
126	umc1388	171.4
127	mmp62	173.4
128	npi616a	177.2
129	npi252	179.1
130	psb107b	181
131	bnlg1174	182.4
132	bnlg1702	187.4
133	phi078	189.5
134	umc1020	192.1
135	npi608	206.8
136	uaz121a	223.1
chr=9
lg=9
137	umc2134	286.8
138	npi443	292.1
139	mmp142	302.6
140	npi439b	311.9
141	mmp132	313.7
142	asg44	320.8
143	mmp131	335.9
144	csu93a	339.1
145	ufg75c	350.9
146	mmp168	359.6
147	umc1366	362.6
148	bnl5.09a	368.6
149	mmp110	372.7
150	bnl14.28	376.6
151	isu049	378.1
152	umc1789	381.3
153	asg12	383.2
154	umc1675	387.3
155	bnlg619	399.1
156	umc1137	428.5
157	umc1505	453.6
chr=10
lg=10
158	umc1345	94.9
159	umc1995	106.3
160	umc1246	108.5
161	mmp16	111.7
162	umc1077	113.5
163	umc1090	113.7
164	phi062	315.5
165	psb527d	118.9
166	umc2163	124.2
167	umc1053	125.6
168	umc1911	127
169	asg2	130.4
170	umc1330	138.8
171	php15013	142.3
172	umc1115	146.6
173	umc1272	149.9
174	umc1930	156.7
175	php20719	158.3
176	ufg28a	173.1
177	ufg37	173.1
178	umc1477	185.7
179	bnl10.13	194.9
180	bnlg1028	198.9
181	psb365a	201.7
182	bnl17.02	206
183	umc2122	210.3
184	umc1993	226
185	bnlg2190	227.7
186	ufg62	231.8
187	bnl7.49a	249.6
