# Supplementary material for: Maize Combined Insect Resistance Genomic Regions and Their Co-localization With Cell Wall Constituents Revealed by Tissue-Specific QTL Meta-Analyses
Source: Front Plant Sci. 2018 Jul 5;9:895. doi: 10.3389/fpls.2018.00895 (PMC6041972; doi:10.3389/fpls.2018.00895)
Supplement: Supplementary file 1 [file Presentation_1.ZIP › Hazen_2003 QTL.txt]

mapName=Hazen_2003
Hazen_2003_1	Xyl	null	null	null	1	1	4.1	0.0556	55.785	50.93126709	60.63873291
Hazen_2003_2	Xyl	null	null	null	2	2	4.22	0.162	82.71	81.04415093	84.37584907
Hazen_2003_3	Gal	null	null	null	3	3	7.98	0.0854	284.02	280.8599584	287.1800416
Hazen_2003_4	Ara	null	null	null	3	3	3.27	0.0515	330.2	324.9598534	335.4401466
Hazen_2003_5	GAl	null	null	null	3	3	3.79	0.0367	352.695	345.3416608	360.0483392
Hazen_2003_6	Glc	null	null	null	3	3	4.53	0.0545	456.1	451.1483018	461.0516982
Hazen_2003_7	Glc	null	null	null	4	4	4.73	0.066	339.04	334.9510977	343.1289023
Hazen_2003_8	Gal	null	null	null	5	5	3.44	0.0451	365.265	359.2812406	371.2487594
Hazen_2003_9	Xyl	null	null	null	6	6	5.37	0.145	185.93	184.0688445	187.7911555
Hazen_2003_10	Gal	null	null	null	9	9	11.63	0.124	372.115	369.9386488	374.2913512
Hazen_2003_11	Gal	null	null	null	10	10	5.63	0.0591	122.48	117.9137132	127.0462868
Hazen_2003_12	Gal	null	null	null	10	10	6.25	0.0695	213.65	209.7670137	217.5329863
