# Supplementary material for: Maize Combined Insect Resistance Genomic Regions and Their Co-localization With Cell Wall Constituents Revealed by Tissue-Specific QTL Meta-Analyses
Source: Front Plant Sci. 2018 Jul 5;9:895. doi: 10.3389/fpls.2018.00895 (PMC6041972; doi:10.3389/fpls.2018.00895)
Supplement: Supplementary file 1 [file Presentation_1.ZIP › Jampatong_2002 map.txt]

mapName=Jampatong_2002
Organism Genus=Zea
Organism Species=mays
crossType=SF3
popSize=244
mappingCrossType=unknown
mappingFunction=haldane
mapUnit=cM
mapExpansion=0
mapQuality=0
locusLocation=1
chr=1
lg=1
1	tub1	0
2	asg59a	17
3	umc157(chn)	36.5
4	umc76	61.5
5	csu145c(pck)	67.9
6	csu179(hsp70)	72.8
7	bnl9.11b(lts)	96.4
8	csu3	99.3
9	umc67	110.8
10	csu675a(prh)	115
11	asg62	124.8
12	bnl7.08b	130.7
13	umc128	148
14	csu164a	161.3
15	csu248	178.3
16	umc161a	195.4
17	bnl6.32	221.2
chr=2
lg=2
18	bnl8.45a	0
19	umc53a	10.8
20	eks1	28.4
21	umc6a	41.9
22	umc34	67.5
23	umc131	81.6
24	umc5a	90.4
25	asg20	105.6
26	whp1	138.6
27	bnl17.14	163
chr=4
lg=4
28	agrr115	0
29	php20725a	16
30	umc31a	36.7
31	npi386(eks)	50.7
32	umc156a	65.2
33	umc19	85.2
34	c2	113.5
35	umc52	118.7
36	csu1107	138.2
37	php20608a	145.8
38	umc169	162.1
chr=5
lg=5
39	npi409	0
40	umc90	21.6
41	tub4	39.8
42	bnl4.36	67.6
43	bnl5.71a	77.6
44	umc126a	97.9
45	umc108	108.1
46	asg85b	121.8
47	bnl5.24	132.5
48	php10017	152.3
chr=6
lg=6
49	bnlg161	0
50	umc59a	13.8
51	npi393a	28.9
52	umc65a	37.2
53	agrr37a	49
54	umc38a	76.2
55	php20904	85.5
56	asg47	103.6
57	asg7	115.4
chr=8
lg=8
59	umc103a	47.9
60	umc124(chk)	56.6
61	csu292	76.9
62	npi268a	108.9
63	npi414	124.7
64	agrr21	145.2
chr=9
lg=9
65	umc109	0
66	php10005	4.7
67	bz1	28.7
68	wx1	55.3
69	umc114	62.7
70	umc95	71.7
71	asg44	83.8
72	csu860a	104.2
73	csu54b	129.4
