# Supplementary material for: Maize Combined Insect Resistance Genomic Regions and Their Co-localization With Cell Wall Constituents Revealed by Tissue-Specific QTL Meta-Analyses
Source: Front Plant Sci. 2018 Jul 5;9:895. doi: 10.3389/fpls.2018.00895 (PMC6041972; doi:10.3389/fpls.2018.00895)
Supplement: Supplementary file 1 [file Presentation_1.ZIP › Jampatong_2002 QTL.txt]

mapName=Jampatong_2002
Jamp_2002_1ECB_1	LFD	nul	nul	nul	1	1	3.51	0.047	23	0	46.10777817
Jamp_2002_1ECB_2	LFD	nul	nul	nul	1	1	3.51	0.118	115	105.7960545	124.2039455
Jamp_2002_1ECB_3	LFD	nul	nul	nul	1	1	3.51	0.09	211	198.9326047	223.0673953
Jamp_2002_1ECB_4	LFD	nul	nul	nul	2	2	3.51	0.058	139	120.2747315	157.7252685
Jamp_2002_1ECB_5	LFD	nul	nul	nul	4	4	3.51	0.146	10	2.5611947	17.4388053
Jamp_2002_1ECB_6	LFD	nul	nul	nul	4	4	3.51	0.093	75	63.32187555	86.67812445
Jamp_2002_1ECB_8	LFD	nul	nul	nul	6	6	3.51	0.15	24	16.75956284	31.24043716
Jamp_2002_1ECB_9	LFD	nul	nul	nul	8	8	3.51	0.044	105	80.31669151	129.6833085
Jamp_2002_2ECB_10	TL	nul	nul	nul	2	2	3.64	0.081	8	0	21.40821696
Jamp_2002_2ECB_7	TL	nul	nul	nul	5	5	3.64	0.14	84	76.24238876	91.75761124
Jamp_2002_2ECB_11	TL	nul	nul	nul	5	5	3.64	0.15	144	136.7595628	151.2404372
Jamp_2002_2ECB_12	TL	nul	nul	nul	6	6	3.64	0.069	8	0	23.74008078
Jamp_2002_2ECB_13	TL	nul	nul	nul	6	6	3.64	0.081	114	100.591783	127.408217
Jamp_2002_2ECB_14	TL	nul	nul	nul	8	8	3.64	0.041	65	38.51059576	91.48940424
Jamp_2002_2ECB_15	TL	nul	nul	nul	9	9	3.64	0.108	53	42.94383728	63.05616272
