# Supplementary material for: Maize Combined Insect Resistance Genomic Regions and Their Co-localization With Cell Wall Constituents Revealed by Tissue-Specific QTL Meta-Analyses
Source: Front Plant Sci. 2018 Jul 5;9:895. doi: 10.3389/fpls.2018.00895 (PMC6041972; doi:10.3389/fpls.2018.00895)
Supplement: Supplementary file 1 [file Presentation_1.ZIP › Khairallah_1998 map.txt]

mapName=Khairallah_1998
Organism Genus=Zea
Organism Species=mays
crossType=SF2
popSize=472
mappingCrossType=unknown
mappingFunction=haldane
mapUnit=cM
mapExpansion=0
mapQuality=0
locusLocation=1
chr=3
lg=3
30	umc32a	0
31	umc121	9.99
32	umc50	56.61
33	csu29b	71.6
34	bnl13.05b	76.59
35	umc10	79.92
36	umc18a	88.25
37	csu154b	96.57
38	bnl5.37	113.22
39	bnl10.24a	124.88
40	csu165	127
41	bnl6.16	156.51
42	umc3b	161.51
43	umc16	174.83
44	umc63	201.47
45	csu36c	213.12
46	umc96	219.78
chr=5
lg=5
57	csu149	0
58	bnl6.25	3.3
59	umc90	26.4
60	csu108	42.9
61	umc27a	54.45
62	umc83b	64.35
63	umc66c	89.1
64	bnl5.71	112.2
65	csu173	125.4
66	umc126a	148.5
67	umc51a	158.4
68	csu26a	174.9
69	umc68	204.6
70	umc39	211.2
chr=6
lg=6
72	umc85	14.85
73	umc44c	16.5
74	umc65a	89.1
75	umc21	115.5
76	bnl8.23	128.7
77	bnl5.47a	141.9
78	umc38a	146.85
79	umc132a	169.95
chr=8
lg=8
90	bnl13.05a	0
91	csu29c	9.9
92	umc103a	42.9
93	umc32b	66
94	csu31	125.4
95	umc48a	128.7
96	umc30a	132
97	umc150a	153.45
98	bnl10.24b	168.3
99	csu165a	207.9
100	umc3a	224.4
chr=9
lg=9
101	npi253a	0
102	umc113a	14.85
103	csu158	47.85
104	umc81	57.75
105	umc114	62.7
106	csu147	66
107	csu56d	85.8
108	umc95	99
109	csu145a	122.1
110	csu59	135.3
111	csu93a	143.55
112	bnl5.09	155.1
113	csu54b	198
