# Supplementary material for: Maize Combined Insect Resistance Genomic Regions and Their Co-localization With Cell Wall Constituents Revealed by Tissue-Specific QTL Meta-Analyses
Source: Front Plant Sci. 2018 Jul 5;9:895. doi: 10.3389/fpls.2018.00895 (PMC6041972; doi:10.3389/fpls.2018.00895)
Supplement: Supplementary file 1 [file Presentation_1.ZIP › Khairallah_1998 QTL.txt]

mapName=Khairallah_1998
Khairallah_1998_SWCB_1	LFD	null	null	null	3	3	3	0.097554144	183	177.2448301	188.7551699
Khairallah_1998_SWCB_2	LFD	null	null	null	5	5	3	0.049525728	127	115.6636562	138.3363438
Khairallah_1998_SWCB_3	LFD	null	null	null	5	5	3	0.046705302	174	161.9790804	186.0209196
Khairallah_1998_SWCB_4	LFD	null	null	null	6	6	3	0.049324546	93	81.61741823	104.3825818
Khairallah_1998_SWCB_5	LFD	null	null	null	8	8	3	0.058335715	37	27.37569561	46.62430439
Khairallah_1998_SWCB_6	LFD	null	null	null	9	9	3	0.049324546	115	103.6174182	126.3825818
