# Supplementary material for: Maize Combined Insect Resistance Genomic Regions and Their Co-localization With Cell Wall Constituents Revealed by Tissue-Specific QTL Meta-Analyses
Source: Front Plant Sci. 2018 Jul 5;9:895. doi: 10.3389/fpls.2018.00895 (PMC6041972; doi:10.3389/fpls.2018.00895)
Supplement: Supplementary file 1 [file Presentation_1.ZIP › Krasowski_2002 map.txt]

mapName=Krasowski_2002
Organism Genus=Zea
Organism Species=mays
crossType=SF3
popSize=147
mappingCrossType=unknown
mappingFunction=haldane
mapUnit=cM
mapExpansion=0
mapQuality=0
locusLocation=1
chr=1
lg=1
3	umc164	7.22
4	umc157	27.78
5	umc11	68.33
6	umc13	78.89
7	bnl12.06a	82.22
8	bnl7.08	113.89
9	umc23A	126.11
10	umc83	147.22
11	isu6	177.22
12	umc86	204.44
13	bnl6.32	216.67
chr=2
lg=2
14	umc78	0.00
15	umc6	10.56
16	umc34	29.44
17	umc135	37.78
18	php1012	41.11
19	umc131	43.89
20	umc5	57.22
21	umc4	77.22
chr=3
lg=3
22	bnl8.15	0.00
23	umc121	12.22
24	bnl8.35	67.22
25	umc92	75.56
26	umc102	88.89
27	umc26	97.78
28	umc165	111.11
29	umc60	121.11
30	bnl15.20	134.44
31	bnl6.16	135.56
32	bnl3.18	138.89
33	npi212	141.11
chr=4
lg=4
34	umc31	0.00
35	bnl5.46	8.89
36	umc42	22.22
37	umc23B	30.56
38	umc19	47.78
39	npi292	62.78
40	bnl7.65	66.67
41	umc15	82.22
42	php10025	96.67
43	bnl5.70	132.22
44	umc111	144.44
chr=5
lg=5
45	umc147	0.00
46	umc90	17.22
47	umc166	52.22
48	bnl7.71	68.89
49	bnl10.12	90.00
50	umc51	101.67
51	umc68	126.11
52	isu20	145.00
53	php10017	153.33
chr=6
lg=6
54	npi235	0.00
55	pl1	35.00
56	bnl5.47	73.33
57	umc38A	81.67
58	npi280	111.11
59	umc62	135.00
chr=7
lg=7
60	bnl15.40	0.00
61	umc116	12.22
62	umc110	31.11
63	umc56	40.56
64	bnl8.37	49.44
65	bnl8.39	51.11
66	umc80	76.11
67	umc35	96.11
chr=8
lg=8
68	bnl8.26	0.00
69	umc89	5.56
70	umc12	7.78
71	umc48	27.78
chr=9
lg=9
72	umc109	0.00
73	umc70	5.56
74	php10005	11.67
75	umc113	31.67
76	umc81	81.11
77	umc153	87.22
78	umc114	90.56
79	umc38B	104.44
80	umc95	115.00
81	bnl12.06b	121.67
82	isu3	137.78
83	bnl5.09	142.22
84	bnl14.28	148.33
85	pnpi209	153.89
chr=10
lg=10
86	npi105	0.00
87	umc44	27.22
88	umc57	30.56
