# Supplementary material for: Maize Combined Insect Resistance Genomic Regions and Their Co-localization With Cell Wall Constituents Revealed by Tissue-Specific QTL Meta-Analyses
Source: Front Plant Sci. 2018 Jul 5;9:895. doi: 10.3389/fpls.2018.00895 (PMC6041972; doi:10.3389/fpls.2018.00895)
Supplement: Supplementary file 1 [file Presentation_1.ZIP › Krasowski_2002 QTL.txt]

mapName=Krasowski_2002
Krasowski_2002_ECB_1	ST	null	null	null	1	1	2.5	0.054	42.8	9.41627614	76.18372386
Krasowski_2002_ECB_2	ST	null	null	null	1	1	2.5	0.082	75.3	53.31559648	97.28440352
Krasowski_2002_ECB_3	ST	null	null	null	3	3	2.5	0.247	88.9	81.60153405	96.19846595
Krasowski_2002_ECB_4	ST	null	null	null	4	4	2.5	0.126	8.9	0	23.20731023
Krasowski_2002_ECB_5	ST	null	null	null	5	5	2.5	0.09	52.2	32.16976568	72.23023432
Krasowski_2002_ECB_6	ST	null	null	null	5	5	2.5	0.213	132.1	123.6365207	140.5634793
Krasowski_2002_ECB_7	ST	null	null	null	8	8	2.5	0.094	0	0	19.17788392
