# Supplementary material for: Maize Combined Insect Resistance Genomic Regions and Their Co-localization With Cell Wall Constituents Revealed by Tissue-Specific QTL Meta-Analyses
Source: Front Plant Sci. 2018 Jul 5;9:895. doi: 10.3389/fpls.2018.00895 (PMC6041972; doi:10.3389/fpls.2018.00895)
Supplement: Supplementary file 1 [file Presentation_1.ZIP › Krasowski_2004 map.txt]

mapName=Krasowski_2004
Organism Genus=Zea
Organism Species=mays
crossType=R10
popSize=191
mappingCrossType=unknown
mappingFunction=haldane
mapUnit=cM
mapExpansion=0
mapQuality=0
locusLocation=1
chr=1
lg=1
2	umc164	9.55
3	cdo20	18.18
4	umc157	27.73
5	csu691	45.45
6	umc11	55.00
7	phi001	64.55
8	umc29	69.09
9	csu3	82.73
10	bnl16.06	92.27
11	bnlg1598	112.27
12	umc58	120.00
13	bnl7.08	130.00
14	umc33a	136.36
15	umc83	148.18
16	bnl8.10	150.45
17	isu6	178.18
18	phi120	185.45
19	umc86b	196.82
20	bnl6.32	205.91
chr=2
lg=2
22	isu147	24.55
23	umc78	40.45
24	umc6	46.82
25	umc34	64.55
26	umc259	70.45
27	umc8	78.64
28	dupssr21	82.27
29	bnlg180	91.82
30	umc5	100.45
31	phi127	105.45
32	umc4	113.18
33	dupssr25	120.45
34	umc49	142.27
35	isu109	147.73
36	bnl17.14	160.00
chr=3
lg=3
37	bnl8.15	0.00
38	umc121	9.55
39	csu230	17.27
40	php20042	27.73
41	bnl8.3	42.73
42	rz543a	51.82
43	umc10	60.00
44	bnlg420	68.64
45	umc26	71.82
46	npi108	80.45
47	umc60	88.18
48	bnl6.16	96.82
49	npi212	101.82
50	phi046	113.64
51	npi457	133.18
52	npi420	138.64
53	csu25	152.73
chr=4
lg=4
54	agrr115	0.00
55	nc135	4.09
56	bnlg1318	23.64
57	cdo520	27.27
58	umc31	41.36
59	bnl5.46	47.73
60	bnlg421	56.82
61	umc33b	66.36
62	umc156	73.18
63	umc19	88.64
64	bnl7.65	100.91
65	phi093	108.64
66	php10025	118.64
67	cdo534	129.09
68	bnlg589	140.00
69	bnl15.07	145.00
70	umc11	152.27
chr=5
lg=5
72	npi409	4.09
73	umc147	17.73
74	umc90	28.18
75	isu92	37.27
76	csu164	47.27
77	bnl5.02	55.45
78	umc124b	66.36
79	bnl7.71	75.45
80	bnl5.71	84.09
81	bnl10.12	89.09
82	umc127	98.18
83	bnlg609	106.36
84	phi085	114.09
85	npi292	122.73
86	phi128	127.27
87	bnlg118	139.55
88	php10017	155.91
chr=6
lg=6
89	bnlg1043	0.00
90	isu139	6.82
91	bnlg1600	14.55
92	umc59	21.36
93	npi565	26.82
94	pl1	40.45
95	csu226	49.09
96	bnl5.47	54.09
97	bcd738	66.82
98	npi280	75.00
99	phi070	79.09
100	phi123	87.73
101	cdo202	94.55
chr=7
lg=7
102	bnlg1367	0.00
103	asg8	11.82
104	npi400	20.91
105	bnlg398	36.82
106	umc136	43.18
107	phi091	50.91
108	umc110	56.36
109	umc56	67.73
110	bnl7.61	75.00
111	dupssr13	80.00
112	umc80	86.36
113	bnl8.44a	105.00
114	umc168	109.55
chr=8
lg=8
115	npi220	0.00
116	bnlg119	4.09
117	rz543b	18.64
118	umc124a	35.45
119	bnl8.26	45.00
120	rz390	48.18
121	umc48	59.09
122	bnl8.44b	66.36
123	csu96b	86.36
124	bnlg1056	90.91
125	agrr21	97.27
chr=9
lg=9
126	umc109	0.00
127	php10005	4.55
128	umc113	13.64
129	phi017	19.09
130	npi567	26.36
131	bnlg127	38.18
132	umc114	42.27
133	umc95	55.00
134	bnlg2.06	58.64
135	isu3	68.18
136	npi209	72.73
137	csu54	103.18
chr=10
lg=10
138	cdo127	0.00
139	npi285	3.64
140	phi059	14.09
141	npi105	21.82
142	rz69	31.36
143	umc44	41.82
144	npi287	45.45
145	umc1084	56.36
146	isu101	70.45
