# Supplementary material for: Maize Combined Insect Resistance Genomic Regions and Their Co-localization With Cell Wall Constituents Revealed by Tissue-Specific QTL Meta-Analyses
Source: Front Plant Sci. 2018 Jul 5;9:895. doi: 10.3389/fpls.2018.00895 (PMC6041972; doi:10.3389/fpls.2018.00895)
Supplement: Supplementary file 1 [file Presentation_1.ZIP › Krasowski_2004 QTL.txt]

mapName=Krasowski_2004
Krasowski_2004_ECB_1	ST	null	null	null	2	2	2.5	0.213	78.6	76.59670624	80.60329376
Krasowski_2004_ECB_2	ST	null	null	null	2	2	2.5	0.096	113.2	108.755192	117.644808
Krasowski_2004_ECB_3	ST	null	null	null	3	3	2.5	0.081	60	54.73207937	65.26792063
Krasowski_2004_ECB_4	ST	null	null	null	5	5	2.5	0.09	37.3	32.55887144	42.04112856
Krasowski_2004_ECB_5	ST	null	null	null	5	5	2.5	0.062	124	117.1177166	130.8822834
Krasowski_2004_ECB_6	ST	null	null	null	6	6	2.5	0.1	13	8.732984293	17.26701571
Krasowski_2004_ECB_7	ST	null	null	null	6	6	2.5	0.072	55	49.0735893	60.9264107
Krasowski_2004_ECB_8	ST	null	null	null	7	7	2.5	0.047	11.8	2.721243177	20.87875682
Krasowski_2004_ECB_9	ST	null	null	null	7	7	2.5	0.104	67.7	63.59710028	71.80289972
Krasowski_2004_ECB_10	ST	null	null	null	7	7	2.5	0.061	106	99.00489228	112.9951077
Krasowski_2004_ECB_11	ST	null	null	null	9	9	2.5	0.05	1	0	9.534031414
Krasowski_2004_ECB_12	ST	null	null	null	9	9	2.5	0.137	26.4	23.28539	29.51461
Krasowski_2004_ECB_13	ST	null	null	null	9	9	2.5	0.085	103.2	98.17998152	108.2200185
Krasowski_2004_ECB_14	ST	null	null	null	10	10	2.5	0.076	21.8	16.18550565	27.41449435
Krasowski_2004_ECB_15	ST	null	null	null	10	10	2.5	0.088	38	33.15111851	42.84888149
