# Supplementary material for: Maize Combined Insect Resistance Genomic Regions and Their Co-localization With Cell Wall Constituents Revealed by Tissue-Specific QTL Meta-Analyses
Source: Front Plant Sci. 2018 Jul 5;9:895. doi: 10.3389/fpls.2018.00895 (PMC6041972; doi:10.3389/fpls.2018.00895)
Supplement: Supplementary file 1 [file Presentation_1.ZIP › Krasowski_2005 QTL.txt]

mapName=Krasowski_2004
Krasowski 2005_1	NDF	null	null	null	1	1	2.5	0.31	45.45	44.07354332	46.82645668
Krasowski 2005_2	ADL	null	null	null	1	1	2.5	0.17	136.36	133.8499908	138.8700092
Krasowski 2005_3	ADF	null	null	null	1	1	2.5	0.14	178.18	175.1321316	181.2278684
Krasowski 2005_4	NDF	null	null	null	2	2	2.5	0.13	25.55	22.26768023	28.83231977
Krasowski 2005_5	NDF	null	null	null	2	2	2.5	0.23	64.55	62.69477578	66.40522422
Krasowski 2005_6	ADL	null	null	null	2	2	2.5	0.14	105.45	102.4021316	108.4978684
Krasowski 2005_7	ADL	null	null	null	3	3	2.5	0.06	27.73	20.61830716	34.84169284
Krasowski 2005_8	ADF	null	null	null	3	3	2.5	0.3	68.64	67.21766143	70.06233857
Krasowski 2005_9	NDF	null	null	null	4	4	2.5	0.08	73.18	67.84623037	78.51376963
Krasowski 2005_10	ADF	null	null	null	4	4	2.5	0.09	152.73	147.9888714	157.4711286
Krasowski 2005_11	NDF	null	null	null	5	5	2.5	0.15	37.27	34.42532286	40.11467714
Krasowski 2005_12	ADL	null	null	null	5	5	2.5	0.07	75.45	69.35426328	81.54573672
Krasowski 2005_13	ADF	null	null	null	5	5	2.5	0.11	106.36	102.4808948	110.2391052
Krasowski 2005_14	NDF	null	null	null	5	5	2.5	0.16	139.55	136.8831152	142.2168848
Krasowski 2005_15	ADF	null	null	null	6	6	2.5	0.17	54.09	51.57999076	56.60000924
Krasowski 2005_16	NDF	null	null	null	6	6	2.5	0.09	87.73	82.98887144	92.47112856
Krasowski 2005_17	ADF	null	null	null	7	7	2.5	0.21	80	77.96808776	82.03191224
Krasowski 2005_18	NDF	null	null	null	7	7	2.5	0.1	105	100.7329843	109.2670157
Krasowski 2005_19	ADF	null	null	null	10	10	2.5	0.11	21.82	17.94089481	25.69910519
