# Supplementary material for: Maize Combined Insect Resistance Genomic Regions and Their Co-localization With Cell Wall Constituents Revealed by Tissue-Specific QTL Meta-Analyses
Source: Front Plant Sci. 2018 Jul 5;9:895. doi: 10.3389/fpls.2018.00895 (PMC6041972; doi:10.3389/fpls.2018.00895)
Supplement: Supplementary file 1 [file Presentation_1.ZIP › Krasowski_2006 QTL.txt]

mapName=Krasowski_2004
Krasowski_2006_1	ADL	null	null	null	1	1	2.5	0.04	45.45	34.78246073	56.11753927
Krasowski_2006_2	NDF/ADF	null	null	null	1	1	2.5	0.06	149.315	142.2033072	156.4266928
Krasowski_2006_3	NDF	null	null	null	2	2	2.5	0.13	78.64	75.35768023	81.92231977
Krasowski_2006_4	NDF/ADF	null	null	null	2	2	2.5	0.11	109.315	105.4358948	113.1941052
Krasowski_2006_5	NDF/ADF	null	null	null	3	3	2.5	0.08	13.55	8.216230366	18.88376963
Krasowski_2006_6	NDF	null	null	null	3	3	2.5	0.07	47.275	41.17926328	53.37073672
Krasowski_2006_7	NDF/ADF	null	null	null	3	3	2.5	0.04	60	49.33246073	70.66753927
Krasowski_2006_8	ADF	null	null	null	3	3	2.5	0.08	71.82	66.48623037	77.15376963
Krasowski_2006_9	NDF/ADF	null	null	null	3	3	2.5	0.05	135.91	127.3759686	144.4440314
Krasowski_2006_10	NDF	null	null	null	4	4	2.5	0.08	4.09	0	9.423769634
Krasowski_2006_11	NDF/ADF	null	null	null	4	4	2.5	0.16	94.775	92.10811518	97.44188482
Krasowski_2006_12	NDF	null	null	null	4	4	2.5	0.04	118.64	107.9724607	129.3075393
Krasowski_2006_13	NDF	null	null	null	4	4	2.5	0.06	134.545	127.4333072	141.6566928
Krasowski_2006_14	ADL	null	null	null	5	5	2.5	0.11	106.36	102.4808948	110.2391052
Krasowski_2006_15	NDF/ADF	null	null	null	6	6	2.5	0.11	17.955	14.07589481	21.83410519
Krasowski_2006_16	ADF	null	null	null	6	6	2.5	0.07	91.14	85.04426328	97.23573672
Krasowski_2006_17	ADL	null	null	null	7	7	2.5	0.1	40	35.73298429	44.26701571
Krasowski_2006_18	NDF	null	null	null	7	7	2.5	0.04	80	69.33246073	90.66753927
Krasowski_2006_19	ADL	null	null	null	7	7	2.5	0.07	109.55	103.4542633	115.6457367
Krasowski_2006_20	ADF	null	null	null	8	8	2.5	0.1	45	40.73298429	49.26701571
Krasowski_2006_21	ADL	null	null	null	8	8	2.5	0.04	66.36	55.69246073	77.02753927
Krasowski_2006_22	ADL	null	null	null	8	8	2.5	0.16	88.635	85.96811518	91.30188482
Krasowski_2006_23	NDF	null	null	null	8	8	2.5	0.11	94.09	90.21089481	97.96910519
Krasowski_2006_24	NDF/ADF	null	null	null	9	9	2.5	0.11	32.27	28.39089481	36.14910519
Krasowski_2006_25	NDF	null	null	null	9	9	2.5	0.29	63.41	61.93861527	64.88138473
Krasowski_2006_26	ADL	null	null	null	10	10	2.5	0.06	8.865	1.753307155	15.97669284
Krasowski_2006_27	ADL	null	null	null	10	10	2.5	0.08	21.82	16.48623037	27.15376963
Krasowski_2006_28	ADL	null	null	null	10	10	2.5	0.09	41.82	37.07887144	46.56112856
Krasowski_2006_29	NDF	null	null	null	10	10	2.5	0.18	63.405	61.03443572	65.77556428
