# Supplementary material for: Maize Combined Insect Resistance Genomic Regions and Their Co-localization With Cell Wall Constituents Revealed by Tissue-Specific QTL Meta-Analyses
Source: Front Plant Sci. 2018 Jul 5;9:895. doi: 10.3389/fpls.2018.00895 (PMC6041972; doi:10.3389/fpls.2018.00895)
Supplement: Supplementary file 1 [file Presentation_1.ZIP › map_CMK2_map.txt]

mapName=CMK2
Organism Genus=unknown
Organism Species=unknown
crossType=unknown
popSize=0
mappingCrossType=unknown
mappingFunction=unknown
mapUnit=cM
mapExpansion=0
mapQuality=0
locusLocation=1
chr=1
lg=1
1	bnl(tas1c)	0.0
2	telomere1S	0.0
3	bnlg149	0.0
4	TIDP5829	0.8999999999999975
5	gpm27	1.6999999999999962
6	TIDP6442	1.7999999999999956
7	umc1613	2.3599999999999977
8	expb3	2.3599999999999977
9	gras53	2.399999999999998
10	spr1	2.4399999999999986
11	tub1	2.479999999999999
12	bnlg1124	2.499999999999998
13	csu738	2.499999999999998
14	gpm113b	2.499999999999998
15	gpm705a	2.5199999999999965
16	bnlg109	2.5199999999999965
17	IDP762	2.6999999999999984
18	pza01870	5.23
19	umc2546	5.389999999999997
20	TIDP3166	5.399999999999997
21	TIDP5514	6.2999999999999945
22	TIDP5564	6.2999999999999945
23	gpm325a	6.649999999999994
24	rld2	7.199999999999992
25	btf3	7.799999999999994
26	met7	9.999999999999993
27	gpm699d	10.349999999999993
28	umc1177	10.499999999999991
29	IDP4008	10.499999999999991
30	gpm923	10.499999999999991
31	IDP8701	11.75999999999999
32	TIDP5605	14.789999999999988
33	magi101072	16.299999999999986
34	gpm319	16.499999999999986
35	krp17	16.499999999999986
36	TIDP3021	17.05999999999998
37	TIDP5690	17.05999999999998
38	mHbrBT90-Mo17	19.229999999999983
39	g025nac	20.139759036144522
40	dpr1	22.799999999999983
41	IDP1464	22.84999999999998
42	IDP6908	22.84999999999998
43	fus6	24.299999999999983
44	mHbrMA80-B73	25.579999999999977
45	pmp1	26.09999999999998
46	csu589	31.009999999999977
47	pyrd1	31.099999999999973
48	gpm655	31.099999999999973
49	cdc2	31.99999999999997
50	nad5	32.39999999999997
51	mHbrMT194-Mo17	33.17999999999997
52	hma1	37.77999999999997
53	gpm907b	37.77999999999997
54	IDP4094	39.65999999999997
55	tho1	40.29999999999997
56	mon03077::Ac	40.379999999999974
57	gpm331	40.38999999999997
58	bnl8.05a	40.39999999999997
59	IDP2420	41.97999999999997
60	TIDP4556	43.42999999999997
61	dcl101	43.90999999999997
62	csu680a	44.28999999999997
63	TIDP2922	45.16999999999997
64	IDP7620	46.90999999999997
65	bhlh140	47.99999999999997
66	lim179	48.699999999999974
67	IMR8	49.21999999999997
68	agrr152	50.81999999999997
69	zag6	51.99999999999997
70	TIDP3219	53.27999999999997
71	IDP755	54.14999999999997
72	TIDP3060	54.14999999999997
73	knox1	55.99999999999997
74	AY107629	56.309999999999974
75	bnlg1179	56.309999999999974
76	IDP3811	56.809999999999974
77	mmp49	57.72234636871505
78	hb30	57.79999999999997
79	uce3	57.99999999999997
80	umc1292	59.199999999999974
81	cdo1081a	59.49999999999997
82	cdo63	59.49999999999997
83	cdo1081b	59.526815642458075
84	hyd6	59.59999999999997
85	mHbrBG93-Mo17	62.10999999999997
86	umc1106	64.76695999999997
87	fha1	66.89999999999998
88	asg31	66.95698324022344
89	IDP5027	67.08999999999997
90	npi415	67.69999999999997
91	umc1041	67.99999999999997
92	mlo1	68.29999999999997
93	cdo507a(ant)	68.51999999999997
94	IDP3852	69.54999999999997
95	gpm280a	69.54999999999997
96	uaz182	69.66999999999997
97	uaz104	69.66999999999997
98	gpb1	69.99999999999997
99	nad4	70.39999999999998
100	TIDP3140	70.47999999999998
101	magi64459	70.47999999999998
102	umc2523	70.70999999999997
103	gpm514c	70.96999999999997
104	php20537b	71.09999999999997
105	asg59a	71.09999999999997
106	php20537	71.1365517241379
107	pba1	71.21999999999997
108	umc164	72.2603173899865
109	ufg31	73.32344827586203
110	gpm330	73.58999999999997
111	ufg33	73.73999999999997
112	cdo20	74.48113282142107
113	ufg32	74.57310344827583
114	TIDP3058	75.09999999999997
115	ufg34	76.23931034482756
116	umc157	76.93869798598655
117	umn857b	79.05999999999997
118	rgpc385a(rpL5)	79.05999999999997
119	cdo20a	79.05999999999997
120	uaz260b(rpL5)	79.05999999999997
121	pbs11	79.05999999999997
122	AY108650	79.24999999999997
123	IDP4725	80.63999999999997
124	gst10	81.56999999999996
125	TIDP2778	81.56999999999996
126	gpm495	82.12999999999997
127	gpm83b	82.42999999999998
128	phm6238	82.48999999999997
129	gpm767	82.61999999999998
130	bnlg1014	82.79999999999997
131	gst11	83.02999999999997
132	TIDP4604	83.02999999999997
133	IDP6083	83.02999999999997
134	IDP6813	83.02999999999997
135	TIDP3374	83.02999999999997
136	IDP8147	83.02999999999997
137	cat2	83.02999999999997
138	expa6	83.69999999999997
139	umc1363	83.73139534883717
140	nactf53	83.99999999999997
141	TIDP3353	84.33999999999997
142	umc1071	85.18023255813951
143	gst12	85.19999999999997
144	umc1269	86.21511627906973
145	bhlh35	86.31999999999996
146	csu454(gst)	86.35999999999997
147	tda47	86.35999999999997
148	smt2	86.35999999999997
149	gst31	86.39999999999998
150	TIDP5541	88.02999999999997
151	TIDP3460	88.02999999999997
152	IDP7821	88.02999999999997
153	cl3927_1a	89.19999999999997
154	ommp1	89.19999999999997
155	umc1977	89.21627906976742
156	umc2215	89.81999999999996
157	agrr22	90.31999999999996
158	umc266b(ptk)	90.52999999999997
159	npi97a	90.52999999999997
160	IDP553	90.58999999999997
161	IDP780a	90.58999999999997
162	TIDP3525	90.60999999999997
163	TIDP3426	90.60999999999997
164	prc3	90.62999999999997
165	gpm146a	90.64999999999998
166	IDP8218	90.80999999999997
167	IDP4043	91.00999999999998
168	umc1948	91.49999999999997
169	php20603	91.69999999999997
170	IDP7711	91.72999999999998
171	bnlg1112	91.81999999999996
172	cki3	91.99999999999997
173	mHbrBG109-Mo17	92.72999999999998
174	agrr294a	93.35999999999997
175	pco098394	93.48999999999997
176	IDP5930	93.57999999999997
177	IDP1437	93.57999999999997
178	IDP8174	94.25999999999998
179	mrpa4	94.46999999999997
180	cl4845_1	94.46999999999997
181	IDP847	94.70999999999997
182	amyb2	95.99999999999997
183	umc1484	96.39999999999998
184	jpsb201b	96.65999999999997
185	gpm125	97.81999999999996
186	rz444c	98.28999999999998
187	lls1	98.79999999999997
188	g1224cl3	100.42104417670672
189	php20689	101.09999999999997
190	umc1685	102.99999999999997
191	citt1	102.99999999999997
192	mmp93	103.19999999999997
193	umc1222	103.99999999999997
194	cl15737_-2	104.14999999999998
195	cdo353c	105.10999999999997
196	ct2	107.97999999999998
197	TIDP4650	108.29999999999997
198	rplp1	108.29999999999997
199	gpm557b	108.29999999999997
200	IDP4009	108.29999999999997
201	IDP3928	108.29999999999997
202	TIDP8778	108.88999999999997
203	gpm584	109.26999999999997
204	gpm346b	109.79999999999997
205	nod1	109.99999999999997
206	gpm33e	110.21999999999997
207	umc194c(gpr)	110.33999999999997
208	umc2224	110.89999999999998
209	rab30	111.56999999999996
210	bnlg1130	111.80999999999997
211	gpm556	112.15999999999997
212	uaz2a	112.19999999999997
213	npi406	112.19999999999997
214	npi579b	112.19999999999997
215	uaz146b(rps28)	112.19999999999997
216	dpg12b	112.19999999999997
217	umc2595	112.65999999999997
218	IDP8388	113.79999999999997
219	gsr1	114.07999999999997
220	umc157a(chn)	114.39999999999998
221	IDP8631	114.78999999999998
222	TIDP6160	114.78999999999998
223	umc2504	115.15999999999997
224	pmcb1	115.19999999999997
225	IDP3917	116.94999999999997
226	gpm199c	117.23999999999997
227	agrr77	118.09999999999997
228	dnap9705(Ac)	119.67999999999998
229	ensl001	119.69999999999997
230	IDP1425	119.69999999999997
231	magi2762	120.90999999999997
232	IDP1461	120.90999999999997
233	bnlg1614a	122.63999999999997
234	IDP4934	122.92999999999998
235	mmp68	123.59999999999997
236	ms26	124.69999999999997
237	dof21	124.69999999999997
238	esr2	124.97999999999998
239	esr3	125.01999999999997
240	esr1	125.01999999999997
241	bnlg1178	125.01999999999997
242	std2c(dba)	125.32999999999997
243	TIDP3300	125.35999999999997
244	IMR7	125.35999999999997
245	gpm880f	127.28999999999998
246	csu1171	127.29999999999997
247	pco117644	127.29999999999997
248	T1-3(5982)(1)	127.74999999999997
249	IDP4117	127.77999999999997
250	IDP4914	127.77999999999997
251	IDP7956	127.77999999999997
252	IDP7478	127.77999999999997
253	gpm904b	127.94999999999997
254	mHbrMA99-Mo17	127.97999999999998
255	pco082944	129.07999999999998
256	umc2225	131.14489795918365
257	mmp171b	131.79999999999998
258	umc115	131.99999999999997
259	hb102	133.59999999999997
260	sut1	133.59999999999997
261	IDP829	138.51999999999998
262	IDP29	138.51999999999998
263	AY107207	139.40999999999997
264	TIDP7101	140.71999999999997
265	nfya1	141.79999999999998
266	IDP3783	141.80999999999997
267	bnlg1429	143.49999999999997
268	IDP407	143.49999999999997
269	IDPCP80324	143.94999999999996
270	IDP5887	143.94999999999996
271	T1-3(5597)(1)	143.97999999999996
272	T1-2c(1)	143.97999999999996
273	T1-2(4464)(1)	143.99999999999997
274	adss1	145.11999999999998
275	IDP209	145.96999999999997
276	agrc467	146.74999999999997
277	umc194a(gpr)	146.89999999999998
278	php20640	146.89999999999998
279	csu1190	146.96999999999997
280	IDP6846	147.17999999999998
281	IDP7290	147.17999999999998
282	lox9	147.45999999999998
283	ltk1	147.99999999999997
284	IDP8570	148.37999999999997
285	TIDP3567	148.37999999999997
286	csu680c	148.51999999999998
287	rgpc1122c(rpL15)	148.51999999999998
288	tda50	148.51999999999998
289	vp5	148.79999999999998
290	IDP658	149.44999999999996
291	umc157(chn)	149.6157430730478
292	cl244_1	150.64999999999998
293	pco094430	150.64999999999998
294	lim504	151.59999999999997
295	TIDP2777	151.97999999999996
296	npi411b	152.70999999999998
297	csu691	153.01999999999998
298	gpm283b	153.06999999999996
299	ifbf33	153.09999999999997
300	IDP7169	153.17999999999998
301	IDP4813	153.17999999999998
302	bnlg1627	154.29999999999998
303	mads68	154.37999999999997
304	TIDP3769	154.37999999999997
305	IDP4230	154.37999999999997
306	IDP4506	154.37999999999997
307	IDP343	154.37999999999997
308	IDP7413	154.37999999999997
309	TIDP6162	154.37999999999997
310	IDP622	154.62999999999997
311	ras11E1	155.99999999999997
312	les2	156.99999999999997
313	pg15	156.99999999999997
314	sr1	156.99999999999997
315	TIDP3406	157.11999999999998
316	IDP5948	157.86999999999998
317	TIDP5126	157.86999999999998
318	IDP8623	157.86999999999998
319	IDP5878	157.86999999999998
320	IDP871	157.86999999999998
321	IDP4470	157.86999999999998
322	IDP3970	157.86999999999998
323	TIDP3048	157.86999999999998
324	umc1467	157.99999999999997
325	csu860b	158.00999999999996
326	umc1976	160.59999999999997
327	npi423	163.26999999999998
328	npi109a	163.26999999999998
329	pco148373a	164.21999999999997
330	gpm667	164.28999999999996
331	gpm774d	164.40999999999997
332	umc2226	165.79999999999998
333	mmp135	165.99999999999997
334	umc2614	166.05999999999997
335	IDP7226	167.37999999999997
336	IDP8987	167.37999999999997
337	TIDP8795	167.37999999999997
338	bnlg1127	167.49999999999997
339	umc1200	167.59999999999997
340	gt1	167.99999999999997
341	npi209b	169.53999999999996
342	phm13619	169.64999999999998
343	bnlg1953	169.99999999999997
344	gpm768	170.00999999999996
345	mon03080::Ac	170.00999999999996
346	gpm291	170.01999999999998
347	phm3226	170.80999999999997
348	pza02487	170.80999999999997
349	IDP7945	171.54999999999998
350	phm4531	171.58999999999997
351	sfp1	171.99999999999997
352	IDP4205	172.43999999999997
353	gpm536c	174.22999999999996
354	jpsb115c	174.49999999999997
355	gpm775	175.59999999999997
356	gpm167b	176.81999999999996
357	IDP4991	177.78999999999996
358	IDP466	177.78999999999996
359	IDP6976	177.78999999999996
360	IDP7812	178.53999999999996
361	IDP4337	178.53999999999996
362	IDP4048	178.98999999999998
363	IDP7435	178.98999999999998
364	csu320a	180.25999999999996
365	IDP2552	180.61999999999998
366	TIDP3342	181.37999999999997
367	rz103b	181.82999999999998
368	cdo860a	181.82999999999998
369	rz742a	181.82999999999998
370	IDP7385	182.13999999999996
371	IDP4750	182.13999999999996
372	npi403b	183.79999999999998
373	lpa1	183.99999999999997
374	umc1711	183.99999999999997
375	pzb01957	185.54999999999998
376	npi354	185.56999999999996
377	bnl9.13	185.69999999999996
378	uaz1	185.69999999999996
379	TIDP6152	189.22999999999996
380	dlo1	190.39999999999998
381	zmm14	190.39999999999998
382	bnlg1007	190.52999999999997
383	gln6	191.99999999999997
384	umc1366a	192.52128205128204
385	umc2561	193.17999999999998
386	IDP645	195.55999999999997
387	TIDP6478	195.55999999999997
388	IDP810	195.55999999999997
389	TIDP3074	195.55999999999997
390	crr8	196.01999999999998
391	bnlg1803	196.16999999999996
392	ifa1	198.19999999999996
393	bnlg1083	198.29999999999998
394	uaz120	198.39999999999998
395	mon00192::Ac	198.39999999999998
396	bnl5.21c	198.39999999999998
397	umc243b	198.39999999999998
398	isu2117c	198.39999999999998
399	uaz267	198.39999999999998
400	bhlh3	198.39999999999998
401	mon00106::Ac	198.49999999999997
402	ufg78	199.69999999999996
403	cdo1387b(emp70)	201.49999999999997
404	brs1	201.59999999999997
405	gpm569	203.00999999999996
406	gpm518	203.00999999999996
407	uox(bru1)	203.26999999999998
408	umc162b	203.99999999999997
409	gpm748b	204.36999999999998
410	umc2383a	204.94999999999996
411	umc2559	204.95999999999998
412	lim122	204.99999999999997
413	IDP4710	205.36999999999998
414	IDP7238	205.36999999999998
415	TIDP3265	205.36999999999998
416	IDP2362	205.36999999999998
417	IDP2385	205.36999999999998
418	cdo541	205.36999999999998
419	IDP7583	205.36999999999998
420	IDP7165	205.36999999999998
421	IDP7904	205.36999999999998
422	TIDP5326	205.36999999999998
423	TIDP3174	205.36999999999998
424	IDP8345	205.36999999999998
425	cdo189a	205.36999999999998
426	isu40	205.36999999999998
427	IDP4825	205.36999999999998
428	IDP4752	205.36999999999998
429	IDP4753	205.36999999999998
430	IDP1614	205.72999999999996
431	IDP4140	205.72999999999996
432	IDP4430	205.72999999999996
433	dupssr2	206.05999999999997
434	toc35	206.93999999999997
435	magi73926	206.97999999999996
436	IDP7908	206.97999999999996
437	adf5	208.49999999999997
438	bnlg176	208.59999999999997
439	bnl10.38a	208.59999999999997
440	umc1403	210.59999999999997
441	pza02490	210.74999999999997
442	hsp26	210.99999999999997
443	IDP1410	211.26999999999998
444	gpm858e	211.49999999999997
445	IDP6029	215.84999999999997
446	IDP4348	215.84999999999997
447	npi439a	216.79999999999998
448	IDP701	217.53999999999996
449	pco125364	218.50999999999996
450	cl42523_1	218.50999999999996
451	pzb01662	218.50999999999996
452	pco060763	218.50999999999996
453	npi425c	218.79999999999998
454	pmk1	218.79999999999998
455	bnlg1484	218.99999999999997
456	mHbrMT72-Mo17	218.99999999999997
457	npi241b	218.99999999999997
458	npi234a	218.99999999999997
459	IDP8137	219.06999999999996
460	IDPM180	219.06999999999996
461	pck1	219.74999999999997
462	TIDP6252	219.74999999999997
463	IDP3976	219.74999999999997
464	mpik33h	219.86999999999998
465	bnl35d(blr)	219.86999999999998
466	IDP180	220.25999999999996
467	IDP6057	220.39999999999998
468	IDP8576	220.39999999999998
469	IDP6737	220.39999999999998
470	TIDP3455	220.39999999999998
471	IDP9120	221.41999999999996
472	IDPC175	221.41999999999996
473	magi99679	221.41999999999996
474	gpm796a	222.64999999999998
475	IDP92	223.44999999999996
476	IDP329	223.44999999999996
477	TIDP5506	224.23999999999998
478	TIDP6724	224.23999999999998
479	TIDP3137	224.23999999999998
480	IDP3878	224.23999999999998
481	mmp66	224.39999999999998
482	umc2397	224.75999999999996
483	AY109929	225.39999999999998
484	csu315c	225.79999999999998
485	umc1397	226.39999999999998
486	gpm857	227.29999999999998
487	bnlg147	227.39999999999998
488	gpm559	227.63999999999996
489	umc11	227.9890368271954
490	AY110052	229.59999999999997
491	gpm838a	229.74999999999997
492	IDP656	229.80999999999997
493	sig2B	230.11999999999998
494	uaz139	230.15999999999997
495	uaz264b	230.15999999999997
496	dpg10	230.15999999999997
497	dpg4	230.15999999999997
498	ibp2	230.15999999999997
499	tgd1	230.19999999999996
500	agrr92a	232.56999999999996
501	INDEL(test)	236.09999999999997
502	bnlg424	237.28999999999996
503	npi234	238.37794712538997
504	mHbrBT308-Mo17	240.26999999999998
505	IDP3914	240.30999999999997
506	IDP6077	241.47999999999996
507	IDP6076	241.47999999999996
508	IDP1423	241.73999999999998
509	csu859(gol)	242.14999999999998
510	IDP8216	245.79999999999998
511	IDP7168	245.79999999999998
512	magi81859	245.79999999999998
513	AY110028	246.29999999999998
514	gpm190b	246.75999999999996
515	cdo586	247.36999999999998
516	zb4	247.97999999999996
517	umc76	250.2769521410579
518	IDP112	252.71999999999997
519	PCO063726	253.90999999999997
520	pco085724	253.90999999999997
521	ias8	253.90999999999997
522	mpik36	253.90999999999997
523	wusl1032	253.90999999999997
524	pbs16b	253.90999999999997
525	dgg9b	253.90999999999997
526	IDP142	254.35999999999999
527	npi589	255.19999999999996
528	npi106	255.19999999999996
529	npi242b	255.19999999999996
530	npi448	256.25
531	ifbf91	256.42
532	IDP81	256.44
533	IDP4746	256.44
534	csu254b	256.62
535	csu214b(grp)	256.62
536	csu181a	256.62
537	csu179a(hsp70)	256.62
538	IDP7291	257.13
539	TIDP3134	257.13
540	saf1	257.2
541	IDP8266	257.4
542	IDP6818	257.4
543	umc1479	257.4
544	TIDP2962	257.4
545	csu238a(apx)	257.47
546	umc8a	257.47
547	csu710a(apx)	257.55
548	apx3	257.55
549	asg26	257.9
550	spo3	258.36
551	lim51	258.7
552	AY106736	258.76
553	bnl159	259.1
554	bnlg439	259.1
555	bnlg1203	259.3
556	IDP853	259.31
557	IDP7989	259.31
558	gpm473b	259.48
559	AY106592	259.48
560	pdi9	260.4
561	fad8	260.7
562	mpk3	261.17
563	gpm121	261.21
564	imd1	262.0
565	php20725c	263.19
566	pza02376	263.6
567	pza03243	263.6
568	pza03742	263.6
569	IDP8593	264.0
570	AY110640	264.4
571	asn3	266.0
572	gpm601b	267.19
573	dpg8	267.91
574	pdc3	268.0
575	gpm357	268.09
576	phi095	268.85280701754385
577	bnlg1458a	268.9
578	gpm101a	269.39
579	bnlg2204	270.15
580	TIDP2814	270.6
581	IDP4708	270.6
582	IDP3865	270.6
583	IDP643	270.6
584	ms9	270.6
585	bnlg2180	270.6
586	npi427b	270.86
587	gpm567	271.78
588	ms17	271.99
589	ts2	272.0
590	pzb00872	272.39
591	rz574a(cwp)	273.0
592	asg35b	273.9
593	gpm63b	274.85
594	T1-4b(1)	275.98
595	dek1	276.0
596	csu215b(grp)	276.02
597	csu145c(pck)	276.04622166246855
598	umc266a(ptk)	276.2
599	cdo64b	277.0
600	gpm498c	277.89
601	AY110632	278.1
602	hcf3	278.14
603	rth3	278.3
604	IDP6022	279.32
605	IDP5944	279.32
606	TIDP5539	279.32
607	magi107268	279.32
608	TIDP5405	279.32
609	IDP4986	279.32
610	IDP875	279.32
611	IDP6912	279.32
612	IDP4324	279.32
613	TIDP5278	279.32
614	p2	280.4
615	clpp2	282.0
616	AY110240	282.35
617	ndp2	282.6
618	csu814b	283.27
619	p1	283.27
620	zl1	283.68
621	umc1514	284.0
622	nad1	284.0
623	AY110393	286.0
624	mmp23	286.2
625	mez3	287.04
626	phyB1	287.04
627	nas2	287.16
628	AW400087	287.2
629	bnlg182	287.2
630	csu745d(rpPo)	287.52
631	T1-2b(1)	288.0
632	gols1	288.0
633	ndp1	288.6
634	chs5054	289.64
635	dpg9	289.64
636	npi286	289.64
637	bnlg1866	290.1
638	umc1880	290.3
639	umc2583	290.34
640	phi109275	290.4
641	l16	290.4
642	cipk3	290.68
643	umc1598	290.7
644	cal3	290.8
645	csu753	291.59
646	csu392b	291.59
647	T1-9c(1)	292.0
648	sbip2a	292.0
649	eil3	292.4
650	lim432	292.4
651	bnl12.06a	293.0
652	mHbrBG99-B73	293.0
653	asg69	294.28
654	csu632a	294.28
655	umc227	294.28
656	csu633	294.28
657	csu941	294.28
658	gpm421	294.67
659	gpm269b	294.67
660	gpm264	294.67
661	gpm424b	294.67
662	si618060f06	295.64
663	AY107489	295.64
664	csu179(hsp70)	295.77581863979844
665	T1-5(6899)(1)	296.0
666	gpm28c	296.58
667	mmp151a	297.2
668	pki1	297.6
669	plt4	297.6
670	umc13	299.60113399969794
671	phi001	302.9580736543909
672	mHbrBA81-Mo17	304.14
673	TIDP6428	304.54
674	IDP8997	304.54
675	IDP7959	304.54
676	pza03168	304.88
677	IDP7785	306.58
678	IDP4441	306.58
679	TIDP4672	309.99
680	TIDP3553	309.99
681	TIDP5648	309.99
682	mmp100	311.4
683	nec2	316.0
684	umc1452	316.0
685	IDP7537	317.48
686	umc2145	319.0
687	uaz146a(rps28)	319.3
688	dpg11	319.3
689	cdo689a	319.3
690	cdo38a(ntp)	319.3
691	ynh21	319.3
692	umc49c	319.89
693	TIDP4590	320.89
694	TIDP7054	320.89
695	IDP1631a	320.89
696	IDP7480	320.89
697	magi106053	320.89
698	mmp56	320.9
699	TIDP5113	322.94
700	IDP8453	322.94
701	IDP8309	322.94
702	rz585a	323.1
703	cdo938a	323.1
704	umc1169	326.37854637605744
705	pza02737	326.4
706	bnlg2238	326.7
707	bnl12.06	327.8128473752902
708	umc29	328.44049090461453
709	gpm405	328.48
710	gpm898	328.48
711	bnlg1016	328.48
712	umc2124a	328.5
713	les22	329.06
714	pza02114	329.87
715	IDP1489	330.43
716	gpm451	331.01
717	csu1082	331.77
718	algt1	332.0
719	sus2	332.0
720	pzb01062	332.74
721	isu61	333.8465682656826
722	TIDP3613	333.86
723	TIDP5706	333.86
724	IDP7817	333.86
725	agrr117	334.7
726	umc1849	335.0
727	dvr1	335.0
728	TIDP3716	335.99
729	IDP8612	335.99
730	TIDP5730	335.99
731	IDP7976	335.99
732	IDP8320	335.99
733	TIDP5229	335.99
734	asg75	336.5
735	umc1472	336.8
736	gpm364	337.26
737	sod4	337.5
738	gpm488b	337.93
739	TIDP3368	339.42
740	IDP8961	339.42
741	pza03561	339.7
742	pco094039	339.7
743	T1-3k(1)	339.98
744	chr125b	340.21
745	tps8	340.4
746	IDP8569	340.7
747	rgpc361(ppi)	340.7
748	IDP739	340.7
749	csu737(npc)	340.7
750	asg30b	340.7
751	IDP8458	340.7
752	rgpr44a	340.7
753	IDP4806	340.7
754	gpm828	340.71
755	IDP7629	341.75
756	pco083348	341.75
757	agrr153a	342.09
758	IDP197	342.16
759	PCO099415	344.42
760	pza03189	344.5
761	magi23951	344.5
762	IDP182	344.6
763	IDP7708	344.63
764	IDP8075	344.63
765	IDP7938	344.63
766	IDP3943	345.0
767	bnlg2236	346.814297188755
768	T1-6c(1)	347.99
769	uaz3	348.99
770	csu389	349.88
771	rz672a(cgs)	349.88
772	pza02791	350.25
773	AY110330	350.6
774	bx11	351.0
775	bx10	351.0
776	rgpc198a(sik)	351.1
777	bx12	351.3
778	T1-3a(1)	352.0
779	TIDP2784	352.21
780	TIDP5346	352.21
781	pco069599	353.15
782	umc29a	353.4
783	gpm492	353.57
784	TIDP5147	353.82
785	IDP7882	353.82
786	gpm827	354.17
787	gpm778a	354.96
788	ggi1	356.0
789	csu207	356.0
790	rz251a	356.0
791	Inv1n (L)	356.0
792	csu649(scp)	356.0
793	IDPCP18749b	356.51
794	gpm933	357.53
795	bnl2.323	360.08
796	umc2532	360.49
797	TIDP3667	360.81
798	TIDP5629	360.81
799	umc2227	360.9
800	umc2390	361.0
801	matl1	361.0
802	csu452	361.06
803	isu98b	362.07535055350553
804	TIDP2891	362.42
805	IDP7237	362.42
806	TIDP5725	362.42
807	msv1	363.99
808	magi35490	365.65
809	IDP2553	366.44
810	umc1917	368.0
811	IDP6736	368.34
812	ufg13b	369.2
813	IDP6034	372.64
814	ufg77	373.2
815	mHbrMA262-B73	375.15
816	IDP5914	375.32
817	TIDP5402	375.32
818	TIDP5310	375.32
819	TIDP6254	375.32
820	IDP7004	375.32
821	TIDP2882	375.62
822	pdlk1	376.0
823	isu041b	377.2
824	isu61a	379.66
825	gpm313	379.66
826	uaz248a(his3)	379.66
827	dpg12a	379.66
828	myb156	380.0
829	cl29906_1	381.75
830	IDP7576	381.77
831	umc1144	381.96558073654387
832	ufg43	383.6
833	uaz198d(rpL10)	383.71
834	npi262	383.71
835	bcd450e	383.71
836	nrx1	384.0
837	umc2582	386.08
838	bnlg1811	386.4
839	IDP511	387.42
840	IDP1953	389.3
841	TIDP6222	389.3
842	isu81	389.52
843	magi107220	390.07
844	IDP8271	390.57
845	IDP8965	390.57
846	IDP8016	390.57
847	IDPCP104422b	390.57
848	gpm336e	390.65
849	bnl9.11b(lts)	390.8
850	IDP6044	391.08
851	TIDP6496	391.08
852	umc1770	391.08
853	dupssr26	391.12
854	umc2228	391.8
855	rgd2	392.0
856	IDP4988	392.13
857	cpps2	392.5
858	csu887	392.64
859	csu323	392.64
860	IDP6832	393.18
861	IDP4684	393.18
862	IDP252	393.18
863	IDP7261	393.18
864	gpm815a	393.28
865	pza00752	394.57
866	gpm251	394.83
867	IDP6063	395.55
868	psei6	396.01
869	psei7	396.01
870	psei8	396.01
871	aoc1	396.15
872	umc2229	397.3
873	gpm341	397.59
874	gpm850c	397.59
875	IDP8676	397.79
876	IDP6075	397.79
877	IDP9114	397.79
878	IDP4694	397.79
879	gst42	398.04
880	bnlg2295	398.2
881	gpm532	398.97
882	gpm181	398.97
883	btilc175::Ac	398.99
884	bnlg652	399.07
885	bnlg1832	399.07
886	IDP7799	399.23
887	pet2	399.23
888	TMR22	399.23
889	IMR21	399.23
890	IDP5940	399.63
891	IDP6887	399.63
892	IDP839	399.63
893	IDP6617	399.63
894	TIDP6530	399.63
895	IDP7420	399.63
896	bnlg1886	399.86
897	gst30	400.0
898	gst32	400.0
899	gst38	400.0
900	gst39	400.0
901	IDP376	400.61
902	pco071369	400.75
903	bnlg2086	401.2
904	TIDP5182	401.59
905	IDP1473	401.59
906	umc1790a	401.6
907	asg3	401.9
908	IDP1986	404.5
909	TIDP2770	405.0
910	IDP5898	405.0
911	TIDP7069	405.0
912	IMR10	405.0
913	IMR19	405.0
914	IDP7826	405.0
915	csu3	405.0
916	TIDP8768	405.0
917	IDP7887	405.0
918	umc2112	405.04
919	umc1243	405.04
920	gst14	405.08
921	mtl2	405.08
922	mlo2	405.08
923	pco105341	406.48
924	gpm305	407.01
925	umc1558	408.4
926	gpm753g	409.16
927	dup26	409.5785588046836
928	CG998729	409.84
929	IDP1605	410.76
930	TIDP7103	410.76
931	IDP4235	412.6
932	IDP751	412.6
933	IDP5876	412.6
934	IDP4925	412.6
935	IDP7943	412.6
936	IDP8399	412.6
937	mmp61	412.6
938	lim497	413.7
939	IDP8097	414.31
940	TIDP4574	414.31
941	TIDP7051	414.31
942	TIDP6092	414.31
943	pza03240	414.35
944	rz500(stp)	415.58
945	TIDP6457	416.02
946	IDP5863	416.02
947	IDP4472	416.02
948	pza03465	416.21
949	pza00944	416.21
950	expb2	417.0
951	expb7	418.0
952	IDP4698	418.87
953	IDP5866	418.87
954	bnlg1884b	419.79
955	expb6	420.0
956	pco146752	420.53
957	IDP8389	420.57
958	IDP4792	420.57
959	pco069442	421.17
960	npi453	422.81
961	mHbrBA74-Mo17	423.05
962	umc67a	423.3043617021276
963	bnl8.45g	423.31
964	TIDP7049	423.99
965	TIDP7096	423.99
966	IDP7186	423.99
967	umc1734	424.0
968	bnlg1884	425.03321299638986
969	mmp39	425.2
970	umc1297	426.0
971	pzb01235	426.72
972	TIDP4596	426.84
973	IDP7923	426.84
974	TIDP6576	426.84
975	pyk1	428.0
976	IDP4538	428.55
977	IDP4132	428.55
978	TIDP9243	428.55
979	csu822	429.38
980	csu1041a(ptk)	429.38
981	csu263b	429.38
982	rgpc316	429.38
983	csu781b	429.38
984	nactf43	430.6
985	myc7	430.8
986	pop1	431.0
987	fbn1	431.16
988	ocl4	431.2
989	lpa2	432.0
990	umc2230	432.4
991	IDP1457	432.41
992	nfd104c	433.27
993	gpm104	433.27
994	gpm787b	433.35
995	AY111680	433.6
996	IDP2367	433.68
997	TIDP5625	433.68
998	pco076392	434.19
999	cl7929_1	434.75
1000	pza02750	434.75
1001	pco112439	435.69
1002	IDP7399	435.98
1003	IDP2412	435.98
1004	IDP6962	435.98
1005	TIDP8792	435.98
1006	gpm429c	435.99
1007	Inv1n (R)	436.0
1008	rz421	436.1
1009	uaz5	436.1
1010	gpm878b	436.22
1011	sacd3	436.24
1012	pza00939	436.24
1013	uaz246c(mbf)	436.4
1014	AY109678	437.3
1015	IDP194	437.35
1016	csu793	437.42
1017	mmp143	437.9
1018	umc2083	437.95900991180235
1019	umc1469	438.0
1020	IDP254	438.19
1021	gpm540b	438.71
1022	umc1461	438.8
1023	csu1138	439.0
1024	umc260	439.0
1025	csu781c	439.0
1026	aic1	439.11
1027	eno2	439.2
1028	uaz13	439.3
1029	rz323a	439.3
1030	umc1493	439.3
1031	cent1	439.3
1032	umc1076	440.0
1033	TB-1Sb(1)	440.0
1034	AY106439	440.0
1035	gpm519	440.06
1036	obf1	440.28
1037	IDP4908	440.39
1038	IDP537	440.39
1039	IDP676	441.1
1040	mmp101	441.2
1041	IDP2571	442.14
1042	umc2025	442.47017621841155
1043	mHbrBG153-B73	442.52
1044	IDP5918	442.59
1045	IDP4293	442.74
1046	IDP4552	442.74
1047	IDP7178	442.74
1048	TIDP3438	442.74
1049	IDP2572a	443.18
1050	IDP2551	443.18
1051	IDP1407	443.92
1052	IDP2576b	443.92
1053	IDP8132	443.98
1054	TIDP4564	443.98
1055	IDP4065	443.98
1056	IDP7590	443.98
1057	TIDP5208	443.98
1058	cl13018_1	445.34
1059	IDP831	445.38
1060	IDP6631	445.38
1061	TIDP5391	445.38
1062	TIDP7123	445.38
1063	AY110396	445.5
1064	pza03200	446.22
1065	bnl16.06	446.27325660121863
1066	IDP845	446.42
1067	IDP8606	449.23
1068	uaz198c(rpL10)	449.91
1069	umc167a	449.91
1070	gpm146b	450.38
1071	gpm798	450.38
1072	gpm295	450.38
1073	myb100	450.8
1074	IDP7310	450.82
1075	IDP7344	450.82
1076	IDP1675	450.82
1077	TIDP5565	450.82
1078	TIDP5101	450.82
1079	IDP4228	450.82
1080	IDP4246	450.82
1081	TIDP6709	450.82
1082	IDP5854	450.82
1083	IDP4529	450.82
1084	IDP4549	450.82
1085	IDP7632	450.82
1086	TIDP6390	450.82
1087	IDP4936	450.82
1088	TIDP5304	450.82
1089	IDP4445	450.82
1090	IDP6948	450.82
1091	TIDP5272	450.82
1092	gpm835d	451.56
1093	TIDP3719	451.86
1094	TIDP6426	451.86
1095	TIDP6456	451.86
1096	IDP4273	451.86
1097	TIDP6710	451.86
1098	TIDP3298	451.86
1099	IDP8049	451.86
1100	TIDP5752	451.86
1101	IDP4848	451.86
1102	TIDP5786	451.86
1103	magi107088	451.86
1104	IDP4431	451.86
1105	TIDP2970	451.86
1106	IDP4814	451.86
1107	IDP6931	451.86
1108	TIDP8798	451.86
1109	TIDP6143	451.86
1110	rte1	452.0
1111	T1-5b(1)	452.02
1112	T1-5c(1)	452.18
1113	ms14	452.26
1114	T1-9a(1)	452.34
1115	gpm311a	452.51
1116	umc1611	452.8
1117	umc2231	453.5
1118	gpm706d	454.01
1119	npi401	454.02
1120	npi214	454.02
1121	pbs6d	454.02
1122	pbs9b	454.02
1123	bsd2	454.06
1124	as1	455.99
1125	rs2	457.0
1126	cdo344c(rga)	460.6
1127	uaz7a	460.64
1128	cdo749	460.64
1129	cdo373	460.64
1130	uaz203	460.64
1131	bnl1.556	460.64
1132	bcd734a	460.64
1133	rz296a	460.64
1134	cdo103	460.64
1135	uaz9	460.64
1136	uaz6	460.64
1137	uaz253	460.64
1138	mpik41d(mem1)	460.64
1139	pza02741	461.24
1140	rz892a(alt)	461.54
1141	umc1626	464.0
1142	sw1	464.0
1143	AI855190	464.7
1144	AY112092	465.03
1145	IDP637	465.39
1146	IDP653	465.94
1147	IDP34	465.94
1148	pza02135	466.55
1149	az19D1	467.0
1150	az19D2	467.0
1151	umc1906	467.0
1152	TIDP5475	467.62
1153	umc1903a	467.9
1154	mmp124	469.4
1155	IDP7351	470.25
1156	IDP6045	470.25
1157	IDP4511	470.25
1158	IDP7582	470.25
1159	IDP4951	470.25
1160	IDP6626	470.25
1161	IDP4808	470.25
1162	IDP4824	470.25
1163	TIDP5689	470.25
1164	IDP6975	470.25
1165	TIDP6123	470.25
1166	IDP7414	470.25
1167	CG694169	470.59
1168	umc2232	470.9
1169	umc1395	471.7
1170	glk50	473.2
1171	mHbrBA205-B73	473.65
1172	umc1601	473.8
1173	umc2233	474.5
1174	csu710f(apx)	475.62
1175	cp3	475.82
1176	umc1603	475.9
1177	gpm692a	476.16
1178	gpm29	481.15
1179	hac101b	481.9
1180	gpm349	482.81
1181	TB-1La(1)	482.82
1182	npi598	483.75
1183	uaz4	483.75
1184	npi304	483.75
1185	mmp95	484.7
1186	gpm150b	484.75
1187	umc1323	484.8
1188	umc1386b	485.2
1189	uaz276	485.9
1190	bif2	486.06
1191	uaz273	487.0
1192	IDP4968	487.47
1193	TIDP6350	487.47
1194	IMR55	487.47
1195	IDP7530	487.47
1196	IDP6593	487.47
1197	orc3	488.0
1198	IDP2452	490.01
1199	gpm931b	490.56
1200	uaz11	491.94
1201	mbd106	493.05
1202	ucsd61g	493.74
1203	umc67	494.4070063694267
1204	gpm618	495.27
1205	csu574b(eif2B)	496.6
1206	csu881(cys)	496.6
1207	yab11	496.6
1208	IDP386	499.76
1209	TIDP3199	499.76
1210	cys2	500.0
1211	gpm4	500.02
1212	IDP4194	500.02
1213	TIDP4573	500.02
1214	gpm229	500.02
1215	TIDP5685	500.02
1216	IDP2446	500.22
1217	bnlg1273	500.77
1218	isu146	501.2
1219	gpm190a	501.24
1220	TIDP3737	501.51
1221	TIDP3346	501.51
1222	IDP7935	501.51
1223	prp5	503.3
1224	IDP7797	503.88
1225	grp1	504.0
1226	IDP9004	504.77
1227	IDP741	504.77
1228	bx9	504.98
1229	uaz17a	505.41
1230	ucsd61a	505.41
1231	npi40	505.41
1232	npi279	505.41
1233	IDP451	505.47
1234	TIDP2888	505.52
1235	TIDP5117	505.52
1236	TIDP2914	505.52
1237	IDP7471	505.52
1238	TIDP3496	505.52
1239	IDP4772	505.52
1240	IDP8533	505.66
1241	IDP7221	505.66
1242	TIDP6392	505.66
1243	IDP4037	505.66
1244	rhn1	506.0
1245	umc1988	506.02957746478864
1246	pco066796	506.32
1247	hb84	506.4
1248	umc64b	506.72
1249	umc1754	506.83
1250	IDP8220	507.3
1251	IDP4186	507.3
1252	IDP5050	507.3
1253	IDP7275	507.3
1254	TIDP6309	507.3
1255	TIDP5471	507.3
1256	IDP4052	507.3
1257	TIDP8762	507.3
1258	uce1	508.0
1259	thl1	508.08
1260	umc1812	508.2
1261	csu61b	509.58
1262	IDP5049	509.9
1263	IDP4188	509.9
1264	mHbrMA85-B73	510.09
1265	IDP4287	510.7
1266	IDP1951	510.7
1267	TIDP3541	510.7
1268	IDP1703	510.7
1269	bnl5.59	511.9197179253867
1270	bnlg1041	514.45
1271	myb63	514.7
1272	asg11	516.33
1273	umc196	516.33
1274	dof1	517.0
1275	umc1590	517.0
1276	TIDP2857	517.68
1277	TIDP3251	517.68
1278	AY109499	517.7
1279	cl3166_1a	518.27
1280	AY110566	518.9
1281	umc2621	519.07
1282	bnl5.59a	520.4
1283	npi96	520.4
1284	npi20	520.4
1285	npi482(a1)	520.4
1286	npi258	520.4
1287	npi272	520.4
1288	npi205	520.4
1289	csu92a	520.9
1290	IDP7408	522.0
1291	IDP846	522.4
1292	bnlg1023b	522.72
1293	uaz12	522.76
1294	uaz10	522.76
1295	phm1968	522.84
1296	IDP6902	522.86
1297	php20654	523.3
1298	AY110296	523.9
1299	IDP6867	523.9
1300	TIDP6518	523.9
1301	php20682	524.5
1302	TIDP6661	525.17
1303	IDPCP110252	525.17
1304	asg58	525.7
1305	IDP4189	525.7
1306	IDP8438	525.7
1307	IDP3955	525.7
1308	umc1811	526.4
1309	csu675a(prh)	527.06
1310	bnlg2057	527.6
1311	csu194(mthr)	528.05
1312	pza00068	528.07
1313	csu503(met)	528.21
1314	umc177a	528.71
1315	rgpc356	528.71
1316	pza03531	528.73
1317	umc2234	529.0
1318	IDP8277	529.2
1319	IDP4863	529.2
1320	mbd119	529.27
1321	IDP8202	530.06
1322	TIDP3261	530.06
1323	IDP7936	530.06
1324	csu256(hsp90)	531.56
1325	bnlg1598	532.8
1326	umc133c	532.8
1327	umc1123	535.1
1328	npi84	535.27
1329	npi429	535.27
1330	pan1	536.0
1331	TIDP3285	541.3
1332	IDP4157	541.3
1333	AY104360	541.3
1334	IDP156	541.3
1335	umc276c(hm1)	543.99
1336	ptk3	543.99
1337	sbp16	544.0
1338	umc1281	544.0
1339	mmp156	544.2
1340	agrc584	545.15
1341	agrr193	545.15
1342	bnlg1908b	545.42
1343	IDP7707	546.49
1344	uaz15	547.66
1345	uaz14a	547.66
1346	cdo464a	547.66
1347	bnl34	547.66
1348	csu60b	547.66
1349	dup382	547.66
1350	bnl23b	547.66
1351	csu91b	547.66
1352	bnlg1057	548.3
1353	umc1396	548.4
1354	nact15	548.82
1355	cdo1395f	549.37
1356	cdo786c	549.37
1357	cdo57c	549.37
1358	umc2235	550.0
1359	IDP752	550.55
1360	IDP638	550.86
1361	TIDP5181	550.86
1362	cdo1091b	551.14
1363	mab3	552.0
1364	umc1748	553.6
1365	TIDP3617	554.05
1366	TIDP5807	554.05
1367	magi89347	554.05
1368	agrc587	554.24
1369	umc1919a	555.8
1370	ras11G1	556.0
1371	AY107847	556.8
1372	bnlg1615	557.6
1373	csu805	558.5
1374	csu899b(ant)	558.5
1375	cdo475b	558.56
1376	umc82b	558.56
1377	mpik34	558.56
1378	isu2191i	558.56
1379	cdo595	558.56
1380	zmm6	558.56
1381	uaz249a(ubf9)	558.56
1382	isu73	558.56
1383	cdo678b	558.56
1384	rpl17c	558.8
1385	gpm894	559.48
1386	gpm688	559.48
1387	psr152a	559.8
1388	gpm368a	560.05
1389	uwo2	560.05
1390	gpm169	560.05
1391	ucsd72a	560.05
1392	AY111153	561.0
1393	gpm906a	561.04
1394	gpm906b	562.59
1395	IDP168	563.61
1396	umc2151	563.9
1397	IDP7200	567.86
1398	IDP7280	567.86
1399	TIDP3582	567.86
1400	IDP2465	570.52
1401	IDP7844	570.52
1402	ntf1	570.8
1403	umc1664	572.0
1404	csu505(rpL7)	573.18
1405	TIDP5090	575.11
1406	IDP6882	575.11
1407	IDP8004	575.11
1408	IDP7451	575.11
1409	TIDP3001	575.11
1410	TIDP6542	575.11
1411	umc119a	575.9
1412	nactf48	575.9
1413	rz28a	575.9
1414	cdo116a	575.9
1415	umc58	576.6510948905109
1416	asg16b	578.2
1417	TIDP2781	583.14
1418	IDP790	583.14
1419	IDP8951	583.14
1420	mmp123	583.3
1421	IDP4057	583.66
1422	umc2560	583.84
1423	TIDP2682	585.65
1424	TIDP5292	585.65
1425	umc2568	586.27
1426	umc1035	587.0
1427	rmr6	587.0
1428	IDP295	587.89
1429	IDP8583	587.89
1430	IDP8445	587.89
1431	TIDP5390	587.89
1432	IDP7837	587.89
1433	pdh2	588.0
1434	umc1709	588.2
1435	magi38962	588.95
1436	php20644	589.6
1437	umc2569	591.15
1438	bnl1.326a	591.32
1439	rrb3	592.0
1440	IDP8292	593.19
1441	umc1254	593.2
1442	pza02467	593.34
1443	umc1335	593.8
1444	csu1150	596.34
1445	ufg50	597.5
1446	agrc569	599.23
1447	IDP8433	599.55
1448	IDP8340	599.55
1449	uaz147b	600.0
1450	gpm136	602.59
1451	csu1132	603.8
1452	umc2396	604.41
1453	umc2236	604.8
1454	umc1925	606.5
1455	asg62	607.3
1456	sodh1	607.3
1457	IDP7979	607.33
1458	agrc512	607.44
1459	cl11614_1	608.21
1460	IDP1972	608.39
1461	IDP8161	608.39
1462	IDP8516	608.39
1463	TIDP6255	608.39
1464	gpm260a	608.8
1465	gpm820f	609.78
1466	IDP2518	610.23
1467	uaz18d	610.23
1468	npi224g	610.23
1469	ncr(nrA)	610.23
1470	dpg7b	610.89
1471	agrr200	611.42
1472	agrr175	615.93
1473	hm1	616.0
1474	TIDP2735	617.03
1475	umc2237	618.5
1476	T1-6a(1)	618.55
1477	wlu5	618.8
1478	bnlg615	621.88
1479	amp1	621.88
1480	bnl5.02b	622.2
1481	isu2117h	623.96
1482	csh11	626.86
1483	TIDP4586	627.08
1484	TIDP5254	627.08
1485	agrr291	629.97
1486	br2	630.6
1487	pco095480	631.38
1488	gpm192	631.92
1489	pht7	632.0
1490	amp2	632.0
1491	T1-4(4692)(1)	632.26
1492	gpm96	633.02
1493	TB-1Lc(1)	634.21
1494	IDP8947	638.51
1495	TIDP5079	638.51
1496	magi32402	638.51
1497	pco095461	638.67
1498	IDP7333	639.39
1499	IDP1656	639.39
1500	IDP8282	639.39
1501	IDP6810	639.39
1502	magi53573	639.39
1503	IDP7239	639.39
1504	IDP8582	639.39
1505	IDP4134	639.39
1506	TIDP9210	639.39
1507	IDP8002	639.39
1508	TIDP5787	639.39
1509	IDP8356	639.39
1510	TIDP9165	639.39
1511	IDP6917	639.39
1512	TIDP6519	639.39
1513	TIDP6540	639.39
1514	IDP4788	639.39
1515	IDP7424	639.39
1516	agrr250	639.78
1517	pza00131	639.89
1518	pza01963	639.89
1519	pco077760	640.31
1520	IDP716	641.52
1521	mdh6	642.3
1522	zrp2	644.0
1523	IDP4890	645.76
1524	php20855	647.4
1525	csh12	647.73
1526	krp4	648.0
1527	uaz19c	649.5
1528	uaz20a	649.5
1529	cdo99	649.5
1530	bcd98a	649.5
1531	isu2117a	649.5
1532	bcd450d	649.5
1533	csu614a	649.5
1534	hp1	650.0
1535	umc274	650.39
1536	cuny21	650.61
1537	mon00186::Ac	651.18
1538	agrc489	651.44
1539	umc1356	652.0
1540	umc1374	653.2
1541	myb38	653.4
1542	acpt1	653.49
1543	agrr185	654.1
1544	npi566	655.63
1545	npi605a	655.63
1546	T1-9(4995)(1)	656.07
1547	umc2505	656.25
1548	IDP4695	656.37
1549	IDP7438	656.37
1550	pco089222	656.45
1551	IDP4068	656.6
1552	IDP4454	656.6
1553	AY111834	656.7
1554	bnl7.08	657.4482882882883
1555	g0484cl2	657.6805755395684
1556	opr7	658.0
1557	TIDP4566	658.01
1558	bnlg1556	658.6
1559	umc1486	658.8
1560	umc33	658.8642335766424
1561	php20674	658.89
1562	bnlg421	659.34
1563	umc23a	660.2213829787233
1564	gpm420b	660.9
1565	gpm653c	662.35
1566	bnl7.08b	662.66
1567	IDP8655	662.94
1568	IDP8950	662.94
1569	umc2605	663.3
1570	umc1122	664.0
1571	agrp83b	664.17
1572	umc33a	664.17
1573	std1b(his2B1)	664.17
1574	bnlg1044	664.39
1575	bnlg400	664.75
1576	TIDP5582	665.81
1577	IDP7768	665.81
1578	IDPCP86382	665.81
1579	IDP4835	665.81
1580	dmt103c	667.73
1581	IDP4855	668.07
1582	TIDP5342	668.69
1583	IDP4480	668.69
1584	TIDP6240	669.2
1585	csu694b(uce)	669.22
1586	umc2550	669.28
1587	IDP243	669.31
1588	IDP8577	669.31
1589	IDP4453a	669.31
1590	TIDP3252	669.31
1591	TIDP6245	669.31
1592	TIDP6239	669.31
1593	TIDP6103	669.31
1594	myb83	670.0
1595	glk6	670.2
1596	uaz228d(his2b)	670.2
1597	cncr1	670.88
1598	phm12706	670.89
1599	pza03193	670.89
1600	TIDP3379	672.4
1601	IDP7842	672.4
1602	cl13108_1a	673.08
1603	ucsd61e	675.03
1604	umc1833	675.68
1605	IDP641	675.81
1606	IDP3873	675.81
1607	hmga102	676.0
1608	umc1278	676.0
1609	kan1	676.4
1610	uaz2b	677.45
1611	uaz151(sar)	677.45
1612	dpg7c	677.45
1613	npi236	677.45
1614	pco139091	678.0
1615	TIDP5507	678.28
1616	TIDP2753	678.28
1617	TIDP3052	678.28
1618	csu921b(ppp)	679.85
1619	rz698a(ppy)	679.85
1620	umc2549	679.86
1621	tps7	680.0
1622	umc23A	680.1775790228461
1623	gpm90	680.77
1624	csu542	682.27
1625	aprl5	684.0
1626	pza03265	684.05
1627	gpm752a	684.09
1628	T1-6b(1)	684.12
1629	T1-9b(1)	684.29
1630	gpm802	684.67
1631	T1-7c(1)	684.98
1632	br1	684.98
1633	T1-7a(1)	685.15
1634	lim442	685.2
1635	med63b	685.88
1636	ncr(ars1)	687.63
1637	umc2064	688.33
1638	csu660a	688.54
1639	gpm422	689.4
1640	gpm440	689.4
1641	gpm63a	689.4
1642	gpm415a	689.4
1643	mn	689.4
1644	bcd98g	689.71
1645	mmp189	690.5
1646	dbf1	691.96
1647	phm6043	691.96
1648	pza03741	691.96
1649	vg1	691.99
1650	crs1	692.0
1651	phot2	692.0
1652	agpsl1	692.4
1653	uaz205b(hsp70)	692.64
1654	IDP4110	693.42
1655	IDP856	693.42
1656	TIDP6692	693.42
1657	mmp173	693.6
1658	f1	695.99
1659	TIDP5098	697.13
1660	IDP8154	697.13
1661	TIDP6389	697.13
1662	TIDP6397	697.13
1663	IDP7584	697.13
1664	TIDP7061	697.13
1665	TIDP7072	697.13
1666	IDP7175	697.13
1667	TIDP5765	697.13
1668	IDP6600	697.13
1669	TIDP5380	697.13
1670	IDP7985	697.13
1671	TIDP5686	697.13
1672	cl28036_1a	698.04
1673	IDP4514	698.06
1674	IDP4987	698.06
1675	IDP5882	698.06
1676	IDP8470	698.06
1677	TIDP5396	698.06
1678	magi113703	698.06
1679	TIDP8776	698.06
1680	IDP8477	698.99
1681	IDP7531	698.99
1682	php20661	699.9
1683	phm5484	699.9
1684	phm15871	699.9
1685	php20713b	700.5
1686	bti03557::Ac	700.5
1687	bnlg1025	700.5
1688	IDP644	700.53
1689	IDP6640	700.53
1690	IDP6901	700.53
1691	IDP6890	701.77
1692	IDP8530	701.77
1693	IDP7289	701.77
1694	TIDP4554	701.77
1695	IDP8435	701.77
1696	TIDP6658	701.77
1697	IDP7843	701.77
1698	npi236 	702.7821621621622
1699	bcd207a	703.5
1700	tls1	704.0
1701	pco149284	705.26
1702	mHbrMT153-Mo17	705.35
1703	AY110356	706.4
1704	agrx1176	707.64
1705	bnl7.21a	709.5
1706	umc275	709.55
1707	bcd1092b	710.14
1708	phi102	711.24
1709	umc1128	711.5
1710	umc2387	711.81
1711	agrr88a	711.93
1712	yab10	712.02
1713	isu119	713.3401801801801
1714	agrc634	713.91
1715	agrx23	713.91
1716	umc1147	714.4
1717	pco115388	715.35
1718	agrc516	715.53
1719	gpm97	715.8
1720	umc1715	716.0
1721	IDP640	716.19
1722	agrr197	716.35
1723	IDP7756	716.65
1724	IDP174	716.85
1725	IDP2492	717.43
1726	TIDP5469	717.43
1727	IDP4061	717.43
1728	TIDP3157	717.43
1729	gpm946(sod2)	717.57
1730	phm4942	717.64
1731	pco135045	717.64
1732	bcd386a	717.8
1733	isu78a	717.8
1734	cdo94b	717.8
1735	IMR13	717.9
1736	bnlg1564	718.5
1737	umc1848	718.83
1738	IDP820	719.02
1739	umc83	719.4423357664234
1740	TIDP3739	720.02
1741	TIDP2767	720.02
1742	npi447a	720.3
1743	npi19	720.3
1744	cl19599_1	720.36
1745	phi002	720.9
1746	umc37b	721.27
1747	dcl102	721.38
1748	umc2570	721.64
1749	IDP6784	721.89
1750	IDP408	721.89
1751	IDP7521	721.89
1752	IDP7412	721.89
1753	umc1245	721.9
1754	cka1	722.0
1755	tip3b	722.06
1756	IDP1982	722.07
1757	AY105132	722.07
1758	umc59c	722.13
1759	AY110159	722.3
1760	mwg645f	722.4
1761	rz583a(msb)	722.4
1762	agal1	722.4
1763	rny(pcr)a	722.4
1764	npi224f	722.46
1765	IDP8521	722.62
1766	IDP7269	722.62
1767	IDP4876a	722.62
1768	IDP8394	722.62
1769	myo3	724.0
1770	gpm227b	725.17
1771	agrr110	725.66
1772	ckx6	726.1
1773	cdo598	726.1
1774	bnlg257a	726.1
1775	dupssr12	727.1795495495495
1776	bnl8.10	734.9252718102517
1777	AY110313	735.2
1778	phi037	736.9984693877551
1779	umc2586	737.1
1780	IDP126	738.18
1781	AY110191	740.4
1782	phi039	741.4942342342342
1783	agrr71	744.22
1784	mdh4	744.62
1785	bnl17.06	744.7
1786	cdo98b	744.7
1787	dup135a	744.7
1788	umc128	745.0748739495798
1789	umc1998	747.9
1790	bnlg1629	747.9
1791	pza03001	748.41
1792	pzb01647	748.41
1793	umc37	748.6254054054054
1794	npi573	748.92
1795	npi614	748.92
1796	csu164	749.7313868613139
1797	IDP4981	749.93
1798	IDP8936	749.93
1799	TIDP5626	749.93
1800	mmp99	750.0
1801	csu12b(cin4)	750.23
1802	cki1	752.0
1803	gpm406a	752.27
1804	gpm389a	752.27
1805	IDP7326	752.28
1806	TIDP4636	752.28
1807	IDP6885	752.28
1808	IDP5014	752.28
1809	IDP4969	752.28
1810	IDP4889	752.28
1811	IDP6616	752.28
1812	TIDP6283	752.28
1813	TIDP5276	752.28
1814	agrr299	753.76
1815	bnlg2228	755.2
1816	T1-2a(1)	755.99
1817	csu1007(eif4F)	756.19
1818	umc83a	756.5
1819	cesa10	757.02
1820	umc2029	759.64
1821	cpn2	759.98
1822	lim254	760.3
1823	gpm760c	761.78
1824	chr124	762.2
1825	IDP190	763.25
1826	IDP4150	763.25
1827	mmm1	763.98
1828	pza00381	763.99
1829	IDP6748	764.59
1830	npi120	765.9
1831	npi441	767.45
1832	ad1	767.99
1833	ufg61	768.23
1834	npi340	768.23
1835	pco136491	768.26
1836	bnlg1643	768.54
1837	gpm189a	770.39
1838	umc1955	770.4
1839	npi10	770.55
1840	npi54	770.55
1841	arid1	770.8
1842	bti03545::Ac	771.01
1843	isu33b	771.89
1844	gpm819	772.05
1845	rz561a	772.28
1846	gpm723	773.47
1847	zim18	774.08
1848	phm4926	774.18
1849	bz2	774.18
1850	pza03301	774.18
1851	iddp1	774.39
1852	umc2181	774.5
1853	npi569a	775.2
1854	npi255	775.2
1855	bcd98m	775.2
1856	IDP8630	775.32
1857	IDP707	775.32
1858	TIDP2957	775.32
1859	TIDP6164	775.32
1860	mab13	776.0
1861	IDP5970	776.83
1862	TIDP5164	776.83
1863	IDP266	776.83
1864	IDP7255	776.83
1865	IDPCP97986	776.83
1866	TIDP6182	776.83
1867	IDP7921	776.83
1868	IDP4001a	776.83
1869	TIDP5352	776.83
1870	TIDP2927	776.83
1871	umc1838a	777.4
1872	TIDP8905	778.34
1873	IDP8939	778.34
1874	IDP4475	778.34
1875	IDP512	778.34
1876	IDP4798	778.34
1877	id1	779.2
1878	mpik37	779.32
1879	umc1924	780.0
1880	mab7	781.2
1881	umc1446	781.6
1882	dup12	781.7552351075565
1883	IDP8226	783.2
1884	umc1928	783.2
1885	IDP6928	783.2
1886	mmp22	784.7
1887	IDP669	785.3
1888	an1	785.3
1889	v22	787.13
1890	mmc0041	787.33
1891	IDP8144	787.39
1892	TIDP3236	787.39
1893	IDP3997	787.39
1894	rz630e(sat)	788.04
1895	dup103	789.02
1896	ufg(vp2274a)	789.02
1897	bnl29d(pds)	789.02
1898	IDP6055	790.01
1899	csu982(goa)	790.84
1900	an1 	791.2121757346868
1901	TIDP5083	792.61
1902	IDP8287	792.61
1903	TIDP3087	792.61
1904	sdg123	793.4
1905	IDP8685	795.53
1906	IDP6802	795.53
1907	IDP6733	795.53
1908	IDP8505	795.53
1909	gpm547c	795.87
1910	cyp8	796.0
1911	rgps10558a	798.74
1912	lhcb9	798.74
1913	csu531	798.74
1914	vp14	798.74
1915	csu780b	798.74
1916	cdo680a	798.89
1917	TIDP5099	799.42
1918	IDP8336	799.42
1919	T1-3(5267)(1)	799.9
1920	umc1991	800.7
1921	krp13	801.04
1922	mab11	802.0
1923	TIDP4644	802.46
1924	TIDP2913	802.46
1925	IDP1468	802.46
1926	TIDP3760	802.98
1927	IDP8615	802.98
1928	TIDP3612	802.98
1929	IDP2405	802.98
1930	TIDP5424	802.98
1931	TIDP3264	802.98
1932	TIDP3149	802.98
1933	TIDP3451	802.98
1934	gpm608	803.96
1935	umc1843	805.3
1936	umc1383	805.3
1937	umc2240	806.5
1938	gap1	807.06
1939	umc2385	807.55
1940	IDP4137	808.42
1941	csu164a	808.4342857142857
1942	TIDP4613	809.3
1943	TIDP6419	809.3
1944	TIDP5163	809.3
1945	TIDP9257	809.3
1946	TIDP3517	809.3
1947	TIDP5736	809.3
1948	TIDP5634	809.3
1949	IDP7806	809.3
1950	IDP352	809.52
1951	mHbrMG373-Mo17	809.74
1952	bnl8.10a	809.74
1953	umc27b	809.74
1954	dup218b	809.74
1955	pco124850	810.0
1956	cl4371_1b	810.01
1957	AY106137	810.01
1958	umc12c	810.3094890510949
1959	IDP630	810.36
1960	ca2p6	810.8
1961	AY109506	811.0
1962	lim247	811.0
1963	nfc103a	811.26
1964	IDP4929	811.28
1965	gpm838c	811.92
1966	mbd115	812.0
1967	csu1174	812.3
1968	rgpr250	812.3
1969	cdj2	812.3
1970	csu21a(ago)	812.3
1971	rz474b(dnaj)	812.3
1972	csu745e(rpPo)	812.3
1973	phm16605	812.38
1974	umc66b(lcr)	813.0
1975	IDP7202	813.14
1976	IDP8008	813.14
1977	ufg53	815.2
1978	umc1512	815.3174628571429
1979	brd1	816.0
1980	T1-9(8389)(1)	816.31
1981	IDP7313	816.54
1982	TIDP8775	816.54
1983	ufg10	817.3
1984	si614084h12	817.53
1985	mab30	818.0
1986	IDP3841	818.09
1987	IDP9139	818.09
1988	IDP4059	818.09
1989	IDP802	818.09
1990	IDP4442	818.09
1991	cbl3	818.09
1992	pco106440	818.26
1993	tha4	820.0
1994	csu696	821.5
1995	mHbrBG161-Mo17	822.82
1996	umc49	823.2905109489052
1997	TIDP6556	823.92
1998	rth1	824.0
1999	uaz268c	824.4
2000	cdo795a	824.4
2001	pza02269	824.65
2002	CG681821	824.72
2003	rz403	825.8
2004	ptd1	828.0
2005	ias7	828.56
2006	npi615	828.56
2007	IDP3803	828.59
2008	TIDP3263	828.59
2009	TIDP3143	828.59
2010	csu1097c	828.75
2011	cdo669	828.96
2012	gpm369a	832.22
2013	chrom7	833.0
2014	csu511a	833.71
2015	asg63b	833.71
2016	kip1	833.76
2017	pco092050	835.34
2018	mmp149b	836.0
2019	umc252b	836.51
2020	geb7	838.0
2021	gbp2	838.0
2022	glb1	839.3
2023	TIDP3692	840.62
2024	umc2047	842.3
2025	tub3	842.4
2026	IDP2516	843.48
2027	IDP4998a	843.9
2028	IDP4998b	843.9
2029	IDP4997a	843.9
2030	IDP4997b	843.9
2031	gpm138b	844.34
2032	umc107a	844.9255474452555
2033	IDP3798	845.0
2034	gst40	845.01
2035	umc140a	846.1
2036	tbp1	846.4
2037	bnlg1331	847.0
2038	nas3	847.0
2039	dhn13	847.3
2040	TIDP5444	847.54
2041	TIDP3524	847.54
2042	TIDP5657	847.54
2043	umc2510	852.14
2044	agrr235a	852.94
2045	IDP7732	853.37
2046	TIDP7052	853.37
2047	IDP4359	853.37
2048	pco069725	854.6
2049	AY110452	855.4
2050	csu200b	855.41
2051	phi055	856.0179566940469
2052	umc1411a	857.45
2053	mHbrBA98-B73	858.86
2054	TIDP6329	859.2
2055	IDP3993	859.2
2056	rpa5b	860.4
2057	pza00339	860.86
2058	rgpc746(rnp)	861.5
2059	pza01921	861.56
2060	iaglu1	862.1
2061	lpe1	864.0
2062	umc197a(rip)	864.6
2063	cl26491_-1	865.03
2064	umc1306	866.0
2065	gpm129	866.17
2066	agrc362b	866.86
2067	rpa6b	867.6
2068	bcd1072c(hsp70)	867.6
2069	ts3	867.61
2070	sgb102	867.65
2071	pza02985	868.51
2072	umc2411	868.77
2073	AY112283	869.21
2074	agrr238a	869.26
2075	IDP5973	869.68
2076	csu110b	870.38
2077	csu921a(ppp)	870.38
2078	isu92b	871.28
2079	ucsd113d	871.61
2080	IDP7685	872.3
2081	IDP2347	872.3
2082	ole4	872.81
2083	mpl1	872.82
2084	IDP9059	873.76
2085	IDP3773	873.76
2086	IDP7599	873.76
2087	IDP4018	873.76
2088	IDP8321	873.76
2089	TIDP3409	873.76
2090	magi85262	873.76
2091	csu554a(rnh)	874.3
2092	IDP340	874.52
2093	gpm190c	875.82
2094	umc2612	875.95
2095	mHbrMC108-B73	876.61
2096	d8	876.79
2097	gpm393a	878.1
2098	agrr246	878.38
2099	mmp195d	879.7
2100	ers25	880.0
2101	phi011	880.0563848396501
2102	w18	882.7
2103	tb1	882.7
2104	lox3	883.0
2105	gpm350a	885.03
2106	umc1431	886.1
2107	K1L	886.1
2108	IDP7222	886.7
2109	IDP437	886.7
2110	uce5	886.9
2111	gln2	886.92
2112	pgm1	887.2
2113	cdo122a(nad)	887.5
2114	TIDP5174	887.8
2115	IDP7687	887.8
2116	chb101b	887.87
2117	chr106a	887.87
2118	pzb00063	888.61
2119	phyA1	888.61
2120	pzb00008	888.61
2121	csu248	889.42
2122	bnl15.18	889.42
2123	tua2	889.42
2124	tua1	889.42
2125	AI665421	889.9
2126	IDP3977	889.9
2127	IDP6918	889.9
2128	umc1290	890.8
2129	AY110019	890.9
2130	IDP1636	890.91
2131	IDP9074	890.91
2132	IDP261	890.91
2133	IDP2393	890.91
2134	uaz167a	891.14
2135	csu947	891.14
2136	agrr34a	891.27
2137	gpm266	891.29
2138	gpm277	891.29
2139	bcd265b	891.7
2140	bcd808a	891.7
2141	gpm801a	891.88
2142	nfa103a	892.1
2143	gpm660a	892.1
2144	umc2189	892.2
2145	IDP2525	892.61
2146	magi11726	892.61
2147	IDP4693	892.61
2148	TIDP5804	892.61
2149	IDP738	892.61
2150	IDP6755	892.61
2151	TIDP9256	892.61
2152	magi66687	892.61
2153	IDP6968	892.61
2154	TIDP8784	892.61
2155	gpm521a	892.82
2156	chr106	892.91
2157	agrr278a	893.03
2158	mmp141	893.7
2159	kn1	894.0
2160	mHbrBC71-B73	894.25
2161	bnlg1502	894.6059800664451
2162	gs1	895.98
2163	emp4	896.0
2164	knox3	896.0
2165	gpm663a	896.47
2166	qgrwt26	896.5
2167	pza02698	897.42
2168	acs6	898.0
2169	lw1	898.4
2170	IDP4143	898.69
2171	gif1	898.7
2172	hb36	898.7
2173	bnlg1268	898.7
2174	mmp83	899.2
2175	lpa3	901.2
2176	TIDP3335	901.4
2177	IDP9031	901.4
2178	TIDP4589	901.4
2179	TIDP5438	901.4
2180	magi87281	901.4
2181	IDP6633	901.4
2182	IDP7386	902.1
2183	IDP6054	902.1
2184	ucsd64c	902.1
2185	TIDP6479	902.1
2186	umc106a	902.1
2187	IDP5055	902.1
2188	rz632c	902.1
2189	IDP9012	902.1
2190	cdo246	902.1
2191	TIDP4557	902.1
2192	npi98a	902.1
2193	TIDP3507	902.1
2194	umc1885	902.1
2195	TIDP8851	902.1
2196	TIDP8871	902.1
2197	IDP7510	902.1
2198	adh1	902.1
2199	pge19	902.1
2200	TIDP5614	902.1
2201	ucsd104b(zag6)	902.1
2202	IDP527	902.1
2203	TIDP5274	902.1
2204	cbs1	902.18
2205	rps10	904.0
2206	gpm85	904.12
2207	bnlg1347	904.3437751004016
2208	cdo353b	904.59
2209	umc72b	904.85
2210	cdo465	907.08
2211	BE639426	907.1
2212	gpm862	907.35
2213	bnlg1720	907.78
2214	php20518	907.78
2215	bnlg100	908.09
2216	bnlg1597a	908.47
2217	pza02520	909.02
2218	pza00030	909.02
2219	pco135122a	909.02
2220	bnlg1502a	909.36
2221	umc2223	909.38
2222	bcd450b	912.73
2223	exg1	913.28
2224	bnlg1671a	913.4
2225	hxa102b	913.4
2226	bnlg1116	913.57
2227	iaa4	913.6
2228	aps1	914.0
2229	umi12	914.0
2230	mmp172	915.2
2231	isu18 	916.584443526496
2232	npi407	916.7
2233	mHbrBC96-B73	917.12
2234	mHbrMT108-B73	917.88
2235	T1-3(5242)(1)	918.28
2236	rz630a(sat)	920.1
2237	mHbrBG97-B73	920.56
2238	emp10	922.0
2239	uat4a	922.35
2240	csu261	922.35
2241	zmm4	922.35
2242	mta1	922.35
2243	pzb00114	922.65
2244	phyC1	923.0
2245	cl11011_1	923.7
2246	vef101b	924.03
2247	hk4	926.04
2248	lim99a	926.3
2249	phi308707	927.4
2250	npi282b	927.9
2251	agrr290	928.33
2252	IDP5859b	928.79
2253	AY108136	929.52
2254	TIDP6406	929.98
2255	IDP9037	929.98
2256	IDP9038	929.98
2257	IDP1420	929.98
2258	TIDP3574	929.98
2259	TIDP3146	929.98
2260	TIDP6560	929.98
2261	IDP8712	929.98
2262	IDP6027	930.05
2263	lim78	930.5
2264	asg54a	930.61
2265	TIDP5517	931.43
2266	IDP5937	931.43
2267	TMR73	931.43
2268	IDP4966	931.43
2269	TIDP5406	931.43
2270	TIDP4572	931.43
2271	TIDP5753	931.43
2272	IDP7373	931.5
2273	TIDP5558	931.5
2274	tlk1	934.5
2275	IDP9128	935.56
2276	TIDP3299	935.56
2277	IDP7487	935.56
2278	TIDP6520	935.56
2279	TIDP6522	935.56
2280	IDP7889	935.56
2281	hxa102	936.0
2282	zmm24	936.0
2283	gpm623	936.06
2284	pho1	936.06
2285	IDP7634	938.6
2286	TIDP5285	938.6
2287	pza02204	939.52
2288	mmp165	939.7
2289	TIDP2979	940.29
2290	npi581a	941.68
2291	npi97c	941.68
2292	hb8	941.91
2293	IDP3843	941.98
2294	IDP6819	941.98
2295	IDP3966	941.98
2296	mmp87	942.4
2297	IDP4093	942.89
2298	i308707	945.2584717607973
2299	TIDP3715	945.61
2300	TIDP3650	945.61
2301	IDP2395	945.61
2302	TIDP3142	945.61
2303	IDP4482	945.61
2304	TIDP3413	945.61
2305	bnl17.18b	947.38
2306	cka2	948.0
2307	lim39	950.2
2308	gpm610a	950.8
2309	lem1	951.04
2310	csu954	951.04
2311	ucsd106d	951.2
2312	bnl7.25a	951.2
2313	umc147b	951.2
2314	gpm164b	951.47
2315	bnl10.13c	952.3187184873949
2316	IDP195	952.41
2317	magi7806	952.41
2318	IDP4490	952.41
2319	IDP292a	952.88
2320	IDP2450	952.88
2321	IDP8376	953.1
2322	TIDP8782	953.1
2323	IDP7710	953.32
2324	TIDP2740	953.32
2325	IDP7568	953.32
2326	IDP823	953.32
2327	magi93868	953.32
2328	umc1774	954.2992
2329	magi24643	955.57
2330	TIDP3172	955.57
2331	IDP6752	955.69
2332	IDP7563	955.69
2333	IDP7459	955.69
2334	isu106a	955.83
2335	AY108778	956.15
2336	isu18	958.18
2337	bnlg1347a	958.18
2338	umc12	959.759688744947
2339	umc161	961.7547445255475
2340	pco114964	962.52
2341	umc161a	963.6
2342	rpa7a	963.6
2343	uaz21a	963.6
2344	umc264	963.6
2345	csu1169b	963.6
2346	pge5b	963.6
2347	phi1	963.6
2348	uaz166a	963.6
2349	npi75b	963.6
2350	isu6 	965.5393290452025
2351	pco100577	966.19
2352	gst5	968.0
2353	vp8	968.0
2354	fnr1	968.0
2355	umc2589	968.15
2356	umc1500	968.4
2357	AY109834	970.0
2358	pza03188	970.42
2359	phi265454	973.0
2360	cdj1	973.04
2361	csu570b(mtl)	973.04
2362	ias13a	974.48
2363	ao1	976.0
2364	pza02957	979.05
2365	pco118188	981.27
2366	pza00978	982.31
2367	mab18	984.0
2368	pco067414	987.2
2369	AY110426	987.3
2370	mHbrMG186-Mo17	987.72
2371	pco138129	991.0
2372	phm18705	992.63
2373	umc2628	994.25
2374	ufg14	995.0
2375	ao3	995.89
2376	qscb1	1000.0964285714285
2377	cl8889_1	1000.78
2378	IDP835	1000.88
2379	IDP3913	1000.88
2380	IDP595	1000.88
2381	mmp195g	1000.9
2382	rd1	1001.94
2383	glb2	1002.0
2384	gdh1	1004.0
2385	bnl8.08a	1006.1
2386	asg68b	1006.1
2387	npi238	1006.1
2388	jpsb239b	1006.6
2389	cdo87b(ptk)	1006.9
2390	umc1129	1007.6
2391	umc1553	1007.6
2392	phi120	1007.79
2393	plt5	1008.0
2394	pza03305	1009.05
2395	isu6	1009.12
2396	umc1421	1010.2
2397	ohp1	1012.0
2398	IDP3856	1012.43
2399	bnlg1055	1014.71
2400	igl1	1014.9
2401	tsah1	1014.92
2402	gpm217a	1016.17
2403	gpm686	1016.17
2404	bnl8.29	1016.9826916221035
2405	iaa5	1019.1
2406	ij2	1020.19
2407	pzb01227	1020.64
2408	tum11	1021.4
2409	bnl8.29a	1021.4
2410	csu604a(trh)	1021.4
2411	TIDP6455	1022.3
2412	rtl4	1022.3
2413	TIDP3559	1022.3
2414	IDP806	1022.3
2415	TIDP3187	1022.3
2416	TIDP5678	1022.3
2417	TIDP6129	1022.3
2418	hon110	1022.4
2419	umc1111	1022.6
2420	mon00200::Ac	1024.77
2421	sqsh1	1025.0
2422	npi82	1025.7
2423	npi241a	1025.7
2424	umc1862	1025.92
2425	bnlg2331	1026.09
2426	py2	1026.25
2427	IDP538	1026.48
2428	csu33b	1027.56
2429	ccr1	1028.53
2430	csu755	1028.53
2431	csu663b(psaD)	1028.53
2432	csu536(ccr)	1028.53
2433	IDP4249	1030.13
2434	IDP6580	1030.13
2435	IDP6999	1030.13
2436	umc2241	1031.0
2437	aprl8	1031.0
2438	umc2242	1031.8
2439	umc1737	1032.0
2440	cesa5	1034.02
2441	umc1118	1034.3
2442	pza02044	1034.91
2443	umc2514	1036.61
2444	bm2	1037.19
2445	dia2	1037.84
2446	bnlg667a	1039.42
2447	AY110479	1039.7
2448	umc1538a	1040.0
2449	IDP1633	1043.19
2450	bhlh48	1044.0
2451	mtf1	1044.0
2452	csu175e(eif5A)	1046.32
2453	IDP4199	1047.25
2454	chi1	1051.02
2455	umc1744	1051.1
2456	ts6	1051.16
2457	umc86b	1051.200049057973
2458	IDP2440	1051.99
2459	adf3	1052.0
2460	IDP3868	1053.21
2461	TIDP2901	1053.21
2462	umc84a	1054.2
2463	ara3	1054.2
2464	umc1220	1054.4
2465	umc86a	1054.7
2466	gpm765c	1054.84
2467	expa4	1055.9
2468	AY106825	1055.9
2469	php15058	1057.8
2470	IDP7286	1059.3
2471	TIDP5303	1059.3
2472	agrr103b	1059.54
2473	IDP772	1059.55
2474	AY109128	1059.55
2475	AY112175	1063.8
2476	raf2	1063.8
2477	bnlg504	1063.8
2478	AY110160	1063.8
2479	bnlg131	1065.62
2480	 bnl6.32	1068.891124260355
2481	rh4	1072.0
2482	umc86	1072.205258468075
2483	agrr88b	1078.4
2484	cps1	1080.0
2485	T1-4g(1)	1080.0
2486	dpg1a	1082.11
2487	uaz240c	1082.11
2488	cdo457b	1082.11
2489	agrc669b	1082.25
2490	mHbrMG126-B73	1085.5
2491	bnlg2123	1086.1
2492	TIDP5161	1087.3
2493	umc84	1088.5508234019503
2494	csu266	1090.26
2495	umc2542	1091.53
2496	IDP7558	1092.17
2497	TIDP9146	1092.17
2498	lim228	1092.4
2499	gpm548a	1095.37
2500	pco060326	1095.98
2501	AY111767	1096.12
2502	pco104394	1096.18
2503	umc1331	1096.5
2504	pza00343	1096.79
2505	TIDP2958	1097.04
2506	phi227562	1097.4
2507	rz614(fdx)	1098.0
2508	csu1089	1098.0
2509	fdx3	1098.4
2510	gata18	1099.3
2511	agrc707	1099.46
2512	TIDP3768	1099.48
2513	TIDP3218	1099.48
2514	TIDP4578	1099.48
2515	TIDP9213	1099.48
2516	TIDP2672	1099.48
2517	umc1064	1099.4811475409838
2518	umc2243	1100.0
2519	gpm671a	1101.5
2520	cesa6	1101.5
2521	IDP6020	1102.34
2522	IDP8489	1102.34
2523	IDP8949	1102.84
2524	phi064	1103.0
2525	TIDP5180	1103.84
2526	phb4	1104.0
2527	cl27369_1	1104.18
2528	TIDP4660	1104.34
2529	IDP5989	1104.34
2530	IDP8605	1104.34
2531	IDP72	1104.34
2532	magi2594	1104.34
2533	gpm308a	1105.77
2534	IDP7387	1105.89
2535	TIDP8826	1105.89
2536	TIDP8879	1105.89
2537	umc1725	1106.027782857143
2538	uaz22	1108.74
2539	agrc259a	1108.8
2540	IDP1478	1110.2
2541	umc2100	1110.24379683597
2542	pza01239	1111.56
2543	tum4	1111.83
2544	IDP603	1112.04
2545	rgpr3239a	1113.2
2546	pco076889	1113.2
2547	bnl6.32	1113.2
2548	csu865(phb)	1113.2
2549	IDP7909	1114.53
2550	IDP9055	1116.18
2551	magi62468	1116.18
2552	IDP2400	1116.18
2553	IDP8088	1116.18
2554	umc1605	1117.1
2555	TIDP3226	1117.41
2556	TIDP2937	1117.41
2557	TIDP3019	1117.41
2558	pco102265b	1118.02
2559	TIDP2811	1118.03
2560	TIDP2996	1118.03
2561	magi93767	1118.65
2562	IDP8448	1118.65
2563	magi93697	1118.65
2564	umc1819	1119.2
2565	ask1	1120.0
2566	umc2244	1120.3
2567	AY110983	1121.19
2568	tufm1	1121.9
2569	mpik9	1122.77
2570	IDP7721	1122.98
2571	IDP5956	1124.62
2572	TIDP5581	1124.62
2573	IDP7734	1124.62
2574	TIDP8800	1124.62
2575	csu1154	1126.65
2576	csu1146	1126.65
2577	npi24	1126.65
2578	csu1084	1126.65
2579	npi294i	1126.65
2580	acp4	1126.65
2581	umc2620	1126.65
2582	umc279.4	1130.4311844000822
2583	spc2	1131.99
2584	der4	1137.6
2585	AY109916	1137.9
2586	telomere1L	1140.0
2587	akin1	1140.0
2588	umc1797	1141.39
2589	ga20ox1	1141.6
2590	emb2	1142.0
2591	gbp1	1142.0
2592	csu1193	1142.98
2593	gpm201b	1310.6301064922868
chr=2
lg=2
2594	telomere2S	0.0
2595	mab10	0.0
2596	AY110535	0.0
2597	mis12b	0.0
2598	gpm193c	0.0
2599	umc1419	0.009999999999999433
2600	umc2246	3.099999999999999
2601	csu1192(apx)	3.2999999999999985
2602	npi239	3.2999999999999985
2603	umc2Stelo-2	3.2999999999999985
2604	umc2Stelo-1	3.2999999999999985
2605	isu53a	3.799999999999996
2606	ws3	4.359999999999998
2607	al1	6.489999999999998
2608	csu326	6.7499999999999964
2609	bnl10.38b	7.139999999999994
2610	mlo9	7.999999999999996
2611	gpm71	8.609999999999998
2612	TIDP6679	9.789999999999996
2613	TIDP8890	9.789999999999996
2614	IDP6971	9.789999999999996
2615	TIDP2742	10.559999999999995
2616	TIDP2989	10.559999999999995
2617	agrc938	10.589999999999993
2618	agrc805	10.589999999999993
2619	pco137413a	11.029999999999994
2620	AY108849	11.999999999999996
2621	bnl8.45a	11.999999999999996
2622	pcr1	11.999999999999996
2623	IDP7369	12.609999999999998
2624	TIDP4683	12.609999999999998
2625	IDP6830	12.609999999999998
2626	IDP8468	12.609999999999998
2627	IDP6947	12.609999999999998
2628	TIDP5256	12.609999999999998
2629	crr1	16.0
2630	IDP4238	16.21
2631	IDP283	16.21
2632	TIDP5171	16.21
2633	magi17090	16.21
2634	IDP2371	16.21
2635	IDP53	16.21
2636	IDP7820	16.21
2637	umc1622	17.806857142857147
2638	gpm180b	23.47
2639	uce4	25.3
2640	bnlg1092	25.61
2641	rz569b	25.950000000000003
2642	isu144a	27.400000000000006
2643	phi96100	28.100000000000005
2644	cl25041_1a	28.130000000000003
2645	cl11096_1	28.130000000000003
2646	arpp2a-3	29.000000000000004
2647	AY109712	29.66
2648	bnl7.49b	30.32851908396944
2649	umc2245	30.900000000000002
2650	incw4	30.960000000000008
2651	kcbp1	31.050000000000004
2652	csu29a	31.71
2653	TIDP5077	31.759999999999998
2654	cl4178_1	32.96999999999999
2655	TIDP5524	34.24999999999999
2656	IDP776	34.24999999999999
2657	TIDP8808	34.24999999999999
2658	TIDP3139	34.24999999999999
2659	IDP4350	34.24999999999999
2660	TIDP5299	34.24999999999999
2661	php20568b	34.29999999999999
2662	TIDP2856	35.31999999999999
2663	IDP4732	35.31999999999999
2664	isu308337	35.599999999999994
2665	pco118092	35.739999999999995
2666	IDP7712	36.39999999999999
2667	pza02264	38.779999999999994
2668	bm6	40.89999999999999
2669	pzb01233	42.93999999999999
2670	jpsb485b	43.29999999999999
2671	isu488638	45.199999999999996
2672	bcd135a	45.29999999999999
2673	fht1	45.38999999999999
2674	umc1165	45.9024193548387
2675	csu300a	47.059999999999995
2676	bti00191a::Ac	47.39999999999999
2677	prh16	47.39999999999999
2678	pco082032	47.39999999999999
2679	T2-3a(2)	47.99999999999999
2680	IDP8201	48.519999999999996
2681	magi44170	48.519999999999996
2682	IDP5962	48.519999999999996
2683	TIDP2907	48.519999999999996
2684	TIDP5415	48.519999999999996
2685	IDP8938	48.519999999999996
2686	IDP1702	48.519999999999996
2687	IDP4719	48.519999999999996
2688	IDP3987	48.54999999999999
2689	IDP7335	48.64999999999999
2690	IDP7863	48.64999999999999
2691	TIDP6110	48.64999999999999
2692	umc53a	50.12956989247311
2693	IDP677	50.57999999999999
2694	lg1	50.879999999999995
2695	csu1053	50.89999999999999
2696	lox6	50.89999999999999
2697	mha2	50.99999999999999
2698	csu642	51.10999999999999
2699	bnlg1338	51.29999999999999
2700	gpm691b	51.78999999999999
2701	gpm156a	52.589999999999996
2702	umc2363	54.14999999999999
2703	pco085206a	54.14999999999999
2704	npi254a	55.599999999999994
2705	phi098	56.71999999999999
2706	umc1542	57.599999999999994
2707	umc2536	58.989999999999995
2708	bnlg1297	59.89999999999999
2709	TIDP3756	60.57999999999999
2710	TIDP2752	63.07999999999999
2711	IDP7157	63.07999999999999
2712	pco066126	64.43999999999998
2713	umc1227	64.87999999999998
2714	bnlg1017	65.69999999999999
2715	pet3	67.99999999999999
2716	npi577a	69.78999999999999
2717	gpm86	69.82999999999998
2718	TIDP4641	70.56999999999998
2719	IDP1683	70.56999999999998
2720	IDP5949	70.56999999999998
2721	magi38801	70.56999999999998
2722	IDP4423	70.56999999999998
2723	IDP4726	70.56999999999998
2724	mir3	71.99999999999999
2725	rz590a	73.44999999999999
2726	cdo524	73.92999999999999
2727	csu12d(cin4)	73.92999999999999
2728	csu552	73.92999999999999
2729	csu1148	74.85999999999999
2730	rz387a	75.06999999999998
2731	cdo93a	75.06999999999998
2732	umc1980	75.59999999999998
2733	umc1552	75.92999999999999
2734	cdo244b(crp)	76.21999999999998
2735	IDP5920	77.39999999999999
2736	umc2403	77.43999999999998
2737	bcd131b	77.69999999999999
2738	cdo539b	77.69999999999999
2739	umc1265	77.69999999999999
2740	cdo1417a(ptk)	77.69999999999999
2741	cdo375a	79.17999999999999
2742	IDP8711	79.74999999999999
2743	ufg75a	80.68999999999998
2744	gpm470	81.87999999999998
2745	gpm54b	81.87999999999998
2746	bcd98x	82.03999999999999
2747	uaz24b	82.03999999999999
2748	uaz26a	82.03999999999999
2749	uaz25b	82.03999999999999
2750	AY109603	82.29999999999998
2751	pza02208	82.49999999999999
2752	nrpd2/e2	83.99999999999999
2753	pza02081	84.74999999999999
2754	TIDP5522	85.50999999999999
2755	TIDP5226	86.14999999999999
2756	BE640649	87.79999999999998
2757	pco102445	87.79999999999998
2758	isu147	87.84818067754074
2759	pza01935	88.14999999999999
2760	TIDP5177	88.91999999999999
2761	mre11a	89.99999999999999
2762	TIDP3539	90.19999999999999
2763	IDP3972	90.19999999999999
2764	pbs5	90.29999999999998
2765	uaz251b(rpS11)	90.29999999999998
2766	npi208c	90.29999999999998
2767	npi421a	90.29999999999998
2768	mmp31a	90.29999999999998
2769	npi321b	90.29999999999998
2770	IDP4073	90.54999999999998
2771	IDP6604	90.54999999999998
2772	IDP5979	90.76999999999998
2773	IDP8552	90.76999999999998
2774	TIDP3170	90.76999999999998
2775	IDP7540	90.76999999999998
2776	TIDP5652	90.76999999999998
2777	IDP3869	91.04999999999998
2778	IDP2381	91.19999999999999
2779	gpm762a	91.98999999999998
2780	umc1961	91.99999999999999
2781	gpm273a	92.21999999999998
2782	gpm776a	92.21999999999998
2783	sgb101	92.41999999999999
2784	umc1824a	92.59999999999998
2785	umc1823	92.79999999999998
2786	umc1824	92.8323741007194
2787	IDP7355	92.93999999999998
2788	IDP4727	92.93999999999998
2789	dv1	92.98999999999998
2790	bnl7.49c(hmd)	93.29999999999998
2791	mmc0111	93.29999999999998
2792	IDP232	93.30999999999999
2793	IDP7628	93.30999999999999
2794	IDP7968	93.30999999999999
2795	IDP8374	93.30999999999999
2796	IDP8720	93.30999999999999
2797	pks1	93.99999999999999
2798	AY109516	94.39999999999999
2799	ufg35b	94.77999999999999
2800	sdg140	95.36999999999999
2801	pza03747	95.36999999999999
2802	AY112075	95.38999999999999
2803	gpm914a	102.52999999999999
2804	gpm461b	103.07999999999998
2805	mrpa5	103.99999999999999
2806	bnlg2042	104.98999999999998
2807	TIDP3748	105.49999999999999
2808	pzb00901	107.00999999999999
2809	IDP2388	108.28999999999999
2810	IDP7466	108.28999999999999
2811	IDP7857	108.28999999999999
2812	cl44168_1	108.40999999999998
2813	gpm708c	108.89999999999999
2814	pza02337	109.24999999999999
2815	IDP9124	110.94999999999999
2816	TIDP3547	110.94999999999999
2817	IDP54	110.94999999999999
2818	apo1	111.99999999999999
2819	met5	112.03999999999999
2820	TIDP3707	113.60999999999999
2821	IDP4884	113.60999999999999
2822	gpm398c	114.36999999999999
2823	phm5822	116.14999999999999
2824	umc1934	117.70999999999998
2825	TIDP3437	118.60999999999999
2826	npi290b	118.89999999999999
2827	bnlg1302	119.67999999999999
2828	aaa1	119.99999999999999
2829	eks1	120.68848920863307
2830	gpm312b	121.24999999999999
2831	cad1	122.39999999999999
2832	tps1	122.39999999999999
2833	agrc539a	122.39999999999999
2834	IDP8239	122.59999999999998
2835	IDP4173	122.59999999999998
2836	TIDP3276	122.59999999999998
2837	IDP8929	122.59999999999998
2838	IDP8940	122.59999999999998
2839	nec4	122.59999999999998
2840	IDP4440	122.59999999999998
2841	IDP4464	122.59999999999998
2842	TIDP9163	122.59999999999998
2843	TIDP5615	122.59999999999998
2844	gl2	122.59999999999998
2845	tr1	124.33999999999999
2846	qscb2	124.78108108108107
2847	TIDP3424	135.59
2848	IDP7897	135.59
2849	abcg11	139.83
2850	d5	140.0
2851	umc1756	141.6
2852	IDP7299	142.58
2853	IDP9021	142.58
2854	TIDP5431	142.58
2855	bnlg2277	143.1
2856	T2-3(5304)(2)	143.21
2857	gpm786	143.33
2858	gpm575a	143.39
2859	IDP4139	144.25
2860	IDP8255	144.48
2861	IDP726	144.48
2862	csu1091a	144.55
2863	AY112131	146.85
2864	IDP4006	146.91
2865	T2-5g(2)	147.11
2866	zfl2	147.12
2867	IDP1971	147.76
2868	IDP8980	147.76
2869	IDP445	147.76
2870	aox3	148.0
2871	aox2	148.0
2872	ias6a	148.1
2873	bnlg1327	148.1
2874	IDP9097	149.13
2875	mybr36	149.2
2876	myb5	149.46760752688172
2877	TIDP3392	149.51
2878	TIDP5130	149.51
2879	csu1113a	150.24
2880	IDP225	151.03
2881	gpm77	152.41
2882	IDP7245	152.42
2883	umc1262a	153.1
2884	umc1262	154.1920698924731
2885	umc1261a	154.6
2886	bnl5.62d	155.07
2887	agrp168a	155.14
2888	umc1518	155.58
2889	csu425(gct)	155.94
2890	umc1261	156.05698924731183
2891	umc1422	156.6
2892	umc2193	157.1
2893	gpm7	157.14
2894	csu348a	158.68
2895	IDP8454	159.35
2896	umc78	160.0
2897	cdpk5	160.0
2898	T2-9c(2)	160.05
2899	TIDP3749	160.73
2900	IDP8102	160.73
2901	gpm216a	161.03
2902	IDP682	162.12
2903	IDP7746	163.32
2904	IDP2390	163.32
2905	IDP4786	163.32
2906	AY106040	163.5
2907	mHbrMG130-B73	164.17
2908	bnlg125	164.33
2909	umc6a	164.8
2910	gpm31a	164.8
2911	mpik4b	164.8
2912	csu1058	164.8
2913	hyd4	168.0
2914	acs2	168.0
2915	cl61573_1	168.22
2916	hon101	170.0
2917	npi57	171.26
2918	lim328	171.5
2919	gpm753f	173.23
2920	IDP591	174.15
2921	IDP1954	175.35
2922	IDP4085	175.35
2923	IDP8214	175.68
2924	IDP3802	175.68
2925	IDP712	175.68
2926	TIDP7075	176.56
2927	TIDP9198	176.56
2928	IDP601	177.04
2929	IDP650	177.04
2930	rpl7	177.04
2931	npi287	178.1973435114504
2932	gpm359d	178.72
2933	mmc0231a	179.4
2934	umc6	182.01746887966806
2935	umc44b	182.3
2936	IDP4923	182.69
2937	gpm651b	184.01
2938	ago106b	184.52
2939	bnlg1537	186.55
2940	gpm328b	186.65
2941	bcd855a(ext)	189.14
2942	csh6	189.19
2943	csh7	189.23
2944	g038myb	189.70377358490566
2945	IDP1612	191.5
2946	IDP9053	191.5
2947	gpm69	191.5
2948	npi287a	191.5
2949	IDP668	191.91
2950	nfd102	192.0
2951	umc61	193.3
2952	csu498	195.24
2953	csu176	195.24
2954	mrl1	196.0
2955	pip1a	196.0
2956	umc2195	196.33
2957	IDP8719	196.58
2958	TIDP6135	196.58
2959	czog1	197.04
2960	bcd1086d	197.2
2961	b1	197.2
2962	npi402	197.6
2963	gpm456c	197.65
2964	gpm566g	197.68
2965	umc1845	197.76
2966	bnlg1393	199.39
2967	gs2	199.99
2968	pza02417	200.71
2969	mmp33	203.1
2970	T2-3c(2)	204.33
2971	T2-9a(2)	205.35
2972	agrr113a	207.65
2973	csu761	211.26
2974	pza00497	211.72
2975	psr901	212.2
2976	csu1167	212.86
2977	npi269a	212.9
2978	cdo684	212.9
2979	IDP8665	213.29
2980	IDP4867	213.29
2981	ufg28b	216.0
2982	ole1	216.5
2983	npi587	216.8
2984	uaz27b	216.8
2985	pza03228	216.96
2986	ckb1	217.6
2987	rws1	217.6
2988	mmp42	218.7
2989	dbb2	218.8
2990	IDP7391	219.46
2991	IDP8152	219.46
2992	TIDP5833	219.46
2993	IDP7439	219.46
2994	AY107034	220.0
2995	npi583	220.36
2996	npi340c	220.36
2997	csu571a(ipp)	221.27
2998	IDP9052	221.28
2999	IDP4525	221.28
3000	IDP7646	221.28
3001	IDP7183	221.28
3002	IDP7173	221.28
3003	TIDP5281	221.28
3004	AI920398	221.4
3005	ivr1	221.6
3006	imd2	222.0
3007	px14	222.2
3008	bnlg2240	222.6692703862661
3009	sdg104	223.25
3010	agrr167a	223.27
3011	bnl10.42a	223.27
3012	IDP296	225.11
3013	tubtf4	225.32
3014	bnl12.36a	225.7
3015	IDP2485	226.0
3016	cyp16	226.4
3017	dupssr27	226.64583206106872
3018	ras18A1	226.8
3019	bnlg1064	227.1
3020	TIDP3339	227.75
3021	IDP7189	227.75
3022	IDP4769	227.75
3023	sk1	227.98
3024	pza01879	230.06
3025	pip2a	232.0
3026	TIDP5492	232.41
3027	sdg107	232.54
3028	pza03142	233.63
3029	bnlg2248	234.37
3030	pza01755	234.74
3031	bnlg1621b	235.39
3032	pza03568	235.79
3033	umc2627	235.9
3034	AY104214	236.4
3035	csu861	236.49
3036	IDP7342	237.08
3037	IDP9010	237.08
3038	IDP8473	237.08
3039	TIDP8875	237.08
3040	magi100893	237.08
3041	csu821	238.49
3042	les1	239.99
3043	TIDP2900	241.74
3044	IDP4743	241.74
3045	umc1185	242.46332849540397
3046	umc34	243.3
3047	pal2	244.0
3048	gpm106a	244.1
3049	AI691686	244.23
3050	bnlg381	244.7
3051	pco145579	244.71
3052	IDP9066	245.24
3053	IDP1968	245.24
3054	IDP1453	245.24
3055	IDP4042	245.24
3056	IDP8031	245.24
3057	magi53993	245.27
3058	IDP7808	245.27
3059	IDP4306	245.27
3060	IDP147	245.27
3061	pza03121	246.8
3062	bnl(plB)	247.2
3063	bnl1.45b	247.2
3064	npi607	247.2
3065	npi248	248.54
3066	gpm674f	248.7
3067	umc1026	250.1
3068	umc1024	250.1
3069	cesa13	250.2
3070	TIDP3235	250.49
3071	IDP7441	250.49
3072	grx1	250.8
3073	ploc2	250.94
3074	umc2247	251.1
3075	bnl8.04	252.27
3076	mHbrBC101-B73	252.86
3077	pco137050	253.58
3078	mpik35b	253.89
3079	bnlg2287	254.06
3080	bnl12.09	255.99
3081	gpm268a	256.04
3082	AY103944	257.2
3083	mHbrMA250-B73	259.3
3084	wt1	259.81
3085	AY110266	262.6
3086	mHbrMA161-B73	262.91
3087	TIDP2841	263.32
3088	hct5	263.32
3089	TIDP5327	263.32
3090	TIDP3393	265.07
3091	TIDP9160	265.07
3092	phi083	265.56724137931036
3093	csu348b	266.76
3094	sam2	266.8
3095	IDP3858	266.81
3096	IDP4687	266.81
3097	IDP8503	266.81
3098	TIDP9172	266.81
3099	TIDP3470	266.81
3100	TIDP3086	266.81
3101	pza02378	267.2
3102	cta1	267.21
3103	isu58a	267.5
3104	pza01993	267.62
3105	umc2248	267.8
3106	ba2	268.0
3107	sr5	268.0
3108	umc259b	268.4
3109	csu735(geb)	269.52
3110	umc1448	269.6
3111	IDP5936	269.87
3112	dbb1	270.32
3113	gams1	270.4
3114	umc259	270.71217455078846
3115	gpm460a	270.97
3116	umc234	271.59
3117	pebp25	272.0
3118	hag103a	272.2
3119	IDP7686	272.92
3120	tgz15	273.0
3121	tgz21	273.0
3122	umc40 (grx)	273.40031199220016
3123	umc1465	273.7
3124	mas1	274.02
3125	gpdh1	274.02
3126	prpo2	274.02
3127	bnl7.25b	274.1666666666667
3128	umc1541	274.9
3129	isu2117b	274.95
3130	npi242c	274.95
3131	tug4	274.95
3132	pic3	274.95
3133	ras1	275.11
3134	mmp122	275.6
3135	mHbrMG209-Mo17	275.84
3136	IDP8693	275.98
3137	IDP7738	275.98
3138	IDP8617	275.98
3139	IDP2407	275.98
3140	IDP5877	275.98
3141	IDP7551	275.98
3142	IDP4413	275.98
3143	TIDP8884	275.98
3144	IDP8378	275.98
3145	TIDP3431	275.98
3146	AY111434	275.98
3147	IDP6080	276.7
3148	IDP5923	276.7
3149	IDP4517	276.7
3150	IDP7829	276.7
3151	umc135	277.8
3152	isu7	279.14482758620693
3153	IDP3777	279.35
3154	TIDP5784	279.35
3155	TIDP5306	279.35
3156	mmp167	281.3
3157	pza02496	283.09
3158	stk2	284.0
3159	mop1	284.0
3160	umc1579	284.4
3161	T1-2(5255)(2)	284.58
3162	IDP8652	284.7
3163	umc2032	284.7
3164	magi58334	284.7
3165	prp2	284.7
3166	TIDP6192	284.7
3167	magi48372	286.43
3168	gl11	288.0
3169	gpm820d	288.15
3170	TIDP6490	288.17
3171	IDPCP97182	288.17
3172	umc134b	288.8
3173	bnlg1818	291.18
3174	ans1	292.0
3175	grf1	292.5
3176	fl1	292.8
3177	gpm292b	293.12
3178	csu56c(ohp)	293.36
3179	pbs12	293.36
3180	lim86	293.8
3181	bnlg1018	294.2
3182	umc1580a	294.2
3183	cdo1328b	294.21
3184	gpa1	294.8
3185	gpm119	294.81
3186	IDP7240	295.1
3187	TIDP9217	295.1
3188	IDP1439	295.1
3189	TIDP3141	295.1
3190	bnlg1175	295.1
3191	IDP4728	295.1
3192	TIDP8794	295.1
3193	IDP2449	295.74
3194	IDP8920	295.74
3195	IDP4128	295.74
3196	IDP7152	295.74
3197	umc2251	295.8
3198	cry2	296.0
3199	csu762	296.03
3200	csu334	296.03
3201	ypt1	296.11
3202	AI714808	296.11
3203	qplht129	296.24
3204	umc2249	296.3
3205	zep1	300.0
3206	mlo3	300.32
3207	ts1	301.2
3208	IDP574	302.53
3209	mmp91	302.6
3210	IDP234	302.91
3211	gpm594	303.0
3212	cdo544b	303.81
3213	IDP8511	303.93
3214	IDP8365	303.93
3215	IDP6974	303.93
3216	opr5	304.0
3217	IDP9132	304.58
3218	TIDP5338	304.58
3219	IDP7519	304.58
3220	IDP7023	304.58
3221	IDP3942	304.58
3222	IDP3932	304.58
3223	IDP2346	304.65
3224	IDP3951	304.65
3225	IDP7022	304.71
3226	rz585b	305.08
3227	pza02450	305.3
3228	bnlg1909	306.3
3229	bnlg108	306.3
3230	bnl35e(blr)	306.34
3231	cdo667b	306.45
3232	IDP1415	307.16
3233	IDP200	307.88
3234	IDP8426	307.88
3235	IDPCP82869	307.88
3236	IDP7856	307.88
3237	les10	307.99
3238	umc8	308.7639897323066
3239	pza01820	308.77
3240	IDP1496	309.07
3241	IDP9117	309.28
3242	IDP8167	309.28
3243	TIDP3679	309.28
3244	TIDP5785	309.28
3245	rz103a	309.3
3246	cdo677	309.3
3247	bnl29(pds3)	309.46
3248	uaz234	309.46
3249	psr109a	309.46
3250	uaz235(px)	309.46
3251	pbs15	309.96
3252	umc1259	310.2
3253	IDP8065	311.41
3254	IDP4471	311.41
3255	IDP267	311.55
3256	T2-3(6270)(2)	311.99
3257	php1012	313.0075286415712
3258	umc2030	313.5
3259	pdi10	313.5
3260	IDP4962	313.53
3261	IDP4804	313.53
3262	bti03811::Ac	314.2
3263	umc1861	314.4
3264	snrkII7	314.49
3265	umc1285	314.5
3266	npi242a	315.0
3267	umc8b	315.5
3268	dpg6a	315.5
3269	T2-9b(2)	315.98
3270	aasr3	316.7
3271	csu1117b	316.84
3272	sdg102a	317.1
3273	pza02168	317.1
3274	TIDP5091	317.35
3275	cl29727_1	317.82
3276	hrg1	318.0
3277	bnlg166	318.3
3278	bnlg121	319.3
3279	qgrwt32	319.32
3280	gpm622b	319.92
3281	T2-5a(2)	319.98
3282	umc2079	320.7
3283	php10012	321.0
3284	IDP5993	321.18
3285	TMR23	321.18
3286	IDP317	321.18
3287	IDP7161	321.18
3288	TIDP6246	321.18
3289	mn1	321.39
3290	IDP8649	321.52
3291	TIDP5381	321.52
3292	TIDP3075	321.52
3293	IDP8713	321.52
3294	sdg112	321.6
3295	hda102	322.42
3296	php10.12	322.7090909090909
3297	TIDP9239	323.3
3298	o8	323.3
3299	IDP3814	323.33
3300	magi11864	323.33
3301	IDP2455	323.52
3302	IDP4004	323.52
3303	IDP3774	323.72
3304	T2-10a(2)	323.72
3305	IDP1435	323.85
3306	agrc321	324.23
3307	bnlg1861a	324.62
3308	IDP8363	325.5
3309	gpm67b	325.55
3310	phi092	326.26521871573055
3311	mHbrMT100-Mo17	326.81
3312	AY112119	326.82
3313	pza02279	327.52
3314	bnlg1690	327.76
3315	gpm670e	327.88
3316	gpm367b	327.88
3317	gpm710	327.88
3318	gpm120	327.91
3319	csh(prl1)	328.13
3320	IDP3818	328.63
3321	IDP3919	328.63
3322	rgpg271	328.79
3323	umc184b(glb)	328.89
3324	cdo650	328.89
3325	bcd450f	328.89
3326	pebp4	328.92
3327	umc2250	329.0
3328	IDP8274	329.02
3329	IDP7716	329.02
3330	IDP7309	329.02
3331	IDP4444	329.02
3332	TIDP5644	329.02
3333	IDP7860	329.02
3334	clx1	329.08
3335	bnlg1085a	330.8
3336	mmp89	331.4
3337	sks1	332.0
3338	les23	332.0
3339	hcf106	332.04
3340	umc2125	332.2
3341	umc2007	334.2
3342	gpm32	334.36
3343	csu1080a	334.46
3344	pco098051	334.66
3345	umc38	334.75436789080277
3346	agrp54a	334.95
3347	IDP8257	335.18
3348	dupss21	335.21500000000003
3349	csu255a	335.34
3350	phm10321	335.85
3351	phm3457	335.85
3352	bnlg1613	335.94
3353	uaz262	336.4
3354	IDP4221	336.66
3355	IDP4437	336.66
3356	IDP496	336.66
3357	gpm926c	336.9
3358	bcd348b	336.94
3359	bcd1302b	336.94
3360	cdo941	336.94
3361	cdo202b(mcf)	336.94
3362	mHbrBC124-Mo17	337.86
3363	IDP2468	338.7
3364	TIDP3658	338.7
3365	TIDP5442	338.7
3366	mde1	339.02
3367	umc1454	339.3
3368	umc1455	339.33
3369	IDP8654	340.03
3370	agrc593	341.16
3371	IDP4497	342.25
3372	umc1410	342.4
3373	umc131	342.4
3374	mHbrBA145-Mo17	342.4
3375	pebp21	342.8
3376	psr922b	342.9
3377	isu89	343.0
3378	mHbrMA132-Mo17	343.6
3379	mHbrMC207-Mo17	343.6
3380	gpm653a	343.89
3381	acc2	344.0
3382	pht3	344.0
3383	les15	344.0
3384	umc1007	344.09
3385	npi220d	344.12
3386	psr666	344.2
3387	umc1581	344.4
3388	umc1635	344.8
3389	cent2	344.8
3390	gpm712b	344.81
3391	gpm141	344.81
3392	gpm918	344.81
3393	csu143	344.89
3394	gpm640	344.9
3395	gpm573	344.9
3396	cdo79	345.0
3397	zpu1	345.0
3398	gpm820e	345.0
3399	cdo456b	345.0
3400	AY107012	345.01
3401	cl10130_1	345.1
3402	umc1922	345.2
3403	IDP467	345.42
3404	gpm835c	345.69
3405	IDP631	345.81
3406	IDP8112	345.81
3407	IDP363	345.81
3408	IDP4901	345.81
3409	TIDP6216	345.81
3410	IDPCP102091	345.83
3411	magi68140	345.83
3412	TIDP3733	345.83
3413	IDP6859	345.83
3414	TIDP6293	345.83
3415	TIDP7149	345.83
3416	TIDP2758	345.83
3417	TIDP2789	345.83
3418	IDP5880	345.83
3419	IDP4138	345.83
3420	IDP8430	345.83
3421	IDP7594	345.83
3422	IDP4958	345.83
3423	IDP4455	345.83
3424	IDP488	345.83
3425	AY104386	345.83
3426	TIDP3435	345.83
3427	csu833	345.88
3428	csu1066	345.88
3429	csu4a	345.88
3430	IDP183	346.01
3431	IDP2396a	346.01
3432	IDP3936	346.01
3433	TIDP2823	346.13
3434	TIDP5111	346.13
3435	TIDP6462	346.13
3436	IDP8110	346.13
3437	IDP4507	346.13
3438	IDP4530	346.13
3439	TIDP5639	346.13
3440	TIDP6534	346.13
3441	IDP6048	346.19
3442	TIDP6497	346.19
3443	IDP723	346.19
3444	IDP4092	346.19
3445	IDP7014	346.19
3446	TIDP5658	346.19
3447	IDP2586	346.19
3448	IDP6037a	346.19
3449	IDP6037b	346.19
3450	pza01902	346.27
3451	mmp119	346.5
3452	TIDP5523	346.53
3453	IDP9041	346.53
3454	TIDP5485	346.53
3455	IDP4095	346.53
3456	IDP7446	346.53
3457	TIDP3418	346.53
3458	IDP592	346.53
3459	csu1163	346.62
3460	csu842	346.62
3461	mHbrBC211-Mo17	346.81
3462	mHbrBA213-Mo17	346.81
3463	pza02549	346.86
3464	phm4880	346.86
3465	phm13360	346.86
3466	IDP2573	346.92
3467	TIDP5782	346.96
3468	TIDP5233	346.96
3469	IDP8714	346.96
3470	rgf1	347.0
3471	csu671a	347.37
3472	agrp173	347.37
3473	IDP4275	347.49
3474	TIDP3641	347.49
3475	IDP5883	347.49
3476	IDP6740	347.49
3477	IDP7834	347.49
3478	umc1884	347.96
3479	T2-3(7285)(2)	347.99
3480	gl14	347.99
3481	v4	347.99
3482	asg29b	348.12
3483	TIDP5585	348.33
3484	IDP4971	348.33
3485	IDP383	348.33
3486	IDP4776	348.33
3487	gpm221a	348.41
3488	bnlg1887	348.41
3489	pza00485	348.63
3490	mHbrMT362-Mo17	348.7
3491	csu1060	348.94
3492	asrp2	349.0
3493	csu46b	349.04836734693873
3494	phm3626	349.51
3495	csu1059	349.92
3496	agrr216a	349.98
3497	gpm361	350.4
3498	gpm751	350.4
3499	gpm749	350.46
3500	CC836250	351.61
3501	grp4	352.0
3502	cdpk11	352.4
3503	AW681281	352.4
3504	csu2a	352.5
3505	magi2326	352.85
3506	TIDP6425	352.85
3507	TIDP6452	352.85
3508	IDP7698	352.85
3509	TIDP3698	352.85
3510	IDP750	352.85
3511	TIDP5334	352.85
3512	IDP4025	352.85
3513	IDP8385	352.85
3514	IDP6936	352.85
3515	TIDP5219	352.85
3516	mHbrMA295-Mo17	353.61
3517	hsbp1	353.63
3518	pebp17	354.24
3519	aasr2	354.52
3520	csu1080b	354.6
3521	isu142a	355.49
3522	TIDP4601	355.57
3523	IDP8265	355.57
3524	TIDP4652	355.57
3525	TIDP2743	355.57
3526	bx14	355.57
3527	gldh1	355.57
3528	TIDP9250	355.57
3529	IDP4907	355.57
3530	IDP7179	355.57
3531	TIDP5715	355.57
3532	IDP8373	355.57
3533	umc8g	355.97
3534	ssu2	356.4
3535	ns1	356.4
3536	pco061840b	356.6
3537	AY111877	356.6
3538	g085omt2	357.3315702479339
3539	csu1073a	357.43
3540	umc2110	357.5
3541	umc8d	357.88
3542	umc1459	357.93
3543	mmc0401	358.6
3544	umc2252	359.1
3545	l18	359.99
3546	cdpk2	360.0
3547	isu69c	360.12
3548	IDP4946	361.0
3549	TIDP5366	361.0
3550	umc1028	361.2
3551	gpm91	361.2
3552	wri1	361.6
3553	pza03211	362.59
3554	npi123c	362.82
3555	cl26752_1	363.34
3556	pco084268	363.34
3557	uaz135	363.55
3558	npi271a	363.55
3559	uaz181	363.55
3560	mwg6451	363.55
3561	uaz179	363.55
3562	uaz265a(sbe1)	363.55
3563	bnl17.25	363.55
3564	umc8c	363.55
3565	cdo783b	363.55
3566	ucsd1.8c	363.55
3567	uaz236b(ser)	363.55
3568	uaz25c	363.55
3569	bnl20	363.55
3570	mwg645i	363.8
3571	rz206b	365.34
3572	TIDP5572	365.53
3573	IDP8930	365.53
3574	IDP8402	365.53
3575	IDP7586	365.53
3576	TIDP5617	365.53
3577	ici99	367.2
3578	umc2b	367.2
3579	npi11	367.2
3580	mpik331	367.2
3581	npi297	367.2
3582	umc112a	367.29
3583	uaz198b(rpL10)	367.29
3584	tda217b	367.87
3585	umc176	368.0
3586	pbf1	368.1
3587	npi273	368.2
3588	umc1079	369.3
3589	bnlg2328a	369.54
3590	pza02939	369.67
3591	pco128954a	369.67
3592	bnlg1914	370.0
3593	bnlg1831	370.0
3594	bnlg1063b	370.0
3595	bnlg180	370.0
3596	dupssr21	370.0
3597	umc139	370.01678854357095
3598	IDP8668	370.06
3599	IDPCP38924	370.06
3600	IDPCP38933	370.06
3601	IDP8626	370.06
3602	IDP746	370.06
3603	IDP4882	370.06
3604	IDP7449	370.06
3605	bnlg1047c	370.08
3606	umc255a	370.2
3607	gpm162	370.54
3608	IDP8098	370.56
3609	IDP4963	370.56
3610	IDP735	370.56
3611	npi356a	371.19
3612	npi347(EMu)	371.19
3613	pza02465	371.66
3614	mHbrMT107-B73	371.75
3615	bnlg371	371.78
3616	agrr267b	371.81
3617	umc1065	371.8121212121212
3618	pco123957	372.41
3619	bnlg2039	372.42
3620	ptk4	372.8
3621	IDP3911	372.8
3622	uaz18b	372.97
3623	uaz29	373.18
3624	csu337	373.2
3625	mpik33i	373.45
3626	bnlg1036	373.5
3627	ask2	373.52
3628	parp2	373.56
3629	IDP825	373.57
3630	ras8C1	373.6
3631	IDP2559	374.07
3632	hfi1	374.3
3633	cesa9	374.3
3634	csu747a(arf)	374.3
3635	cl803_1	374.31
3636	dia1	374.36
3637	pbs13b	374.36
3638	gpm213a	374.51
3639	gpm671c	374.52
3640	npi49	374.68
3641	rz509b(mip)	374.77
3642	umc1658	375.3
3643	hp2	375.3
3644	dar1	375.3
3645	cl31134_1a	375.33
3646	IDP8663	375.39
3647	IDP4689	375.39
3648	TIDP5810	375.39
3649	IDP5006	375.39
3650	IDP8986	375.39
3651	TIDP5779	375.39
3652	TIDP5795	375.39
3653	TIDP5287	375.39
3654	IDP7895	375.39
3655	sdg137	375.57
3656	gpm606a	375.67
3657	gpm695	375.67
3658	CL283024	375.67
3659	gpm114	375.91
3660	umc2253	376.1
3661	agrp58	376.13
3662	umc1156	376.14
3663	bnl35c(blr)	376.15
3664	pip2b	376.38
3665	bnlg1396	376.39
3666	ucsd141b	376.49
3667	bcd249a	376.49
3668	bnlg2313b	376.92
3669	gpm106c	376.99
3670	mHbrMT101-Mo17	377.0
3671	umc267(kapp)	377.03
3672	bnlg1184	377.07
3673	uaz28b	377.08
3674	IDP8553	377.2
3675	IDP4118	377.2
3676	umc2178	377.4
3677	umc2194	377.41
3678	cda2	377.42
3679	umc2192	377.44
3680	phb1	377.44
3681	csu281b	377.56
3682	gpm754d	377.99
3683	ras11A1	378.0
3684	agrr239	378.2
3685	agrr85b	378.2
3686	TIDP3735	378.29
3687	gpm769	378.5
3688	ras11E2	378.7
3689	agp1	378.9
3690	tug3	378.9
3691	gpm620a	378.95
3692	akh2	379.03
3693	ppt1	379.03
3694	nc003	379.2
3695	bnlg1138	379.2
3696	umc1875	379.2
3697	bnlg1225	379.2
3698	umc1763	379.2
3699	gpm692b	379.32
3700	IDP6805	379.37
3701	IDP4111	379.37
3702	IDP4098	379.37
3703	IDP8466	379.37
3704	IDP7176	379.37
3705	umc1923	379.4
3706	gpm652c	379.41
3707	gpm311b	379.55
3708	pco137067b	379.58
3709	gpm329b	379.59
3710	pco080432	379.79
3711	pza01638	380.0
3712	umc1080	380.0
3713	pza00495	380.0
3714	pza00515	380.0
3715	pza00637	380.0
3716	gpm214	380.08
3717	klp1d	380.17
3718	jpsb365b	380.5
3719	umc1755	380.6
3720	sdg110b	380.63
3721	AY109981	380.8
3722	cdo59c(gos2)	381.08
3723	agrp62	381.58
3724	umc1004	381.8
3725	hir2	382.12
3726	gpm482	382.17
3727	umc55a	382.26
3728	uaz352b	382.43
3729	npi348(alr)	382.83
3730	emp2	383.38
3731	umc1749	383.46
3732	umc2023	383.47
3733	his2b3	383.5
3734	umc139a	383.65
3735	mc1	384.0
3736	vdac1a	384.7
3737	sdg119	384.7
3738	mHbrBG148-M017	385.31
3739	npi468(a1)	385.74
3740	bnlg1329	386.56
3741	IDP866	387.35
3742	IDP2141	387.35
3743	TIDP6704	387.63
3744	IDP4481	387.63
3745	IDP492	387.63
3746	IDP3909	387.63
3747	npi4	388.06
3748	npi456	388.06
3749	npi565a	388.06
3750	ucsd1.8b	388.06
3751	bcd1087a	389.04
3752	gpm193b	389.09
3753	npi565b	389.25
3754	IDP8156	389.54
3755	IDP8034	389.54
3756	TIDP3575	389.54
3757	TIDP6109	389.54
3758	IDP7426	389.54
3759	npi221b	389.73
3760	IDP7370	390.14
3761	IDP7761	390.14
3762	IDP4240	390.14
3763	IDP9040	390.14
3764	IDP6796	390.14
3765	IDP4142	390.14
3766	TIDP5708	390.14
3767	IDP7427	390.14
3768	rz698c(ppy)	390.39
3769	IDP7765	390.74
3770	IDP4539	390.74
3771	IDP6775	390.74
3772	IDP6768	390.74
3773	IDP3872	390.74
3774	bnlg1413	391.36
3775	csu270	391.83
3776	umc55	392.17216730038024
3777	gpm289d	392.87
3778	IDP819	392.91
3779	uky1(P450)	393.74
3780	gpm738	394.01
3781	npi277a	394.07
3782	bnl17.24	394.07
3783	npi216a	394.07
3784	npi45a	395.07
3785	cdo412a	395.16
3786	umc1806	396.59
3787	pza03184	399.11
3788	umc2372	399.41
3789	cyp12	400.0
3790	agrr265b	401.04
3791	umc1108	401.5
3792	csu1051	401.93
3793	npi576b	402.07
3794	umc5	402.3344106463878
3795	pza01735	403.5
3796	ucsd641	405.76
3797	npi47a	405.76
3798	tjp1(thp)	405.76
3799	npi613	405.76
3800	umc29b	405.76
3801	umc98a	405.76
3802	uaz30c	405.76
3803	bnl27	405.76
3804	umc1946a	405.76
3805	IDP616	405.9
3806	umc2402	405.9
3807	umc98a 	406.105
3808	umc2019a	406.14
3809	gpm788b	407.03
3810	amya3	407.4
3811	gpm662a	407.4
3812	AI861369	407.4
3813	IDP6815	407.94
3814	umc1637a	408.89
3815	bcd926b	409.3
3816	tda66b	409.42
3817	TIDP6436	409.99
3818	IDP4234	409.99
3819	IDP8613	409.99
3820	IDP97	409.99
3821	IDP4154	409.99
3822	IDP7651	409.99
3823	TIDP2671	409.99
3824	IDP6620	411.21
3825	IDP7818	411.21
3826	IDP7819	411.21
3827	asg72a	411.4
3828	php20005	411.4
3829	IDP8278	412.44
3830	IDP7292	412.44
3831	IDP7635	412.44
3832	bnlg2103	412.46
3833	umc88	413.47197237456834
3834	dof2	414.06
3835	emp6	414.1
3836	pza00755	414.15
3837	gpm139b	414.78
3838	umc2517	415.91
3839	umc2609	415.91
3840	mbd117	416.0
3841	umc1497	416.25
3842	umc2380	416.28
3843	mmp177b	416.6
3844	gpm746b	417.44
3845	pep5	418.0
3846	umc5a 	418.0275
3847	TIDP4656	418.18
3848	TIDP5580	418.18
3849	IDP6632	418.18
3850	TIDP7130	418.18
3851	gpm788c	418.33
3852	umc2220	419.11
3853	mbd111	420.0
3854	IDP6803	421.45
3855	IDP2589	421.45
3856	IDP504	421.5
3857	zmm27	422.0
3858	pdh3	422.0
3859	pza03529	422.29
3860	magi98796	422.68
3861	TIDP3436	422.68
3862	IDP4361	422.68
3863	umc1890	422.7
3864	pebp18	424.0
3865	gpm360a	424.39
3866	csu1103	424.6
3867	IDP8999	425.14
3868	ucsd64i	425.56
3869	gpm307b	425.62
3870	agrc333a	426.41
3871	agrr111b	426.41
3872	pco093821	426.68
3873	gpm566c	426.94
3874	gpm617	427.04
3875	AY110410	427.9
3876	tpi2	427.94
3877	uaz269b(kri)	428.3
3878	gpm59c	428.44
3879	gpm622c	428.74
3880	gpm861a	428.74
3881	gpm89b	429.13
3882	gpm694b	429.2
3883	gpm230	429.71
3884	dbf3	432.0
3885	gpm202	432.31
3886	umc1275	433.47459842519686
3887	magi41599	433.74
3888	TIDP3237	433.74
3889	IDP7470	433.74
3890	IDP4744	433.74
3891	TIDP4602	433.76
3892	IDP1679	433.76
3893	IDP699	433.76
3894	IDP79	433.76
3895	TIDP7078	433.76
3896	IDP6591	433.76
3897	IDP6881	434.63
3898	IDP7491	434.63
3899	nfc104b	435.82
3900	cl9864_1	435.82
3901	umc2205	435.82
3902	myb31	436.0
3903	php20569b	437.21
3904	umc2625	437.36
3905	mmc0143	438.03
3906	mmc0271	438.3
3907	gpm565a	439.52
3908	TIDP8799	439.88
3909	gpm409a	439.98
3910	sdg106	440.69
3911	nfd101b	440.69
3912	phm3055	441.72
3913	IDP8642	442.34
3914	magi50422	442.34
3915	IDP4853	442.34
3916	g050myb	444.7765826771653
3917	gpm178a	445.37
3918	pza00824	446.73
3919	rz474c(dnaj)	446.9
3920	ugp1	450.4
3921	asg84a	450.99
3922	umc22a	450.99
3923	csu635	450.99
3924	phi127	451.16
3925	v24	451.39
3926	phm3668	451.59
3927	AY109917	452.2
3928	IDP7217	452.58
3929	IDP6636	452.58
3930	IDP456	452.58
3931	ago18a	452.86
3932	phi251315	453.8
3933	TIDP4609	453.84
3934	TIDP2905	453.84
3935	TIDP3625	453.84
3936	IDP9032	453.84
3937	TIDP8916	453.84
3938	IDP8483	453.84
3939	TIDP3513	453.84
3940	IMR62	453.84
3941	TIDP2961	453.84
3942	TIDP6554	453.84
3943	IDP6986	453.84
3944	TIDP5249	453.84
3945	TIDP3082	453.84
3946	cl58600_1	454.18
3947	bnlg1267	454.53
3948	gpm479	455.15
3949	gpm507	455.41
3950	IDP309	455.95
3951	px1	455.99
3952	bnlg1335	456.09
3953	bnlg198	456.09
3954	bnlg1633	456.21
3955	TIDP3205	457.16
3956	IDP6905	457.16
3957	bnlg1045	457.24
3958	bnlg1140	457.24
3959	msu1	457.33
3960	pza02731	458.13
3961	IDP3824	458.36
3962	IDP8607	460.21
3963	TIDP5503	460.76
3964	IDP4972	460.76
3965	IDP364	460.76
3966	IDP7160	460.76
3967	TIDP6253	460.76
3968	TIDP6258	460.76
3969	AY109722	461.7
3970	pzb01103	462.74
3971	IDP1657	463.39
3972	TIDP3005	463.39
3973	IDP4385a	463.39
3974	umc1042	466.65
3975	umc2608	468.78
3976	csu37a	469.1388
3977	umc36b	472.9
3978	umc88(P450)	472.9
3979	uaz140	473.08
3980	csu54a	473.08
3981	php20017a	474.4
3982	chr119	474.4
3983	rpl15a	474.4
3984	atp3	474.72
3985	bnlg2077	474.8
3986	umc1554	474.91
3987	TIDP5667	474.91
3988	umc4a	475.03
3989	mHbrMG80-Mo17	475.03
3990	umc1560	475.1
3991	cdpk3	475.6
3992	bnlg2144	475.6
3993	spt1	475.98
3994	aprl2	476.0
3995	pza03165	476.56
3996	umc1536	476.75
3997	aco5	477.2
3998	psr135b	477.9
3999	IDP3864	478.14
4000	IDP502	478.14
4001	gpm830a	478.19
4002	sdg116b	478.27
4003	asg20	478.7
4004	pco099353	478.7
4005	IDP3952	478.7
4006	csu658(mam)	478.7
4007	bnlg1258	478.7
4008	agrr85a	478.7
4009	gpm609b	478.79
4010	gpm576a	478.8
4011	mon00084::Ac	479.4
4012	IDP660	479.53
4013	IDP4268	479.53
4014	TIDP6708	479.53
4015	TIDP3270	479.53
4016	IDP7580	479.53
4017	IDP8056	479.53
4018	umc1049	480.7
4019	IDP485	482.01
4020	mmp116	482.2
4021	T2-9d(2)	484.0
4022	qscb3	484.2628
4023	umc1745	485.58
4024	mHbrBT240-Mo17	485.82
4025	mmc0191	486.56
4026	w3	487.99
4027	umc5a	492.0
4028	IDP6841	494.21
4029	TIDP3223	494.21
4030	TIDP5694	494.21
4031	bcd808c	496.1
4032	gpm613	497.95
4033	tua5	498.0
4034	bnlg1721	498.03
4035	bnlg1662	498.03
4036	mmp84	498.3
4037	lhca1	498.4
4038	umc4	499.50789743589735
4039	umc22a 	501.485
4040	pza02329	501.59
4041	umc2562	502.02
4042	umc1126	503.95
4043	ht1	503.99
4044	eif5a	504.0
4045	IDP7244	504.02
4046	IDP4546	504.02
4047	IDP7949	504.02
4048	magi75825	504.02
4049	TIDP7148	504.37
4050	IDP7184	504.37
4051	gpm716j	504.99
4052	bnlg1767	505.15
4053	IDP2477	505.29
4054	TIDP3447	506.6
4055	TIDP7138	506.88
4056	TIDP3661	506.88
4057	TIDP5411	506.88
4058	IDP7944	506.88
4059	TIDP6671	506.88
4060	IDP6594	506.88
4061	IDP3918	506.88
4062	AY109583	507.4
4063	ucsd204	509.1
4064	bnlg1169	509.1
4065	umc1526	509.15
4066	csu17b(rnp)	509.17
4067	bnlg1233	509.2
4068	umc122a	509.21
4069	rgpg99	509.23
4070	umc116b	509.36
4071	asg23	509.6
4072	bnl5.21b	509.6
4073	rgpc74c	509.6
4074	umc137a	509.6
4075	umc2005	511.48
4076	pza02077	512.12
4077	chr122	512.6
4078	AI668346	515.8
4079	gpm863	515.99
4080	pza01885	515.99
4081	phm610	515.99
4082	hda109	516.0
4083	mHbrBC228-B73	516.12
4084	bnlg1109	516.29
4085	IDP7256	517.65
4086	stt1	520.0
4087	phi435417	520.5
4088	gpm683c	521.86
4089	umc1947	522.4
4090	ias4a	523.07
4091	pco061491	523.5
4092	umc1604	523.5
4093	agrc939	523.64
4094	agrc479	523.64
4095	bnl8.21b	523.64
4096	TIDP5197	524.84
4097	TIDP5399	524.84
4098	csu909	525.01
4099	csu894a	525.01
4100	csu920a	525.01
4101	gpm268f	525.1
4102	dupssr24	525.1
4103	umc150b	526.61
4104	IDP204	526.63
4105	IDP5891	526.63
4106	IDP136	526.63
4107	pzb00772	529.04
4108	bnlg1316	529.2
4109	umc1618a	529.21
4110	bnl6.20	529.8
4111	ucsd106f	530.86
4112	bnl17.30b	530.86
4113	csh1b(chi)	530.86
4114	uaz31b	530.86
4115	ham101	532.0
4116	asg28c	532.06
4117	rgpc643c	532.06
4118	csu1097b	532.06
4119	ncsu3a(drts)	534.04
4120	TIDP3152	534.22
4121	dupssr30b	534.38
4122	gpm380	534.38
4123	uaz32	534.55
4124	umc125a	534.55
4125	npi591	534.55
4126	uaz23b	534.55
4127	csu749b	534.55
4128	npi413a	534.55
4129	npi41a	534.88
4130	npi46	534.88
4131	apd2	534.88
4132	gpm756c	536.05
4133	umc125b	536.0538461538462
4134	npi278a	536.5
4135	npi61	536.5
4136	npi210	536.5
4137	chc101b	536.91
4138	mmp137	537.1
4139	umc2601	537.5
4140	dup1390	537.62
4141	mab16	538.0
4142	npi32	538.12
4143	pza02456	538.72
4144	AY109645	538.8
4145	bnl5.61b	539.71
4146	umc1464	539.74
4147	IDP7317	540.29
4148	IDP8680	540.29
4149	IDP816	540.29
4150	uaz241b	541.26
4151	IDP633	541.47
4152	TIDP3685	541.47
4153	IDP4501	541.79
4154	TIDP3543	542.22
4155	IDP157	542.22
4156	IDP4500	542.73
4157	IDP8079	542.73
4158	IDP785	544.22
4159	IDP6783	544.22
4160	AY107622	544.27
4161	umc2085	544.4
4162	TIDP6470	544.64
4163	TIDP3020	544.64
4164	TIDP2729	545.47
4165	IDP1674	546.71
4166	npi113b	548.1
4167	cdo385	548.3
4168	npi452	548.3
4169	bcd1088b	548.3
4170	cdo786a	548.3
4171	npi274	548.3
4172	npi298a	548.3
4173	bcd249h	548.3
4174	cdo57a	548.3
4175	umc1633	548.5
4176	umc2202	548.55
4177	umc1798	548.55
4178	pza00804	549.13
4179	fdx5	549.18
4180	IDP7567	550.45
4181	bnl8.44b	551.87
4182	umc137a 	552.155625
4183	AY109575	552.7
4184	IDP469	553.26
4185	IDP8085	555.35
4186	TIDP5645	555.35
4187	umc1992	557.27
4188	cl41475_1	560.68
4189	isu84b	561.8
4190	IDP176	561.84
4191	tacs1	561.84
4192	TIDP9185	561.84
4193	uaz239b	562.17
4194	dpg6d	562.17
4195	umc31b	562.17
4196	mmp34	562.5
4197	IDP6985	565.27
4198	mmp138	565.9
4199	gpm235a	565.98
4200	psr119b	566.0
4201	TIDP2761	566.89
4202	TIDP3280	566.89
4203	IDPCP82794b	566.89
4204	gpm728b	567.07
4205	mHbrMG150-Mo17	567.4
4206	npi610	567.4
4207	IDP5860	568.1
4208	pza02418	568.77
4209	pza02471	568.77
4210	IDP5862	569.31
4211	asg56	570.64
4212	pur1	570.64
4213	TIDP6321	572.13
4214	mmc0381	572.4
4215	cdo38c(ntp)	572.4
4216	bnlg1606	572.4
4217	bnlg1141	572.41
4218	IDPCP82794a	572.71
4219	IDP7642	572.71
4220	IDP7660	572.71
4221	IDP117	572.71
4222	gpm123	572.79
4223	mmp188	573.3
4224	bnlg1908a	573.6
4225	bnlg1746	573.6
4226	dupssr25	573.86
4227	gpm807	573.93
4228	apx2	575.14
4229	IDP5950	575.2
4230	TIDP6234	575.2
4231	isu115	575.2
4232	isu91b	575.4
4233	TIDP2747	575.77
4234	bnlg1940	577.6
4235	IDP6864	577.99
4236	IDP1450	577.99
4237	IDP4948	577.99
4238	IDP4738	577.99
4239	TIDP6516	577.99
4240	rDNA5S	578.08
4241	mHbrBT88-Mo17	578.11
4242	umc2615	578.38
4243	psr144a	579.5
4244	psr144c	581.1
4245	IDP5935	581.11
4246	IDP4213	581.11
4247	IDP5011	581.11
4248	IDP8180	581.11
4249	IDP7596	581.11
4250	IDP4845	581.11
4251	ap17	582.0
4252	gpm16	583.22
4253	gpm79c	584.3
4254	umc1516	584.3
4255	cdo337	586.24
4256	cdo533a	586.24
4257	cdo375b	586.24
4258	rz530a	586.24
4259	lhcb5	586.52
4260	gcs1	588.0
4261	umc2374	589.13
4262	cl1288_1a	589.13
4263	gpm922f	589.49
4264	IDP732	589.84
4265	IDP4819	589.84
4266	IDP2565	589.88
4267	whp1	590.0
4268	pza02453	590.27
4269	TIDP6098	590.66
4270	IDP8178	591.48
4271	umc49a	591.5
4272	umc171b(oec23)	591.5
4273	pco061004	593.45
4274	cl11737_1	593.45
4275	IDP8293	593.67
4276	IDP143	593.67
4277	IDP4257	596.0
4278	bcd855c(ext)	596.43
4279	npi47c	596.43
4280	umc1230	596.78
4281	IDP3931	597.22
4282	pza02564	597.79
4283	mpik26	598.57
4284	npi294d	598.57
4285	IDP7614	598.99
4286	IDP8357	598.99
4287	magi86137	598.99
4288	umc1551	599.12
4289	bnlg1520	599.13
4290	csu64a(grf)	599.46
4291	gpm487	599.75
4292	betl1	599.8
4293	agrx825	600.01
4294	umc1256	600.7
4295	umc1252	600.9
4296	betl1c	601.43
4297	IDP7605	601.51
4298	IDP7185	601.51
4299	tat1	601.6
4300	umc1525	601.6
4301	AY109592	601.6
4302	kev2	601.92
4303	TIDP3666	603.08
4304	IDP4105	603.08
4305	IDP4320	603.08
4306	IDP7877	603.08
4307	TIDP6145	603.08
4308	TIDP6163	603.08
4309	csu728b	603.17
4310	csu304a	603.17
4311	pzb01013	604.31
4312	gpm365a	606.18
4313	IDP4832	610.94
4314	TIDP5264	610.94
4315	mpik38	612.02
4316	uaz33a	615.09
4317	isu109a	617.64
4318	hrbp1	620.0
4319	TIDP4597	621.64
4320	TIDP6715	622.58
4321	IDP8026	622.58
4322	pza02266	622.77
4323	abcf1	623.0
4324	pza01895	623.32
4325	csu315d	624.09
4326	csu622	624.09
4327	agrc39b	624.09
4328	IDP4939	624.15
4329	BG266188	625.1
4330	ser1	625.1
4331	rrb1	625.11
4332	cl42453_1	627.36
4333	umc1736	627.78
4334	pex1	628.0
4335	pls1	628.0
4336	pza01352	631.46
4337	gpm858d	631.87
4338	IDP8650	632.38
4339	gpm346c	633.46
4340	IDP114	634.81
4341	pco090853	635.21
4342	csu200a	635.75
4343	IDPCP57375	636.02
4344	mmp195e	636.8
4345	pza02727	639.06
4346	IDP4805	640.87
4347	TIDP8757	640.87
4348	g166lac	641.0851690821256
4349	mHbrBG335-B73	642.11
4350	gpm717a	642.77
4351	gpm466b	643.19
4352	srk1	643.8
4353	umc49	644.8315499367889
4354	gpm383c	645.75
4355	umc150	648.271950993036
4356	bnlg469b	650.1
4357	ras8B1	650.12
4358	ch1	650.38
4359	mha1	654.0
4360	bnlg1893	654.8
4361	IDP2508	655.03
4362	IDP4418	655.03
4363	rf3	658.35
4364	wlv1	659.1
4365	IDP171	659.48
4366	IDP2512	659.48
4367	ms31	660.0
4368	umc36a	661.1
4369	csu109a	661.1
4370	npi294a	661.1
4371	bcd98k	661.1
4372	bcd98l	661.1
4373	pbs10	661.1
4374	isu109	662.5907003792668
4375	IDPCP97120	665.03
4376	TIDP6721	665.03
4377	TIDP5378	665.03
4378	gpm281a	665.45
4379	csu611a(grp)	669.15
4380	gpm619	669.66
4381	csu665a(adt)	673.17
4382	IDP661	675.1
4383	IDP7539	675.44
4384	php21	679.47
4385	AY110389	681.8
4386	IDP7791	685.15
4387	TIDP6498	685.15
4388	IDP7209	685.15
4389	IDP1944	685.15
4390	TIDP2776	685.15
4391	IDP8931	685.15
4392	TIDP3421	685.15
4393	csu810a	686.1
4394	umc36a 	686.28375
4395	umc1704	686.93
4396	umc2613	688.21
4397	gpm325c	688.6
4398	gpm442a	688.88
4399	phm3094	689.67
4400	umc2184	692.4
4401	tcptf43	692.71
4402	npi400b	692.71
4403	bcd98n	692.71
4404	mmp183	694.6
4405	pza03321	697.55
4406	gpm926i	699.46
4407	alt8	702.0
4408	csu251b	702.5
4409	bnl17.14	702.5
4410	bnl(tas1p)	702.5
4411	bnl17.19b	706.38
4412	lim104	706.5
4413	TIDP5604	707.34
4414	se1	707.98
4415	mab14	708.0
4416	nfa103b	708.1
4417	chr106b	708.1
4418	chr101	710.67
4419	ufg55	711.0
4420	umc2Ltelo	711.26
4421	phi101049	712.1
4422	AY109586	713.1
4423	cdo938c	716.3
4424	zap1	716.3
4425	ucsd113b	718.35
4426	umc2214	721.45
4427	gpm926f	722.49
4428	gn1	725.02
4429	AY106674	725.02
4430	AY111236	725.3
4431	telomere2L	728.0
4432	ucsd61c	729.8
4433	rgpc12b	730.83
4434	TIDP4617	734.4
4435	IDP8622	736.48
4436	IDP7206	736.48
4437	IDP8921	736.48
4438	TIDP5076	736.48
4439	TIDP3432	736.48
4440	umc36	738.3829923664122
4441	ucsd113c	758.5
4442	bnl(tas1g)	761.3000000064637
chr=3
lg=3
4443	telomere3S	0.0
4444	umc2118	0.0
4445	g2	2.0000000000000018
4446	amyb4	2.0400000000000023
4447	umc32	5.174881818181813
4448	umc1931	5.600000000000002
4449	gpm212c	5.600000000000002
4450	umc1746	7.100000000000003
4451	phi453121a	7.500000000000002
4452	gpm244	7.700000000000001
4453	gpm257s	8.5
4454	umc2255	9.500000000000002
4455	umc32a	9.600000000000001
4456	tip4d	9.600000000000001
4457	phi404206	11.000000000000004
4458	AY106313	11.200000000000003
4459	umc1780	11.200000000000003
4460	nyc1	11.400000000000002
4461	bnl8.15	11.400000000000002
4462	umc1793	11.400000000000002
4463	IDP703	13.420000000000003
4464	umc3Stelo	14.680000000000001
4465	mHbrBG188-B73	17.020000000000003
4466	agrr209a	19.480000000000004
4467	IDP394	20.510000000000005
4468	umc1394	21.800000000000004
4469	umc2256	23.400000000000002
4470	IDP5020	26.700000000000003
4471	umc1970	28.200000000000003
4472	IDP3785	28.470000000000002
4473	IDP7156	28.470000000000002
4474	IDP8391	28.470000000000002
4475	IDP7347	28.59
4476	IDP834	28.59
4477	IDP3924	28.59
4478	umc2071	29.200000000000003
4479	ein2	29.60000000000001
4480	asg64	29.60000000000001
4481	umc2257	30.500000000000007
4482	IDP6839	31.460000000000008
4483	IDP6820	31.460000000000008
4484	TIDP3269	31.460000000000008
4485	mmp158a	31.80000000000001
4486	AY112199	34.78000000000001
4487	magi46698	35.120000000000005
4488	umc1892	35.50000000000001
4489	umc2518	35.99000000000001
4490	php20905	37.20000000000001
4491	phi104127	38.00000000000001
4492	umc2049	38.70000000000001
4493	mmp38	42.60000000000001
4494	gpm668e	42.800000000000004
4495	umc249	44.220000000000006
4496	csu628	44.220000000000006
4497	bcd130	44.220000000000006
4498	e8	44.220000000000006
4499	umc2376	45.830000000000005
4500	zpia	46.540000000000006
4501	bcd734b	47.150000000000006
4502	cdo511	47.150000000000006
4503	umc2377	48.440000000000005
4504	isu157	51.57000000000001
4505	umc121	54.300000000000004
4506	mHbrBT343-Mo17	55.00000000000001
4507	IDP2399	55.27000000000001
4508	umc121b	55.89418690213394
4509	gpm713	56.760000000000005
4510	asg30c	58.00000000000001
4511	pco113418	58.60000000000001
4512	csu32a	60.00000000000001
4513	kch4	60.080000000000005
4514	bnl44	60.11000000000001
4515	IDP7570	61.800000000000004
4516	TIDP5337	61.800000000000004
4517	IDP8355	61.800000000000004
4518	umc121a	63.43557451266511
4519	cdo345b	64.04000000000002
4520	csu1062	65.25000000000001
4521	TIDP3189	65.73000000000002
4522	umc1458	67.20000000000002
4523	gpm770	68.66000000000001
4524	gpm336b	68.91000000000001
4525	magi93546	69.65000000000002
4526	IDP4717	69.65000000000002
4527	dbb3	72.00000000000001
4528	brn1	72.00000000000001
4529	TIDP4674	72.34000000000002
4530	bnlg1325	73.27000000000001
4531	mpik24b(zmm2)	73.80000000000001
4532	mHbrMC376-Mo17	75.43000000000002
4533	IDP4911	76.95000000000002
4534	bnlg1144	77.00000000000001
4535	pebp23	77.00000000000001
4536	bnlg1523	77.69000000000001
4537	umc1886	78.50000000000001
4538	cg2	81.10000000000001
4539	bnlg1144/bnlg1325	82.34941634241248
4540	csu230	82.55000000000001
4541	cr1	83.25000000000001
4542	gpm783	83.61000000000001
4543	TIDP5277	86.95000000000002
4544	gpm854	90.34000000000002
4545	T3-9(8447)(3)	91.30000000000001
4546	eif3	95.40000000000002
4547	gpm648	95.40000000000002
4548	me3	96.00000000000001
4549	blng1523	96.3026455026454
4550	csu75a	96.75000000000001
4551	IDP5966	96.95000000000002
4552	mHbrBA221-Mo17	97.09000000000002
4553	cko1	97.60000000000001
4554	asg16a	98.50000000000001
4555	cesa3	99.00000000000001
4556	IDP7380	99.01000000000002
4557	hex1	99.91000000000001
4558	cg1	100.00000000000001
4559	php20042a	101.30000000000001
4560	csu199b	101.30000000000001
4561	bnlg1647	103.30000000000001
4562	cl19880_1	103.60000000000001
4563	hsp18f	106.08000000000001
4564	csu56b(ohp)	106.08000000000001
4565	csu728c	106.08000000000001
4566	csu324b(cts)	107.90000000000002
4567	gts1	109.00000000000001
4568	gpm757	109.47000000000001
4569	csu56e(ohp)	109.55000000000001
4570	agrr116a	111.78000000000002
4571	zmm23	113.20000000000002
4572	umc2369	114.64000000000001
4573	php20042	114.78678147612159
4574	zag4	116.90000000000002
4575	IDP7678	117.35000000000001
4576	IDP318	117.35000000000001
4577	magi103880	117.35000000000001
4578	cl40794_1	118.90000000000002
4579	IDP1482	119.41000000000001
4580	cl5882_1	120.10000000000001
4581	lim66	124.80000000000001
4582	gi2	125.60000000000001
4583	mus2	126.00000000000001
4584	pza03527	126.10000000000001
4585	bnlg1904	127.27000000000001
4586	umc2258	127.80000000000001
4587	d1	128.00000000000003
4588	mrpa7	129.00000000000003
4589	bnlg1447	129.40000000000003
4590	pld1	130.99000000000004
4591	umc2259	131.70000000000002
4592	gpm257q	134.47000000000003
4593	pza03212	134.80000000000004
4594	csu16a	135.652125984252
4595	pza00749	135.70000000000002
4596	IDP9134	136.97000000000003
4597	mmp79	139.30000000000004
4598	magi20667	139.81000000000003
4599	TIDP6512	139.81000000000003
4600	TIDP6528	139.81000000000003
4601	IDP4374	139.81000000000003
4602	gpm547a	140.17000000000002
4603	IDP4185	140.58000000000004
4604	TIDP5214	140.58000000000004
4605	pco140096	141.62000000000003
4606	pzb01944	145.30000000000004
4607	mmp186	145.30000000000004
4608	gpm423a	147.69000000000003
4609	cl20454_1a	147.70000000000002
4610	ra2	148.00000000000003
4611	TIDP5640	150.65000000000003
4612	IDP6949	150.65000000000003
4613	umc2024	152.70000000000002
4614	asg48a	152.70000000000002
4615	IDP4996	152.72000000000003
4616	TIDP5792	152.72000000000003
4617	csu242	152.99000000000004
4618	tip4c	152.99000000000004
4619	bnl8.35a	153.40000000000003
4620	isu91a	153.97000000000003
4621	npi276a	154.00000000000003
4622	csh(prl2)	154.42000000000002
4623	phi099	156.46973913043482
4624	std1d(his2B1)	156.66000000000003
4625	gpm697	157.30000000000004
4626	uaz159b	157.30000000000004
4627	umc1030	159.00000000000003
4628	umc59e	159.00000000000003
4629	TIDP5269	159.17000000000002
4630	pco120183	159.70000000000002
4631	gpm810a	159.71000000000004
4632	csu949a	160.74000000000004
4633	bnl8.3	161.0154356005789
4634	gpm420c	161.64000000000001
4635	me1	162.03000000000003
4636	phi234966	163.50000000000003
4637	umc1772	163.50000000000003
4638	npi446	163.80000000000004
4639	phi243966	163.80000000000004
4640	TIDP6410	163.82000000000002
4641	IDP697	163.82000000000002
4642	TIDP5653	163.82000000000002
4643	IDP7850	163.82000000000002
4644	gpm456d	164.06000000000003
4645	gpm614	164.48000000000002
4646	umc1425	165.00000000000003
4647	bnlg2136	165.32000000000002
4648	umc2000	166.90000000000003
4649	umc1608	168.00000000000003
4650	mtl3	168.04000000000002
4651	umc1965	168.08000000000004
4652	tpi4	168.08000000000004
4653	IDP6067	169.00000000000003
4654	IDP6777	169.00000000000003
4655	IDP6793	169.00000000000003
4656	IDP6791	169.00000000000003
4657	TIDP2975	169.00000000000003
4658	gpm320d	170.35000000000002
4659	gpm369d	172.27000000000004
4660	umc154	172.87000000000003
4661	pza00508	173.50000000000003
4662	phm4204	173.50000000000003
4663	umcphi029	174.83174603174598
4664	umc2158	176.60000000000002
4665	umc1351	176.65000000000003
4666	hsp17.2	177.04000000000002
4667	mHbrMT277-B73	177.09000000000003
4668	umc1495	177.40000000000003
4669	rgpc601b	179.50000000000003
4670	nfc104c	180.22000000000003
4671	ucsd201	180.50000000000003
4672	umc1392	181.10000000000002
4673	umc2033	181.70000000000002
4674	rgpc131a	181.98000000000002
4675	IDP7717	183.05000000000004
4676	IDP1455	183.05000000000004
4677	IDP1475	183.05000000000004
4678	TIDP5384	183.05000000000004
4679	IDP7831	183.05000000000004
4680	haf101	183.49000000000004
4681	IDP7393	185.02000000000004
4682	TIDP5103	185.02000000000004
4683	TIDP6238	185.02000000000004
4684	TIDP5616	185.02000000000004
4685	IDP7814	185.02000000000004
4686	psr754b	186.00000000000003
4687	TIDP6091	187.98000000000002
4688	umc1742	189.00000000000003
4689	rz543a	189.03000000000003
4690	IDP8264	189.46000000000004
4691	IDP8191	189.46000000000004
4692	Ac(CO159)	189.49000000000004
4693	IDP6863	190.20000000000002
4694	IDP7675	190.20000000000002
4695	umc2117a	190.20000000000002
4696	IDP2374	190.20000000000002
4697	IDP7639	190.20000000000002
4698	IDP8485	190.20000000000002
4699	IDP7947	190.20000000000002
4700	TIDP6537	190.20000000000002
4701	TIDP6544	190.20000000000002
4702	umc2117	190.3034482758621
4703	mHbrBA156-Mo17	190.39000000000001
4704	bnlg1019a	190.60000000000002
4705	bnlg1113	190.80000000000004
4706	bnlg1452	190.80000000000004
4707	umc1717a	190.80000000000004
4708	ocl1	190.99000000000004
4709	pebp10	191.00000000000003
4710	umc1655	191.10000000000002
4711	IDP1460	191.10000000000002
4712	gpm932b	191.60000000000002
4713	gpm780a	191.60000000000002
4714	umc50	192.31366336633667
4715	umc1025	192.40000000000003
4716	bnlg1638	193.10000000000002
4717	pco131712	193.63000000000002
4718	gpm289a	193.63000000000002
4719	bnl8.35	195.40985769696067
4720	IDP4902	195.45000000000002
4721	TIDP6227	195.45000000000002
4722	nrp1	196.00000000000003
4723	umc92a	196.12000000000003
4724	asg46a	196.12000000000003
4725	klp1a	196.12000000000003
4726	chs566	196.12000000000003
4727	npi249a	196.12000000000003
4728	uaz164d	196.12000000000003
4729	pbs14a	196.12000000000003
4730	mmp144a	196.90000000000003
4731	mmp144	196.98679245283023
4732	e4	198.40000000000003
4733	IDP2442	201.98000000000002
4734	mHbrMC160-Mo17	202.35000000000002
4735	umc1721	202.48000000000002
4736	bnlg2047	202.83000000000004
4737	mmp36	203.40000000000003
4738	irl1	204.00000000000003
4739	bnlg1085b	204.79000000000002
4740	IDP94	205.60000000000002
4741	IDP7254	205.60000000000002
4742	TIDP6432	206.15000000000003
4743	TIDP8817	206.15000000000003
4744	IDP4402	206.15000000000003
4745	TIDP3220	206.17000000000002
4746	IDP4032	206.20000000000002
4747	umc2579	206.22000000000003
4748	IDP5987	206.70000000000002
4749	IDP664	206.70000000000002
4750	IDP5894	206.70000000000002
4751	IDP3945	206.70000000000002
4752	npi219	206.88000000000002
4753	dupssr5	207.18000000000004
4754	umc2537	207.21000000000004
4755	npi398a	207.37000000000003
4756	cl1	208.00000000000003
4757	rt1	208.00000000000003
4758	umc29a	208.02879287336543
4759	mHbrBA86-Mo17	208.26000000000002
4760	cdo244d(crp)	208.60000000000002
4761	mmc0132	208.60000000000002
4762	pco081323	209.20000000000002
4763	csu621	209.80000000000004
4764	IDP2443	210.40000000000003
4765	IDP7695	210.40000000000003
4766	umc2261	210.40000000000003
4767	TIDP6217	210.40000000000003
4768	IDP7384	210.46000000000004
4769	IDP7233	210.46000000000004
4770	TIDP6185	210.46000000000004
4771	TIDP5630	210.46000000000004
4772	IDP7406	210.46000000000004
4773	gpm845	211.04000000000002
4774	phi036	211.6238410596027
4775	mHbrBG113-Mo17	211.88000000000002
4776	mmc1312	212.35257731958768
4777	mmc0312a	212.70000000000002
4778	umc1908	213.60000000000002
4779	npi247	213.80000000000004
4780	cal2	214.00000000000003
4781	sun2	214.00000000000003
4782	isu76a	214.16000000000003
4783	php20576	214.70000000000002
4784	umc2262	214.70000000000002
4785	php20509	214.70000000000002
4786	ensl004	214.89000000000001
4787	ufg44	214.90000000000003
4788	pza02427	214.90000000000003
4789	cyc2	215.27000000000004
4790	mmp69	215.60000000000002
4791	rf1	216.00000000000003
4792	IDP7366	216.47000000000003
4793	IDP4245	216.47000000000003
4794	IDP4459	216.47000000000003
4795	IDP4811	216.47000000000003
4796	TIDP3448	216.47000000000003
4797	TIDP5671	216.47000000000003
4798	TIDP5283	216.47000000000003
4799	phi029	218.28167770419432
4800	phm2343	218.80000000000004
4801	AY109870	219.50000000000003
4802	ago105	220.00000000000003
4803	IDP7324	220.23000000000002
4804	IDP7303	220.23000000000002
4805	IDP5033	220.23000000000002
4806	IDP4180	220.23000000000002
4807	IDP7281	220.23000000000002
4808	TIDP3654	220.23000000000002
4809	IDP9035	220.23000000000002
4810	IDP7645	220.23000000000002
4811	IDP7565	220.23000000000002
4812	IDPCP69299	220.23000000000002
4813	TIDP5659	220.23000000000002
4814	rz382ab	220.88152173913045
4815	dxr1	221.50000000000003
4816	pco142867	221.50000000000003
4817	PCO107756	221.84000000000003
4818	gpm928a	222.21000000000004
4819	pco094851	222.70000000000002
4820	umc2260	222.73000000000002
4821	AY107193	223.00000000000003
4822	gpm210	223.02000000000004
4823	pco137802	223.28000000000003
4824	pco108459	223.30000000000004
4825	cl40463_1a	223.30000000000004
4826	mfs18	223.36000000000004
4827	TIDP2786	223.36000000000004
4828	IDP370	223.36000000000004
4829	IDP4922	223.36000000000004
4830	IDP4345	223.36000000000004
4831	pco106247	223.39000000000001
4832	gpm598	223.43000000000004
4833	wrk1	223.60000000000002
4834	IDP4203	223.98000000000002
4835	IDP4745	223.98000000000002
4836	umc2584b	223.99000000000004
4837	mfsd1	224.00000000000003
4838	rz382a	224.10000000000002
4839	gpm465	225.10000000000002
4840	pzb21	225.10000000000002
4841	phm13823	225.10000000000002
4842	paac1	225.10000000000002
4843	pza00297	225.10000000000002
4844	IDP428	225.47000000000003
4845	IDP1634	225.65000000000003
4846	gpm489	225.66000000000003
4847	csu2b	225.90000000000003
4848	pza03070	226.60000000000002
4849	phm15899	226.60000000000002
4850	TIDP2692	226.70000000000002
4851	bnlg1816	226.90000000000003
4852	tub5	227.20000000000002
4853	gpm670g	227.47000000000003
4854	IDP6014	227.74000000000004
4855	IDP5954	227.74000000000004
4856	myb128	227.74000000000004
4857	IDP5971	227.74000000000004
4858	IDPCP53509	227.74000000000004
4859	IDP5909	227.74000000000004
4860	IDP4976	227.74000000000004
4861	IDP8068	227.74000000000004
4862	IDP4818	227.74000000000004
4863	umc2263	227.80000000000004
4864	expb10d	228.00000000000003
4865	umc1347	228.01000000000002
4866	cef1	228.08000000000004
4867	lg3	228.12000000000003
4868	umc1504	228.20000000000002
4869	mmp29	228.50000000000003
4870	rz244b	229.8166666666667
4871	rz244b(dia)	230.10000000000002
4872	pdi6	230.10000000000002
4873	mHbrMT89-B73	230.23000000000002
4874	pza00279	231.23000000000002
4875	IDP2431	231.50000000000003
4876	IDP7216	231.50000000000003
4877	TIDP5491	231.50000000000003
4878	IDP8471	231.50000000000003
4879	IDP8066	231.50000000000003
4880	TIDP3107	231.50000000000003
4881	php10016c	231.50000000000003
4882	IDP4443	231.50000000000003
4883	IDP7467	231.50000000000003
4884	IDP4733	231.50000000000003
4885	TIDP5231	231.50000000000003
4886	TB-3Sb(3)	231.99000000000004
4887	bet1	231.99000000000004
4888	php10016	232.07857142857148
4889	umc1900	232.40000000000003
4890	bti03702::Ac	232.59000000000003
4891	gpm462	232.63000000000002
4892	myb40	233.98000000000002
4893	umc1223	234.40000000000003
4894	uaz255	234.72000000000003
4895	umc50a	234.72000000000003
4896	gpm236	235.99000000000004
4897	caf2	236.00000000000003
4898	cl14964_1	236.04000000000002
4899	pza00265	236.04000000000002
4900	mate4	236.10000000000002
4901	gpm509	236.64000000000001
4902	umc2574	236.69000000000003
4903	csu29b	236.69000000000003
4904	lug5	236.73000000000002
4905	g017myb	237.20559440559444
4906	gpm267	237.74000000000004
4907	gpm279	237.74000000000004
4908	pco072816	238.07000000000002
4909	AY110403	238.10000000000002
4910	pza02699	238.10000000000002
4911	gpm766	239.68000000000004
4912	gpm334	239.68000000000004
4913	chr126b	239.94000000000003
4914	chr110a	239.94000000000003
4915	aasr7	240.00000000000003
4916	aasr8	240.00000000000003
4917	aasr9	240.00000000000003
4918	gpm848a	240.08000000000004
4919	gpm639	240.30000000000004
4920	IDP7212	240.65000000000003
4921	TIDP8903	240.65000000000003
4922	IDP7569	240.65000000000003
4923	IDP4083	240.65000000000003
4924	TIDP3533	240.65000000000003
4925	TIDP3109	240.65000000000003
4926	IDP7433	240.65000000000003
4927	IDP5054a	240.70000000000002
4928	IDP5054b	240.70000000000002
4929	TIDP2773	240.70000000000002
4930	IDP8142	240.70000000000002
4931	TIDP7062	240.70000000000002
4932	IDP7937	240.70000000000002
4933	IDP6621	240.70000000000002
4934	IDP4839a	240.70000000000002
4935	IDP817	240.72000000000003
4936	PCO068796	241.36000000000004
4937	sar1	241.38000000000002
4938	csu1070	241.55000000000004
4939	pco073660	243.23000000000002
4940	AY110297	244.70000000000002
4941	umc92	246.0585826771654
4942	umc97	246.96000000000004
4943	csu795	246.96000000000004
4944	bnl5.33e	246.96000000000004
4945	tha1	246.96000000000004
4946	csu974	246.96000000000004
4947	umc175	246.96000000000004
4948	IDP4183	247.31000000000003
4949	IDP4912	247.31000000000003
4950	IDP448	247.31000000000003
4951	AY106948	247.31000000000003
4952	bnlg1957	247.32000000000002
4953	IDP2576a	247.34000000000003
4954	IDP8248	247.48000000000002
4955	TIDP3302	247.48000000000002
4956	IDP4211	247.48000000000002
4957	IDP7208	247.48000000000002
4958	IDP8547	247.48000000000002
4959	TIDP5816	247.48000000000002
4960	IDP8416	247.48000000000002
4961	IDP876	247.48000000000002
4962	IDP6959	247.48000000000002
4963	IDP3771	247.50000000000003
4964	TIDP6416	247.50000000000003
4965	IDP5022	247.50000000000003
4966	IDP5038	247.50000000000003
4967	IDP319	247.50000000000003
4968	IDP4450	247.50000000000003
4969	IDP491	247.50000000000003
4970	IDP8387	247.50000000000003
4971	IDP4360	247.50000000000003
4972	IDP7798	247.73000000000002
4973	IDP4705	247.73000000000002
4974	IDP2435	247.73000000000002
4975	IDP6892	247.73000000000002
4976	TIDP7141	247.73000000000002
4977	TIDP6299	247.73000000000002
4978	IDP9014	247.73000000000002
4979	TIDP7081	247.73000000000002
4980	TIDP7092	247.73000000000002
4981	IDP4426	247.73000000000002
4982	IDP6623	247.73000000000002
4983	IDP6945	247.73000000000002
4984	IDP6946	247.73000000000002
4985	pza02742	249.93000000000004
4986	umc1968	250.40000000000003
4987	rz995b(fbp)	252.04000000000002
4988	mbd105	252.54000000000002
4989	AY111333	252.54000000000002
4990	cent3	254.00000000000003
4991	AY110151	254.60000000000002
4992	agrc923	256.37
4993	csu212b	256.52
4994	umc1920	258.4
4995	umc10a	259.4
4996	php20558a	260.1
4997	TIDP3710	260.29
4998	TIDP3222	260.29
4999	IDP6785	260.29
5000	TIDP9223	260.29
5001	php20511	260.3
5002	umc2264	261.1
5003	php20558	261.54999999999995
5004	csu851b	262.6
5005	csu408(grp)	262.6
5006	qplht130	262.89
5007	mmp9	262.9
5008	csu404b	263.88
5009	nced3	264.0
5010	uaz35	264.17
5011	npi220b	264.17
5012	mpik35e	264.17
5013	umc161b	264.93
5014	gpm771	265.06
5015	bnl43	265.19
5016	isu148	265.32
5017	npi89	265.7
5018	uaz249b(ubf9)	265.7
5019	bcd98j	265.7
5020	npi114b	265.7
5021	isu2117i	265.7
5022	isu1719h	265.7
5023	uaz34a	265.7
5024	pbs14e	265.7
5025	umc1683	266.0
5026	ici273c	267.6
5027	pza00707	268.21
5028	gpm931a	269.0
5029	cdo1160b(kri)	269.0
5030	csu290	269.0
5031	umc1449	269.4
5032	uaz19a	269.87
5033	umc42b	269.87
5034	bnl13.05b	269.87
5035	dup104	269.87
5036	mpik35d	269.87
5037	dup287a	269.87
5038	dup183b	269.87
5039	gpm455	270.32
5040	gpm293	270.32
5041	umc1835	270.35
5042	bnlg602a	270.35
5043	umc1750	270.37
5044	mHbrBA122-Mo17	272.5
5045	gpm515b	273.45
5046	cdo226	273.83
5047	umc1386a	275.6
5048	hac101a	276.6
5049	umc1527	279.3
5050	umc1773	280.4
5051	psr628	280.6
5052	umc2584a	282.55
5053	psb527a	283.68823529411765
5054	jpsb527a	283.9
5055	TB-3La(3)	283.98
5056	mHbrMC268-Mo17	285.9
5057	mHbrMG85-Mo17	285.9
5058	mHbrBT238-Mo17	285.9
5059	umc2584c	286.05
5060	gpm835e	286.23
5061	umc10	286.73464566929135
5062	umc18	286.85632897836797
5063	dup162	286.97
5064	isu2191c	286.97
5065	ucla(obf6)	286.97
5066	ici286b	286.97
5067	isu1719b	286.97
5068	dup53	286.97
5069	uaz34b	286.97
5070	cl41500_1	287.07
5071	pco136283	287.07
5072	npi83	287.26
5073	IDP3861	287.91
5074	ys3	287.96
5075	cdo419a	288.76
5076	IDP6030	288.93
5077	TIDP4680	288.93
5078	TIDP5594	288.93
5079	IDP4688	288.93
5080	IDP7744	288.93
5081	IDP8927	288.93
5082	IDP7648	288.93
5083	IDP4156	288.93
5084	IDP8491	288.93
5085	IDP4928	288.93
5086	rp3	288.93
5087	IDP4462	288.93
5088	IDP7039	288.93
5089	IDP1693	288.93
5090	rg1	289.03
5091	pza02619	289.12
5092	IDP8543	289.4
5093	IDP8103	289.4
5094	TIDP3279	289.4
5095	IDP7624	289.4
5096	TIDP7083	289.4
5097	TIDP7120	289.4
5098	tis903.6a	290.37
5099	mHbrBA105-Mo17	290.58
5100	umc2002	290.6
5101	IDP685	291.5
5102	TIDP2897	291.63
5103	IDP288	292.87
5104	IDP5925	292.87
5105	IDP8431	292.87
5106	IDP7907	292.87
5107	IDP4494	292.87
5108	hb25	292.87
5109	TIDP3495	292.87
5110	gpm150a	293.29
5111	cdo344a(rga)	294.5
5112	cdo344a	294.5814814814815
5113	AY110827	294.61
5114	IDP6786	294.66
5115	agrc476a	295.36
5116	agrr206	295.36
5117	agrp50	295.36
5118	gpm332	295.39
5119	gras50	295.99
5120	phi053	296.69166666666666
5121	IDP6578	296.79
5122	umc102a	297.9
5123	cdo459	297.9
5124	umc102	298.00555555555553
5125	hsp70-4	298.4
5126	bnlg1399	298.78
5127	bnlg1022b	299.15
5128	umc1174	299.2
5129	bnlg1456	299.72
5130	bnlg1246b	299.72
5131	rgpc529	300.55
5132	csu912b(hsp70)	300.55
5133	tda30	300.55
5134	nabr1	300.57
5135	TB-3Lf(3)	300.66
5136	T1-3(8995)(3)	300.66
5137	TB-3Lg(3)	300.66
5138	umc1600	301.0
5139	IDP869	301.07
5140	IDP4888	301.07
5141	IDP4821	301.07
5142	AI714716	301.08
5143	umc1300	301.7
5144	pza03198	302.37
5145	rgpc6(rpS9)	302.6
5146	TIDP3027	303.12
5147	mmp80	303.7
5148	rz261b(sad)	304.37
5149	IDP4284	304.4
5150	IDP7498	304.4
5151	wsm2	304.54
5152	IDP8544	305.17
5153	IDP138	305.17
5154	uaz288a(ppi)	305.3
5155	agrc514a	305.36
5156	pza00413	305.56
5157	phm15449	305.56
5158	umc1693a	305.8
5159	uaz288a	305.8182608695652
5160	IDP8973	305.88
5161	IDP3986	305.88
5162	IDP8718	305.88
5163	umc1907	306.1
5164	umc1874	306.1
5165	bnlg1601	306.1
5166	umc1616	306.71
5167	bnlg1628	306.71
5168	gpm829	306.72
5169	IDP7575	306.82
5170	TIDP5746	306.82
5171	TIDP3591	306.82
5172	TIDP5114	306.85
5173	IDP8406	306.85
5174	eif6	307.0
5175	phys1	307.0
5176	phys2	307.0
5177	betl3	307.0
5178	abp1	307.04
5179	IDP1698	307.17
5180	cdo1528	307.19
5181	cdo689b	307.19
5182	cdo473	307.19
5183	umc1158	307.4826086956522
5184	npi609	307.69
5185	npi612	307.69
5186	IDP7195	307.76
5187	TIDP3569	307.76
5188	IDP1433	307.76
5189	TIDP6648	307.76
5190	TIDP2963	307.76
5191	IDP6804	307.87
5192	IDP4202	307.87
5193	IDP8600	307.87
5194	IDP8126	307.87
5195	IDP5907	307.87
5196	IDP401	307.87
5197	TIDP6212	307.87
5198	IDP49	307.87
5199	gpm158	307.87
5200	TIDP3412	307.87
5201	TIDP5275	307.87
5202	pm1	307.89
5203	cdo250	308.0
5204	aprl7	308.0
5205	umc18a	308.0534713270939
5206	IDP5018	308.06
5207	IDP692	308.46
5208	bnlg2160a	308.78163265306125
5209	magi85588	309.24
5210	TIDP3621	309.24
5211	alf4	309.24
5212	rz296b	309.5
5213	cl5290_1	309.82
5214	IDP227	309.87
5215	IDP5059	309.87
5216	IDP1985	309.87
5217	IDP6761	309.87
5218	IDP7453	309.87
5219	IDP2345	309.98
5220	agrr19	310.36
5221	agrc332	310.36
5222	agrp97	310.36
5223	umc26	310.3849332476619
5224	tda64	310.84
5225	rad51b	311.2
5226	gst18	311.6
5227	gpm75	311.69
5228	gpm297	311.74
5229	gpm140	311.86
5230	gpm28b	311.98
5231	ts4	312.0
5232	mv1	312.0
5233	dhr2	312.0
5234	pza00363	312.03
5235	gpm764	312.12
5236	IDP4701	312.52
5237	IDP8551	312.52
5238	IDP4097	312.52
5239	IDP4851	312.52
5240	TIDP3175	312.52
5241	TIDP5232	312.52
5242	IDP7845	312.52
5243	IDP7886	312.52
5244	gpm859	312.68
5245	gpm215	312.68
5246	umc1102	312.8
5247	chr109b	312.8
5248	gpm271	312.94
5249	gpm628	312.94
5250	csu229b(oec)	312.97
5251	bnlg1035	313.4
5252	npi109c	314.22
5253	zag2	314.8
5254	TIDP5092	315.2
5255	IDP8286	315.2
5256	TIDP3628	315.2
5257	TIDP5409	315.2
5258	TIDP8864	315.2
5259	cop1	315.22
5260	bnl8.08g	315.24
5261	AY110352	315.4
5262	betl9	315.4
5263	gpm110	315.4
5264	trm2	315.56
5265	psan1	315.6
5266	gpm414a	316.27
5267	thi3	316.8
5268	uaz36	316.82
5269	mpik2	316.82
5270	mpik30a	316.82
5271	bnl31b	316.82
5272	umc2020	317.50738255033554
5273	atp1	318.0
5274	rz390c(cyb5)	318.2
5275	umc2020a	318.2
5276	mmc0022	318.2
5277	bnl(tas1l)	318.4
5278	bnlg420	318.4
5279	php20508	318.4
5280	umc2600	318.59
5281	psk2	319.2
5282	cl26345_2a	319.37
5283	pza02474	319.74
5284	umc1167	319.92348993288584
5285	rcph1	320.0
5286	pza00920	320.48
5287	TIDP3705	322.65
5288	umc252a	323.35
5289	csu234a(gbp)	323.35
5290	agrr179	323.35
5291	bnl6.06a	323.35
5292	npi611b	323.35
5293	agrp91	323.35
5294	csu561a	323.35
5295	gpm847	324.52
5296	gpm24	324.52
5297	pco090417	324.52
5298	IDP4982	325.03
5299	IDP1696	325.03
5300	IDP7358	325.11
5301	TIDP3725	325.11
5302	IDP7679	325.11
5303	IDP4031	325.11
5304	IDP8616	325.36
5305	IDP7673	325.36
5306	crr5	325.36
5307	umc1501	325.4
5308	IDP474	325.4
5309	pzb02122	325.78
5310	AY112215	326.2
5311	csu706	326.24
5312	isu131	326.46
5313	IDP3883	326.68
5314	IDP2495	327.01
5315	IDP2414	327.01
5316	magi42650	327.01
5317	TIDP6264	327.01
5318	IDP7417	327.01
5319	TIDP3328	327.82
5320	IDP506	327.82
5321	psr119a	327.9
5322	T3-9c(3)	327.98
5323	gl6	327.98
5324	csu154b	329.34670415697593
5325	gpm370	329.97
5326	cdo105	330.6
5327	gst7	331.03
5328	gst21	331.03
5329	gst28	331.03
5330	AY111507	331.3
5331	gpm435	331.88
5332	pgd2	332.9
5333	phm4955	332.94
5334	pza01934	332.94
5335	AY111541	334.6
5336	bnlg1117	334.68
5337	geb1	334.68
5338	cko2	334.82
5339	TB-3Lh(3)	336.09
5340	ldp1	336.09
5341	TB-3Ld(3)	336.09
5342	rz141a(emp70)	336.09
5343	gst3	336.13
5344	gst4	336.13
5345	IDP8158	336.83
5346	TIDP3078	336.83
5347	umc1307	339.61
5348	pza00827	340.09
5349	vp1	340.35
5350	asg67b	341.04
5351	asg52b	341.04
5352	TIDP5268	342.97
5353	csu961(fnr)	344.2
5354	IDP3796	344.2
5355	bnlg1505	344.2
5356	betl10	344.2
5357	umc268	344.2
5358	umc26a	344.2
5359	IDP4916	344.2
5360	IDP4857	344.2
5361	TIDP2945	344.2
5362	IDP8367	344.2
5363	umc1954	344.28
5364	umc1839	344.32
5365	pco081085	345.14
5366	klp3	346.8
5367	myb2	346.8
5368	pza00828	347.25
5369	pzb02179	347.25
5370	csu382c(cld)	349.68
5371	IDP1974	349.83
5372	agp3	351.26
5373	cdo109	351.97
5374	AW179494	352.15
5375	umc2265	354.0
5376	TIDP5176	354.09
5377	TIDP3115	354.09
5378	gpm402b	354.35
5379	sacd1	354.76
5380	uaz189(rpL5)	358.3
5381	mwg645c	358.3
5382	asg1b	358.3
5383	csu362	358.3
5384	sps2	358.3
5385	umn41	358.3
5386	phm9914	360.48
5387	gpm358	361.1
5388	csu636	361.1
5389	rz14	362.51
5390	isu52	362.51
5391	isu118b	362.59
5392	mon00178::Ac	363.08
5393	sdw2	363.99
5394	IDP6021	364.39
5395	umc1087	365.43
5396	csu268	366.03
5397	TIDP3721	367.58
5398	TIDP5440	367.58
5399	TIDP6282	367.58
5400	TIDP2951	367.58
5401	mHbrBC105-Mo17	368.38
5402	pza00667	368.54
5403	gpm674e	369.61
5404	gpm20	371.0
5405	drh1	371.04
5406	te1	371.08
5407	umc1973	371.4
5408	IDP667	371.86
5409	bnl5.37	371.9587626446605
5410	IDP3838	374.49
5411	ici98	374.87
5412	umn857a	375.17
5413	IDP8994	376.45
5414	pza01396	377.75
5415	AY106230	377.9
5416	ald1	379.65
5417	IDP5910	381.78
5418	TIDP6314	381.78
5419	TIDP3044	381.78
5420	gpm397a	382.18
5421	umc1400	384.08
5422	bhlh132	384.9
5423	phm2885	386.38
5424	IDP7273	387.1
5425	dupssr23	387.17
5426	rd4	387.98
5427	AI770873	388.1
5428	TIDP3759	389.03
5429	IDP8267	389.03
5430	IDP9073	389.03
5431	TIDP5110	389.03
5432	IDP5044	389.03
5433	TIDP3151	389.03
5434	TIDP5348	389.03
5435	TIDP3428	389.03
5436	TIDP6572	389.03
5437	IDP7873	389.03
5438	mmp184	389.1
5439	rpl5a	389.6
5440	npi296	389.7
5441	bti03526::Ac	389.92
5442	umc1539	390.3
5443	im30p1	390.32
5444	frk1	390.32
5445	bnl47g	391.12
5446	uaz37	391.4
5447	npi70	391.4
5448	npi108a	391.4
5449	isu68	391.41
5450	lox1	391.6
5451	lox2	391.6
5452	ig1	392.0
5453	IDP7722	393.65
5454	mlo5	394.0
5455	bnlg1449	394.8
5456	umc1593b	394.8
5457	umc1311	394.8
5458	magi36581	395.96
5459	IDP4102	395.96
5460	spc1	396.0
5461	pza03073	397.31
5462	phm1959	397.31
5463	lxm1	397.4
5464	zmm16	398.4
5465	gpm325b	398.5
5466	gpm249a	398.74
5467	IDP7285	399.04
5468	umc1027	401.2
5469	bnl10.24a	401.8
5470	bnl5.14	401.8
5471	asg61a	401.8
5472	IDP4091	402.13
5473	sweet1a	402.13
5474	npi268b	402.88
5475	cl10732_1	402.88
5476	agrr271	403.15
5477	sun3	404.0
5478	IDP5975	405.21
5479	IDP7181	405.21
5480	lim486	405.3
5481	pza02402	407.09
5482	npi108	407.174372286147
5483	csu165	409.1429883022447
5484	agrr184b	409.52
5485	IDP73	409.83
5486	TIDP5729	409.83
5487	npi90	410.02
5488	got4	410.8
5489	IDP7928	410.92
5490	TIDP6575	410.92
5491	rz538b	411.1
5492	csu1029	411.1
5493	IDP6052	411.6
5494	TIDP5528	411.6
5495	TIDP5145	411.6
5496	TIDP5363	411.6
5497	psbs1	411.6
5498	TIDP5293	411.6
5499	umc165	411.6602298850575
5500	T1-3k(3)	412.12
5501	bnl(pho)	412.15
5502	agrc435	412.21
5503	gpm938a	413.34
5504	pco112270b	413.34
5505	bnlg1063a	413.41
5506	pza03032	413.42
5507	gpm820b	414.0
5508	pza00783	414.57
5509	umc1876	414.69
5510	TIDP5160	415.13
5511	AY106026	415.34
5512	asg39	416.1
5513	asg15	416.1
5514	asg34b(msd)	416.1
5515	TIDP3616	416.9
5516	magi21275	416.9
5517	tubtf2	416.9
5518	tda217f	417.8
5519	g014nac	418.0976470588235
5520	lg2	420.0
5521	umc165a	423.29
5522	bnl8.01	423.29
5523	BE639846	423.6
5524	TB-3Lc(3)	424.0
5525	pza01726	424.36
5526	IDP854	426.18
5527	IDP522	426.22
5528	rz630d(sat)	426.27
5529	ucsd72d	426.27
5530	gpm799	426.45
5531	mHbrBG120-B73	427.66
5532	pza02212	427.81
5533	agrr274a	428.73
5534	IDP9062	429.39
5535	IDP5931	429.39
5536	IDP6821	429.39
5537	g149cov	430.8829411764706
5538	TB-3Lj(3)	431.98
5539	TB-3Li(3)	431.98
5540	atl1	433.98
5541	IDP8014	434.3
5542	gpat1	434.3
5543	IDP7035	434.3
5544	TIDP3478	434.3
5545	shbp1	435.6
5546	uaz8b(spr1)	435.65
5547	umc164b	435.65
5548	ba1	435.98
5549	isu166b	435.98
5550	na1	436.0
5551	bnlg1047a	436.31
5552	pho2	436.31
5553	mmp109	436.34
5554	npi52	437.95
5555	bnlg1350a	439.72
5556	gpm44b	442.42
5557	taf1	445.0
5558	phi102228	445.0
5559	TIDP2848	445.3
5560	IDP6814	445.3
5561	IDP7507	445.3
5562	gpm425a	446.87
5563	ksu1a	447.7
5564	csu776b	447.7
5565	T1-3(5597)(3)	449.13
5566	AY110055	450.3
5567	npi328b	450.59
5568	IDP4215	450.96
5569	IDP7613	450.96
5570	IDP4122	450.96
5571	IDP4064	450.96
5572	TIDP2673	450.96
5573	IDP4868	450.96
5574	TIDP3062	450.96
5575	mmp27	451.4
5576	mmp88	451.4
5577	jpsb79	451.5
5578	umc60	452.7
5579	bnlg2241	452.7
5580	IDP434	453.01
5581	umc2408	454.34
5582	bnlg1796	454.47
5583	phi02228	455.1969230769231
5584	umc1951	456.7
5585	bnlg1350	457.02176470588233
5586	magi45551	458.08
5587	magi29630	458.08
5588	IDP7544	458.08
5589	his2b4	458.72
5590	phm17210	458.88
5591	pza01962	458.88
5592	cl35759_1a	459.46
5593	psr754a	459.9
5594	umc2268	461.1
5595	expa1	461.5
5596	TIDP3228	463.57
5597	IDP6911	463.57
5598	IDP4757	463.57
5599	npi13	463.63
5600	cdo251a	464.55
5601	gpm298	464.88
5602	gpm753d	465.9
5603	gpm716d	466.13
5604	lim331a	468.11
5605	TIDP5096	468.18
5606	gpm37	468.52
5607	IDP4468	472.35
5608	TIDP2949	472.35
5609	umc1644	473.1
5610	phm1675	473.84
5611	pza03735	473.84
5612	pza03733	473.84
5613	csu351	476.3
5614	agrp40	476.7
5615	gpm588a	476.92
5616	TIDP4659	477.18
5617	IDP1440	477.18
5618	plt3	477.18
5619	mmp5	477.5
5620	umc1674	479.59
5621	npi94	479.84
5622	npi78	479.84
5623	gpm716i	480.1
5624	csu1183	480.1
5625	magi104405	480.64
5626	IDP7617	480.64
5627	IDP8077	480.64
5628	TIDP5669	480.64
5629	bnlg1951	481.6
5630	rz444b	481.72
5631	gpm716b	481.74
5632	umc82c	482.3
5633	IDP338	482.3
5634	umc2269	482.3
5635	TIDP6206	482.4
5636	IDP7500	482.4
5637	IDP6765	482.56
5638	csu215a(grp)	482.73
5639	bti31108::Ac	483.2
5640	gpm716n	483.23
5641	TIDP5477	483.71
5642	TIDP5350	483.71
5643	TIDP8881	483.71
5644	IDP3874	483.71
5645	TIDP5289	483.71
5646	pin14	484.0
5647	gpm34b	485.2
5648	gpm513	485.28
5649	ufg42	486.2
5650	umc2581	487.26
5651	IDP8268	487.93
5652	rnc1	487.93
5653	umc252c	488.0
5654	csu264	488.0
5655	csu191	488.0
5656	bnlg1931	488.38
5657	IDP149	490.2
5658	T1-3(5982)(3)	490.6
5659	obf3	490.8
5660	tubb6	490.8
5661	cyc7	491.11
5662	bti31083::Ac	491.4
5663	gpm699b	491.4
5664	bnlg1160	491.4
5665	gpm416b	491.4
5666	umc2381	491.41
5667	gpm211	491.41
5668	psei1	492.0
5669	pin9	494.0
5670	IDP7694	494.0
5671	umc2271	494.0
5672	umc2270	494.0
5673	IDP1689	494.85
5674	umc1985	495.86
5675	TIDP5159	497.24
5676	TIDP5178	497.24
5677	IDP4276	497.24
5678	IDP8572	497.24
5679	IDP7235	497.24
5680	TIDP2766	497.24
5681	TMR52	497.24
5682	IDP7611	497.24
5683	IDP426	497.24
5684	IDP4829	497.24
5685	TIDP3072	497.24
5686	pzb27	497.44
5687	pza03191	497.44
5688	IDP264	497.45
5689	IDP2348	497.63
5690	sdg113	498.59
5691	IDP7319	498.93
5692	IDP7743	498.93
5693	magi100417	498.93
5694	TIDP6262	498.93
5695	TIDP3450	498.93
5696	IDP7802	498.93
5697	IDP4383	498.93
5698	CL13054_1	499.82
5699	gos1	500.0
5700	K3L	500.48
5701	lim424	503.0
5702	umc47b	503.11
5703	csu180	503.77
5704	mrpi2	504.0
5705	umc2547	504.01
5706	lim269	504.7
5707	uaz38a	505.19
5708	php20026	505.19
5709	umc208(cppgk)	506.1
5710	AY111125	507.2
5711	php15033	511.1
5712	bnl6.16	511.3559999999999
5713	chs13d	511.5
5714	bnlg197	511.5
5715	wlu1	511.98
5716	gpm259b	511.99
5717	AI770795	512.7
5718	umc39a	513.36
5719	bnl3.18	514.49
5720	csu690	515.06
5721	pco067132	517.0
5722	asg7b	517.0
5723	dupssr17	517.95
5724	ici273a	520.7
5725	cdo241a	520.7
5726	bnl6.16a	520.7
5727	bcd738b(pgk)	520.7
5728	hmt4	520.77
5729	pza03743	521.71
5730	pza03744	521.71
5731	phm13673	523.59
5732	umc1949	527.06
5733	umc3b	529.4
5734	AI920617	529.9
5735	bnl15.20	535.82
5736	gst8	536.0
5737	pk4	537.93
5738	got1	538.0
5739	umc2050	538.2
5740	IDP7377	538.81
5741	TIDP5596	538.81
5742	IDP4182	538.81
5743	IDP7266	538.81
5744	IDP6764	538.81
5745	TIDP6191	538.81
5746	IDP8043	538.81
5747	IDP6940	538.81
5748	IDP4335	538.81
5749	IDP7404	538.81
5750	AI745823	539.74
5751	gpm464	540.2
5752	umc1135	540.2
5753	TIDP8774	540.87
5754	umc1767	542.0
5755	TIDP2651	542.94
5756	IDP813	542.94
5757	IDP7479	542.94
5758	AY107018	544.04
5759	umc2272	544.2
5760	hox3	544.24
5761	pebp12	544.28
5762	cle6	544.32
5763	umc1528	544.4
5764	PCO142509	544.56
5765	umc1690	544.6
5766	umc1399	544.6
5767	cesa11	544.6
5768	gpm159	544.6
5769	bnlg1605	544.6
5770	bnl54	544.81
5771	ufg21	545.0
5772	npi42	545.0
5773	IDP2368	545.0
5774	IDP366	545.0
5775	IDP4116	545.0
5776	npi212b	545.0
5777	IDP3775b	545.01
5778	IDP4949	545.01
5779	IDP7618	545.31
5780	IDP7166	545.31
5781	IDP8332	545.61
5782	gpm823	545.65
5783	bnl45c	546.1
5784	pza01035	546.2
5785	pco093951	546.2
5786	IDP1617	547.03
5787	TIDP5670	547.75
5788	TIDP5186	548.37
5789	IDP6751	548.37
5790	IDP7661	548.37
5791	TIDP3004	548.39
5792	IDP783	548.54
5793	IDP7251	548.67
5794	gpm649	548.98
5795	IDP9131	550.2
5796	IDP4167	550.51
5797	IDP137	550.51
5798	umc3	550.6623404255319
5799	umc1659	551.6
5800	umc1148	551.6
5801	dhn6	552.69
5802	dnp2	552.69
5803	cdo1395d	554.22
5804	csu680b	554.22
5805	bnl1.297a	554.39
5806	asg4	554.39
5807	bnl5.33b	554.39
5808	bnl1.326b	554.39
5809	bcd805	554.39
5810	cl23834_1	558.25
5811	gps4	560.25
5812	gpm664	562.05
5813	TIDP3751	562.1
5814	TIDP4661	562.1
5815	me6	562.1
5816	IDP8924	562.1
5817	IDP7640	562.1
5818	IDP8420	562.1
5819	pco143484	562.43
5820	mmc0017	563.765
5821	umc1286	566.23
5822	AY109828	566.5
5823	asg10	567.4
5824	mek1	567.4
5825	umc1489	567.6
5826	T2-3(6270)(3)	568.0
5827	umc2273	568.0
5828	umc1404	568.3
5829	gpm395a	568.71
5830	kri1	568.8
5831	phi046	569.3031784841075
5832	csu1130	571.01
5833	rgpc643b	571.01
5834	gpm219	572.57
5835	pin8	572.7
5836	php20521	572.7
5837	mmc0071	574.17
5838	umc15b	574.65
5839	sdg117a	574.97
5840	mHbrBG106-B73	575.65
5841	gpm935	576.27
5842	rbap2	576.3
5843	smh4	577.62
5844	pza03154	579.0
5845	AY106518	579.03
5846	umc1825	579.5
5847	y10	580.02
5848	pza03458	581.41
5849	agrr144a	582.83
5850	umc16a	582.93
5851	IDP3772	583.05
5852	TIDP4676	583.56
5853	TIDP3676	583.56
5854	IDP7581	583.56
5855	IDP3894	583.56
5856	uaz176b	585.5
5857	umc103b	585.5
5858	umc228b	585.5
5859	thr1	585.5
5860	umc17a	585.5
5861	csu240	585.94
5862	pza02733	586.05
5863	IDP8662	586.9
5864	AW258116	586.99
5865	si618031h01	586.99
5866	TIDP2877	587.61
5867	IDP4232	587.61
5868	IDP5036	587.61
5869	IDP8196	587.61
5870	IDP4415	587.61
5871	umc231	588.81
5872	npi88	591.14
5873	bnl17.27	591.14
5874	npi91a	591.14
5875	bcd828a(atpb)	591.14
5876	rny(atpb)	591.14
5877	bcd1127a	591.14
5878	uaz243a(atpb)	591.14
5879	npi201a	591.14
5880	cdo1174	591.14
5881	bnl24b	591.14
5882	dgc13	591.14
5883	umc16	591.5571317829458
5884	TIDP5726	591.9
5885	IDP7977	591.9
5886	IDP748	592.61
5887	IDP5853	592.61
5888	csu772a	596.49
5889	npi432	596.49
5890	umc226a	596.49
5891	bnlg1798	596.49
5892	IDP583	596.49
5893	IDP3846	597.04
5894	rtl2	597.6
5895	IDP4924	597.6
5896	TIDP5546	597.98
5897	TIDP8900	597.98
5898	TIDP8785	597.98
5899	gst20	598.04
5900	pth1	598.04
5901	gpm102a	598.06
5902	gpm66a	598.06
5903	gpm3	598.08
5904	bnlg1779	598.08
5905	TIDP6472	598.8
5906	IDP4531	598.8
5907	IDP7505	598.8
5908	IDP8721	598.8
5909	uaz251e(rpS11)	599.3
5910	csu1117a	599.82
5911	rum1	600.0
5912	IDP4823	600.62
5913	gpm676b	600.9
5914	IDP8087	601.75
5915	TIDP5635	601.75
5916	pza00538	602.24
5917	uaz18c	605.44
5918	npi257a	605.44
5919	gpm365c	606.13
5920	gpm239a	606.66
5921	gpm43	606.66
5922	IDP8107	607.14
5923	TIDP5800	607.14
5924	IDP4731	607.85
5925	umc1844	608.17
5926	umc2274	608.6
5927	IDP4364	609.04
5928	tubtf15	609.2
5929	umc2275	610.2
5930	agrr50a	610.69
5931	pza02516	611.4
5932	mmc0251	611.4
5933	cdo118	611.8
5934	rz527a	611.8
5935	IDP8467	613.57
5936	IDP472	613.57
5937	gpm892	613.68
5938	gpm268c	613.73
5939	IDP5868	615.39
5940	wox9b	616.0
5941	npi565c	617.42
5942	umc1915	617.5
5943	bnlg1861b	618.15
5944	bnlg1108	618.6
5945	gpm850b	618.95
5946	chn1	619.04
5947	IDP546	620.85
5948	IDPM395	622.12
5949	IDP3849	622.12
5950	IDP7662	622.12
5951	IDP3927	622.12
5952	IDP6950	622.12
5953	TIDP6557	622.12
5954	IDP2422	623.44
5955	bzip1	623.66
5956	IDP3813	623.97
5957	IDP1608	624.15
5958	IDP6773	624.15
5959	gpm173	625.29
5960	sdg115	625.6
5961	TIDP5100	626.94
5962	IDP7772	626.94
5963	IDP5043	626.94
5964	IDP7159	626.94
5965	IDP6973	626.94
5966	IDP8702	626.94
5967	umc2081	627.1
5968	umc1521	628.94
5969	csu744	629.36
5970	csu456(uce)	629.36
5971	umi8	632.0
5972	dpg1	632.4
5973	php10080	632.4
5974	uaz164c	632.4
5975	cl26679_1	632.74
5976	agrc461	633.68
5977	umc1320	633.8
5978	umc1273	634.8
5979	isu158	637.66
5980	AY109934	638.3
5981	npi212	646.7869543147208
5982	umc2276	652.4
5983	isu1	652.86
5984	TIDP2819	653.72
5985	IDP7360	653.72
5986	TIDP2878	653.72
5987	TIDP5467	653.72
5988	TIDP3014	653.72
5989	isu1 	655.1262509489856
5990	mdh3	656.0
5991	csu703	658.51
5992	IDP128	659.55
5993	BE639338	660.0
5994	si707043g06	662.44
5995	kch1	672.0
5996	spi1	672.0
5997	a3	674.88
5998	IDP4910	677.02
5999	IDP4843	677.02
6000	umc2174	683.6
6001	yz1	684.0
6002	a1	684.0
6003	TIDP2859	684.97
6004	IDP7546	684.97
6005	IDP7005	684.97
6006	TIDP6568	684.97
6007	TIDP6566	684.97
6008	x1	686.0
6009	cah123	688.0
6010	sh2	688.0
6011	AY110540	691.2
6012	TIDP7129	692.91
6013	IDP6599	692.91
6014	TIDP6549	692.91
6015	TIDP6564	692.91
6016	bnl47f	697.2
6017	CC451662	697.2
6018	bnl1.123	697.2
6019	umc63a	697.2
6020	umc184d(glb)	697.2
6021	IDP7396	697.68
6022	magi63305	697.68
6023	IDPA1	697.68
6024	IDP2417	697.68
6025	IDP7610	697.68
6026	IDP5915a	697.68
6027	IDP5915b	697.68
6028	TIDP7100	697.68
6029	TIDP6132	697.68
6030	pza03146	697.69
6031	IDP11	697.75
6032	IDP509	697.75
6033	IDP160	697.75
6034	gpm652a	698.09
6035	w19	698.1
6036	csu303	699.2
6037	bnl1.67	699.87
6038	bnl12.30b	699.87
6039	med68	699.87
6040	sum1	700.32
6041	IDP8121	700.62
6042	TIDP4588	700.62
6043	IDP5915c	700.62
6044	TIDP6533	700.62
6045	cdo1053a	701.68
6046	csu845	702.2
6047	pge25c	702.23
6048	IDP8555	703.49
6049	IDP7190	703.49
6050	TIDP5216	703.49
6051	cyp10	704.0
6052	cyp11	708.0
6053	IDP2379	708.28
6054	TIDP2953	708.28
6055	bcd134b	714.07
6056	cdo920b(egl)	714.07
6057	dupssr33	714.22
6058	etm3	715.03
6059	umc63	715.8713953488373
6060	AY111254	716.14
6061	cenpc1	720.0
6062	srph1	720.56
6063	bnlg1257	720.79
6064	IDP6843	722.04
6065	IDP2591	722.59
6066	phm3342	723.12
6067	pza01154	723.12
6068	IDP7683	723.32
6069	thi2	724.0
6070	IDP8442	724.53
6071	TIDP3135	724.53
6072	IDP7858	724.53
6073	IDP351	724.63
6074	cdo962b	726.26
6075	IDP8203	727.19
6076	TIDP2721	727.19
6077	gpm196	727.19
6078	jpsb107c	728.1
6079	bnlg1182	728.65
6080	IDP8169	728.7
6081	IDP477	728.7
6082	pza02514	729.23
6083	cl37643_1	729.23
6084	pco122073	729.23
6085	gpm35	729.7
6086	pco135758	730.76
6087	csu305b	731.56
6088	jpsb41	732.5
6089	jpsb443	732.5
6090	sho38	732.6
6091	jpsb106	732.6
6092	sho89	732.7
6093	gpm89c	734.19
6094	trh3	736.0
6095	gar1	736.0
6096	bnl12.97	737.346192893401
6097	umc2152	738.7
6098	mHbrBT120-Mo17	741.68
6099	gpm813	741.76
6100	cl39004_1	743.0
6101	lim182	743.0
6102	IDP284	743.99
6103	IDP7927	743.99
6104	TIDP5331	743.99
6105	IDP7549	743.99
6106	umc2008	747.0
6107	cdo665a	747.5
6108	umc2277	747.5
6109	umc1813	748.5
6110	IDP406	748.92
6111	mHbrBA445-B73	749.63
6112	csu768	749.67
6113	TIDP3322	750.83
6114	IDP9094	750.83
6115	IDP7536	750.83
6116	TIDP6285	750.83
6117	IDP6929	750.83
6118	TIDP5298	750.83
6119	bnlg1536	752.1
6120	magi100654	752.75
6121	IDP7267	752.75
6122	mHbrMT171-B73	752.76
6123	isu102c	752.94
6124	aldh3	753.71
6125	pza03391	753.89
6126	phm2672	753.89
6127	pza00219	753.89
6128	csu919a	755.92
6129	rgps10558b	755.92
6130	csu780a	755.92
6131	cdo455b	755.92
6132	myo1	756.0
6133	ias21	756.83
6134	IDP624	757.0
6135	TIDP5764	757.0
6136	bnlg1754	757.0
6137	fsu1b(smh)	757.0
6138	npi457	758.2
6139	npi215b	758.2
6140	umc1578	758.41
6141	npi425a	759.9
6142	et1	760.02
6143	TIDP2892	760.09
6144	IDP8581	760.09
6145	TIDP6359	760.09
6146	IDP8006	760.09
6147	rz776a	760.12
6148	mHbrMT137-B73	760.29
6149	bnlg1496	760.9
6150	csu36c	761.1852535785504
6151	csu1142	761.54
6152	lhcb1	761.54
6153	csu1086	761.54
6154	TIDP6720	764.73
6155	IDP6978	764.73
6156	gpm591a	764.97
6157	gpm79g	766.65
6158	uaz110	767.58
6159	agrc568a	768.69
6160	pza00817	768.87
6161	AY110567	769.0
6162	bnlg2118	769.41
6163	mHbrMA179-B73	769.88
6164	IDP518	770.4
6165	uaz114	771.52
6166	pza00402	773.19
6167	IDP398	774.3
6168	IDP7225	776.96
6169	TIDP3606	776.96
6170	IDP427	776.96
6171	TIDP4628	777.55
6172	mmc0001	777.81
6173	IDP9001	779.12
6174	IDPEta	780.1
6175	IDP7486	780.1
6176	IDP9098	781.08
6177	TIDP3422	781.08
6178	sweet6a	781.08
6179	cdo1007a	783.07
6180	ga7	784.0
6181	csu21b(ago)	786.26
6182	ias22a	786.26
6183	pco138736	786.26
6184	csu58a	786.26
6185	csu899a(ant)	786.26
6186	umc96	787.09
6187	php20726	787.09
6188	csu289	787.09
6189	csu36c(rpL19)	787.09
6190	umc187	787.09
6191	mHbrBT158-B73	787.27
6192	IDP8242	787.53
6193	IDP4108	787.53
6194	uaz39	789.02
6195	uaz133	789.02
6196	bnl7.26	789.02
6197	mwg645j	789.02
6198	gpm660c	789.73
6199	umc1052	789.78
6200	ici94	791.6
6201	npi420	791.6
6202	dup216	791.6
6203	dup214	791.6
6204	uaz10b	791.6
6205	pic6a	791.6
6206	uaz213b	791.6
6207	isu1410h	791.6
6208	uaz117a	792.51
6209	pbs13f	792.51
6210	gpm365d	793.45
6211	pza00316	794.97
6212	pza01688	795.96
6213	phm3852	795.96
6214	see2b	796.0
6215	IDP253	796.26
6216	IDP494	796.26
6217	magi72487	796.49
6218	mmc001	797.915992394634
6219	IDP5037	798.28
6220	IDP4979	798.28
6221	IDP1480	798.28
6222	magi8596	798.28
6223	TIDP3532	798.28
6224	magi36640	798.28
6225	umc1361	798.28
6226	pza01360	799.42
6227	IDP116	802.15
6228	pza02182	803.38
6229	tda117	805.41
6230	cdo1338a	806.41
6231	umc1641	806.9
6232	agrr43b	807.06
6233	phot1	808.0
6234	IDP2394	808.04
6235	IDP8558	808.86
6236	IDP798	808.86
6237	IDP8982	808.86
6238	magi65675	808.86
6239	umc1639	810.15
6240	IDP9111	811.42
6241	IDP8104	811.42
6242	IDP4126	811.42
6243	TIDP7073	811.42
6244	IDP7162	811.42
6245	IDP58	811.42
6246	IDP6960	811.42
6247	IDP7854	811.42
6248	IDP4422	811.48
6249	TIDP5383	811.48
6250	umc126c	811.7792207792209
6251	asn2	812.0
6252	rpl10	812.0
6253	umc2a	812.21
6254	umc1136	812.24
6255	IDP7348	813.21
6256	IDP3907	813.21
6257	IDP3871	813.21
6258	umc2521	813.44
6259	dmc1	814.0
6260	TIDP3234	815.06
6261	gpm253a	815.63
6262	gfa1	816.0
6263	IDP5070	816.97
6264	lim444	817.0
6265	bti03616::Ac	817.0
6266	pza01931	818.54
6267	IDP4214	819.59
6268	TIDP7060	819.59
6269	umc2048	822.93
6270	IDP8690	822.93
6271	IDP7606	822.93
6272	TIDP9225	822.93
6273	TIDP9234	822.93
6274	magi51134	822.93
6275	IDP545	822.93
6276	lim96	823.5
6277	IDP5946	823.64
6278	IDP7751	823.64
6279	IDP2566	823.64
6280	IDP6979	823.64
6281	IDP4369	823.64
6282	lim82	824.7
6283	umc2575	825.76
6284	csu320b	827.33
6285	IDP3833	827.4
6286	IDP4877	827.4
6287	plt2	827.4
6288	csu728a	828.0
6289	pebp1	828.0
6290	bnlg1098	828.4
6291	umc1594	828.9
6292	CG692684	828.9
6293	umc255b	829.9
6294	IDP158	829.9
6295	IDP8748	829.9
6296	CG834180	830.57
6297	csu1061a	830.68
6298	phm2423	831.1
6299	IDP9126	831.41
6300	TIDP5577	831.41
6301	agrc638	831.73
6302	gpm255	838.72
6303	pco096827	842.49
6304	gpm916a	843.32
6305	gpm289f	843.32
6306	isu57a	844.99
6307	cyp1	845.23
6308	gpm151d	845.62
6309	pza02423	846.44
6310	gpm34i	846.61
6311	telomere3L	850.0
6312	csu25	870.891820542412
6313	gpm34c	874.91
6314	gpm880d	985.9999997350855
chr=4
lg=4
6315	telomere4S	0.0
6316	umc2278	0.0
6317	ufg26	1.7999999999999974
6318	mtl1	2.8999999999999972
6319	gpm747	4.199999999999995
6320	bnlg1434	4.2999999999999945
6321	umc1008	5.397923875432523
6322	gpm833	5.939999999999998
6323	ufg52	6.9999999999999964
6324	rca1	9.899999999999995
6325	rca2	9.899999999999995
6326	umc4Stelo	10.669999999999995
6327	agrr115	11.45346687211096
6328	mmp192	13.699999999999996
6329	uaz59	13.999999999999995
6330	IDP7354	15.119999999999996
6331	TIDP5109	15.119999999999996
6332	IDP8091	15.119999999999996
6333	msf1	15.799999999999999
6334	pza02509	15.899999999999999
6335	bnlg1370	15.999999999999998
6336	IDP8217	16.019999999999996
6337	TIDP3373	16.019999999999996
6338	IDP4420	16.019999999999996
6339	pza03227	16.2
6340	TIDP6377	17.13
6341	IDP238	18.34
6342	csu221	18.7
6343	IDP4473	19.62
6344	IDP5951	22.020000000000003
6345	IDP5952	22.020000000000003
6346	IDP8455	22.020000000000003
6347	IDP8478	22.020000000000003
6348	TIDP7111	22.020000000000003
6349	TIDP6573	22.020000000000003
6350	IDP4387	22.020000000000003
6351	nc135	22.6173213768938
6352	umc2279	22.900000000000002
6353	umc1228	23.4
6354	bx1	23.48
6355	TIDP5552	23.52
6356	IDP462	23.52
6357	umc123	24.6
6358	IDP8252	25.919999999999998
6359	TIDP2667	25.919999999999998
6360	IDP8302	25.919999999999998
6361	IDP578	25.919999999999998
6362	IDP3779	29.22
6363	IDP6828	29.22
6364	IDP8194	29.22
6365	mmp174	30.4
6366	umc1561	31.21
6367	TIDP5763	33.72
6368	bx3	36.0
6369	bx4	37.5
6370	gpm741a	41.56
6371	bx2	47.6
6372	bx8	47.6
6373	bx5	49.17
6374	pex2	53.45
6375	uaz251(rpS11)	54.68453413157172
6376	umc1669	57.5
6377	uaz55	58.72
6378	uaz54	58.72
6379	uaz51	58.72
6380	uaz50	58.72
6381	uaz14b	58.72
6382	uaz49d(zp19)	58.72
6383	uaz103a	58.72
6384	uaz48a	58.72
6385	uaz47b	58.72
6386	uaz49b	58.72
6387	uaz52a	58.72
6388	uaz53a	58.72
6389	uaz58a	58.72
6390	uaz57a	58.72
6391	uaz44b(zp19)	58.72
6392	uaz42b	58.72
6393	uaz41d	58.72
6394	uaz43d	58.72
6395	uaz43b	58.72
6396	uaz46a	58.72
6397	uaz45b	58.72
6398	dnap3	58.72
6399	uaz26b	58.72
6400	zpl1a	58.72
6401	phm2438	59.88
6402	TIDP5104	60.72
6403	TIDP6695	60.72
6404	IDP8323	60.72
6405	gpm521b	62.79
6406	pd1	64.0
6407	zpl1d	64.65
6408	rz329b(bga)	64.7
6409	cdo442	65.38
6410	rp4	66.63
6411	zpl1c	66.63
6412	zpl1b	66.63
6413	dzr1	68.21
6414	IDP6065	68.22
6415	IDPCP93901	68.22
6416	IDP7465	68.22
6417	pls2	69.09
6418	IDP1659	69.72
6419	IDP429	69.72
6420	IDP4071	70.26
6421	IDP7027	70.26
6422	az22z3	70.37
6423	php20725 region	70.37
6424	TIDP4610	70.61
6425	IDP4204	70.61
6426	TIDP6265	70.61
6427	IDP4349	70.61
6428	IDP7655	71.51
6429	IDP483	71.51
6430	bx6	72.0
6431	umc1855	74.18
6432	npi604a	74.59
6433	php200713	75.1998112814735
6434	bnlg1318	75.98
6435	gpm848b	76.95
6436	bnlg1241	77.14
6437	phi072	78.40134251170814
6438	php20713a	80.71
6439	zp22.1	81.0
6440	phi295450	81.0
6441	umc1757	81.0
6442	umc1759	81.0
6443	umc1758	81.0
6444	bap2	82.8
6445	php20725a	83.7
6446	zpl1e	83.98
6447	TIDP2802	84.33
6448	IDP4295	84.33
6449	IDP3934	86.33
6450	gpm145e	88.83
6451	uaz67	89.78
6452	uaz129	89.78
6453	uaz64b	89.78
6454	uaz63a	89.78
6455	uaz66a	89.78
6456	uaz65b	89.78
6457	uaz69a	89.78
6458	uaz68b(zp19)	89.78
6459	uaz103b	89.78
6460	uaz38b	89.78
6461	uaz41c	89.78
6462	uaz30a	89.78
6463	uaz61a	91.3
6464	uaz62a	91.69
6465	ias10	91.69
6466	uaz60	92.07
6467	phm3301	92.1
6468	umc2150	92.51851875
6469	uaz70c	92.69
6470	gpm174a	93.46
6471	umc1164	93.86242774566473
6472	bnl17.13b	93.97
6473	umc277	94.7
6474	cdo520	94.7925509370416
6475	IDP4453b	94.99
6476	sos1	95.98
6477	umc2410	96.34
6478	uaz40a	96.97
6479	umc1232	97.04464285714286
6480	IDP4086	97.08
6481	IDP713	98.68
6482	IDP2397	99.0
6483	IDP2484	99.32
6484	zpl1f	99.98
6485	AY107692	100.6
6486	cki8	100.8
6487	umc1943	101.1
6488	mab9	101.12
6489	umc1509	101.12
6490	zpl2a	101.12
6491	ga1	103.71
6492	pco136360	103.73
6493	uaz17b	104.75
6494	uaz184(hfi)	104.75
6495	uaz149(zp19)	104.75
6496	prp3	106.77
6497	sbip1a	106.84
6498	umc1288	107.39
6499	IDP4153	109.24
6500	TIDP2936	109.24
6501	IDP85	112.45
6502	php20713	113.7515004088141
6503	gpm914b	113.95
6504	umc1294	114.03
6505	dek25	114.86
6506	gpm565b	115.27
6507	IDP7918	116.91
6508	TIDP3472	116.91
6509	TIDP5683	116.91
6510	IDP8970	117.8
6511	gpm549	118.06
6512	gpm480	121.19
6513	gpm909a	122.37
6514	IDP3787	123.14
6515	sc4a	126.29672102945226
6516	IDP4286	127.41
6517	psr144b	130.1
6518	umc171a(oec23)	130.91
6519	IDP5997	131.54
6520	gpm574a	131.79
6521	IDP4692	132.28
6522	umc87a	134.1
6523	chr117c	134.1
6524	umc55b	134.1
6525	IDP8689	134.49
6526	IDP8223	134.49
6527	TIDP3301	134.49
6528	alf18	135.1
6529	bnlg1126	135.3
6530	rtp1	136.0
6531	IDP7528	136.25
6532	gpm335	140.31
6533	gpm880e	140.58
6534	pza02138	140.65
6535	umc1926	140.9
6536	gpm523	140.9
6537	pco130460	140.9
6538	umc2082	141.6
6539	IDP7259	142.44
6540	IDP7919	142.44
6541	IDP6610	142.44
6542	IDP4353	142.44
6543	TIDP2941	142.88
6544	gpm861b	143.15
6545	csu63b(cdj)	143.4
6546	csu235	143.4
6547	csu583	143.82
6548	csu585	143.82
6549	gpm147	145.28
6550	adh2	147.1
6551	rz53b	147.2
6552	gpm580b	147.49
6553	IDP8671	147.75
6554	IDP2387	147.75
6555	TIDP6171	147.75
6556	IDP7533	147.75
6557	TIDP5666	147.75
6558	TIDP5583	149.19
6559	IDP6896	149.19
6560	TIDP3622	149.19
6561	IDP7270	149.19
6562	IDP6789	149.19
6563	IDP7657	149.19
6564	magi82600	149.19
6565	IDP1499	149.59
6566	TIDP5608	149.59
6567	IDP274	149.62
6568	psei9	152.9
6569	AY110253	152.9
6570	isu144b	157.6
6571	umc2281	158.6
6572	umc2280	158.8
6573	bnlg1162	158.81
6574	TIDP3644	159.93
6575	mHbrMT94-B73	161.38
6576	sig2A	163.9
6577	gpm580a	164.65
6578	gpm145b	164.84
6579	pio20725	167.0701954427235
6580	umc31	167.81427068991104
6581	phm8527	168.25
6582	gpm708a	169.68
6583	gpm782	170.22
6584	uaz180	170.64
6585	uaz239a	170.64
6586	chs556	170.64
6587	isu120	170.64
6588	csu25c	170.7268373978754
6589	umc2176	174.6
6590	uaz298(PDsI)	177.34
6591	dpg2	177.34
6592	bnl5.46a	177.34
6593	umc1902	181.4
6594	umc31a	182.5634393063584
6595	pdi1	185.17
6596	mmp111	189.1
6597	dpg14	189.32
6598	IDP7383	189.37
6599	phi021	190.05202312138726
6600	nc004	190.05202312138726
6601	pnc004	190.05202312138726
6602	ts5	191.99
6603	gpm566e	192.26
6604	rz630b(sat)	192.49
6605	gpm367a	193.46
6606	gpm58a	195.49
6607	agrr109	195.71
6608	gl5	196.0
6609	bx7	196.4
6610	ncsu3b(drts)	198.22
6611	gpm760b	198.71
6612	gpm834	199.25
6613	umc2211	199.86
6614	IDP6079	200.3
6615	TIDP5590	200.3
6616	csu449	200.3
6617	csu1135	200.3
6618	IDP388	200.3
6619	pgd3	200.3
6620	agrc39a	200.3
6621	IDP109	200.3
6622	bnl5.46	200.82692894582146
6623	mHbrMG132-B73	202.9
6624	gpm817	203.79
6625	wip2	205.0
6626	TIDP3741	205.39
6627	IDP4983	205.39
6628	IDP7974	205.39
6629	gsy431	205.58164223781998
6630	gly1	206.0
6631	la1	206.33
6632	csu298a	207.85
6633	uaz63b	207.85
6634	csu1185	207.85
6635	csu855	207.85
6636	uaz62b	207.85
6637	uaz53b	207.85
6638	uaz57b	207.85
6639	mHbrMT145-Mo17	207.85
6640	med63c	207.85
6641	az22z1	208.0
6642	ahh1	208.0
6643	fl2	208.0
6644	IDP8155	208.29
6645	IDP5003	208.29
6646	gpm761b	208.29
6647	uaz30b	208.29
6648	umc87	208.69986909999068
6649	TIDP2704	208.85
6650	magi18923	208.85
6651	TIDP5794	208.85
6652	IDP8723	208.85
6653	umc1821	211.33
6654	gras28	211.4
6655	umc49j	211.61
6656	umc49d	213.22
6657	mHbrBC171-Mo17	215.96
6658	mHbrMC275-Mo17	215.96
6659	IDP424	216.31
6660	bnl8.45c	217.56
6661	mbf1	218.49
6662	uaz42c	218.49
6663	uaz43a	218.49
6664	umc1117	218.5
6665	mbd122	218.8
6666	TIDP3700	219.5
6667	IDP3854	219.5
6668	TIDP6716	219.5
6669	magi111963	219.5
6670	IDP4089	219.5
6671	Dt6	219.99
6672	IDP4938	221.12
6673	gpm752b	222.68
6674	TIDP2846	222.75
6675	IDP6046	222.75
6676	IDP8198	222.75
6677	TIDP3260	222.75
6678	IDP4141	222.75
6679	IDP7527	222.75
6680	TIDP3032	222.75
6681	lim415	223.6
6682	TIDP4643	224.02
6683	IDP7232	224.02
6684	TIDP4567	224.02
6685	TIDP4593	224.02
6686	IDPelo2	224.02
6687	IDP454	224.02
6688	IDP4817	224.02
6689	IDP4834	224.02
6690	IDP510	224.02
6691	TIDP6353	224.64
6692	IDP2558	224.64
6693	TIDP8759	224.64
6694	pza03048	225.14
6695	umc1963	225.7
6696	rgps2470	225.93
6697	cdo244c(crp)	226.65
6698	IDP6038	227.11
6699	IDP7701	227.11
6700	TIDP5121	227.11
6701	IDP7308	227.11
6702	IDP7234	227.11
6703	TIDP2780	227.11
6704	IDP5919	227.11
6705	TIDP9212	227.11
6706	IDP7171	227.11
6707	aco1	228.0
6708	umc1652	228.4
6709	TIDP2894	229.94
6710	IDP7268	229.94
6711	TIDP7046	229.94
6712	TIDP9218	229.94
6713	TIDP5778	229.94
6714	TIDP3148	229.94
6715	jpsb527b	230.4
6716	psb3	231.0
6717	zp1	232.2
6718	mmc0471a	232.2
6719	mstr2	232.2
6720	umc2206	232.2
6721	TIDP5767	232.78
6722	cld1	233.06
6723	ocl5a	233.06
6724	pza02457	233.06
6725	mHbrBA101-Mo17	233.97
6726	phi074	235.36188351131574
6727	sig1B	236.0
6728	glk22	237.8
6729	gpm740a	238.01
6730	gl7	239.99
6731	IDP7341	240.34
6732	IDP7389	240.34
6733	IDP5978	240.34
6734	magi28182	240.34
6735	IDP8574	240.34
6736	TIDP4582	240.34
6737	TIDP2650	240.34
6738	IDP4448	240.34
6739	TIDP6241	240.34
6740	TIDP3449	240.34
6741	IDP4739	240.34
6742	TIDP5280	240.34
6743	phi095b	243.1629112939084
6744	v17	243.98
6745	tcb1	243.98
6746	phm8435	244.25
6747	sdg108a	244.26
6748	gpm145c	244.26
6749	gpm174b	244.65
6750	csu599a	245.5
6751	agrr321	245.5
6752	agrr37b	245.5
6753	agrr301	245.5
6754	gpm498d	245.71
6755	cp2	245.98
6756	csu12c(cin4)	246.6
6757	uaz212	246.6
6758	bnl17.10	246.6
6759	npi574a	246.6
6760	uaz42a	246.6
6761	uaz41b	246.6
6762	csu19(colp)	246.6
6763	bnl17.13c	246.6
6764	bnlg421	246.96151917032404
6765	agrp67	246.97
6766	gpm50b	247.64
6767	agrp54b	247.79
6768	gpm856	248.6
6769	umc1969	248.6
6770	isu38	249.03
6771	npi386(eks)	249.4276011560694
6772	cca1	250.0
6773	bm3	250.75
6774	gpm888	250.79
6775	gpm325d	250.79
6776	umc2061	250.8
6777	cl49968_1	252.5
6778	cl24213_1	252.5
6779	umc1662	252.52
6780	gpc1	254.0
6781	sudh2	254.11
6782	bnlg1937	254.14
6783	IDP526	254.22
6784	umc2282	254.9
6785	IDP2145	255.06
6786	npi6	257.41
6787	npi73	257.41
6788	npi77	257.41
6789	npi18	257.41
6790	npi27	257.41
6791	npi95a	257.41
6792	npi289	257.41
6793	uaz130b(tlk)	257.41
6794	npi383	257.41
6795	phi026	257.55738240059975
6796	pco141065	257.74
6797	phi079	258.84565261585186
6798	bnl17.09	259.21
6799	wsu(nia2)	259.21
6800	IDP68	259.76
6801	gst26	260.0
6802	uaz265c(sbe)	261.01
6803	magi108146	261.22
6804	sc4b	261.8483605147261
6805	rps13	262.0
6806	AY107128	262.38
6807	fie1	262.38
6808	orp1	262.38
6809	dsc1	262.7
6810	mHbrBT83-Mo17	263.68
6811	su1	264.0
6812	csu565(rpPo)	264.73
6813	csu1125	264.73
6814	csu1098	264.73
6815	csu294	264.73
6816	bnlg1217	265.1
6817	bnlg490	265.4837141939627
6818	pza03385	265.73
6819	TIDP6458	266.08
6820	IDP7229	266.08
6821	IDP476	266.08
6822	sc292	266.9635167217176
6823	gpm155	267.41
6824	agrc567	267.48
6825	agrr190	268.19
6826	bnlg1265	268.4
6827	IDPCP85552	268.61
6828	agrr89	269.06
6829	umc193d(orp)	269.06
6830	umc1303	270.3
6831	umc1382	270.3
6832	mab4	270.4
6833	IDP4282	270.58
6834	IDP8269	270.58
6835	magi111335	270.58
6836	IDP4251	270.58
6837	IDP7674	270.58
6838	nactf12	270.58
6839	TIDP7074	270.58
6840	TIDP6664	270.58
6841	TIDP7131	270.58
6842	IDP3983	270.58
6843	IDP4330	270.58
6844	IDP4321	270.58
6845	IDP4396	270.58
6846	mab6	270.6
6847	IDP4709	270.8
6848	mab5	270.8
6849	IDP355	270.8
6850	TIDP5665	270.8
6851	umc1390	270.87
6852	umc1964	271.4
6853	bnlg252	271.41
6854	rpl32	271.6
6855	rpl17b	272.0
6856	gpm800a	273.27
6857	tga1	274.0
6858	bnlg667b	274.11
6859	bnlg1790	274.11
6860	dnap4	274.11
6861	AY110290	274.7
6862	psr152b	277.8
6863	pza00445	278.43
6864	hp3	279.0
6865	msh1	279.0
6866	krp8	279.0
6867	gpm897	279.53
6868	gpm592	279.53
6869	nnr1	279.9
6870	v23	279.98
6871	T4-9g(4)	279.98
6872	bt2	280.0
6873	phi096	280.1994215960879
6874	mHbrMA241-B73	282.79
6875	mmp125	283.3
6876	AY107628	283.88
6877	gpm130	283.88
6878	uaz56	283.98
6879	uaz69b	283.98
6880	uaz61b	283.98
6881	uaz48b	283.98
6882	uaz48c	283.98
6883	uaz49A	283.98
6884	uaz49c	283.98
6885	uaz46b	283.98
6886	uaz46c	283.98
6887	uaz45a	283.98
6888	uaz44a(zp19)	283.98
6889	zpl3a	283.98
6890	umc1896	284.45
6891	umc1451	284.45
6892	sc315	284.8665634461877
6893	pza00726	285.7
6894	pza01759	285.7
6895	bnl(tas3a)	285.9
6896	umc1031	286.0
6897	his2b2	286.04
6898	akh1	287.06
6899	umc1175	287.3
6900	gpm420a	287.62
6901	TB-4Sa(4)	287.99
6902	cdo551a	287.99
6903	TB-4Sg(4)	287.99
6904	umc42a	288.4
6905	chr112a	288.71
6906	pza03254	290.28
6907	cdo350	290.39
6908	rz66a	290.39
6909	gpm87c	290.46
6910	phi02	290.54804103631255
6911	bcd421b	291.04
6912	isu61d	291.3
6913	umc2054	291.8
6914	bnl15.45 	291.9992089987263
6915	jpsb67	292.4
6916	umc47a	292.9
6917	uaz72	292.9
6918	ucsd62j(zag4)	292.9
6919	csu902	292.9
6920	uaz195(ms)	292.9
6921	rz86a	292.9
6922	dpg7a	292.9
6923	cdo475c	292.9
6924	uaz230a	292.9
6925	cdo1380b	292.9
6926	bet2	292.9
6927	rz467b	292.9
6928	std1a(his2B1)	292.9
6929	uaz157(rpL19)	292.9
6930	csu1026	292.9
6931	csu81b(ank)	292.9
6932	agrr62b	292.9
6933	umc263	292.9
6934	umc23b	292.9
6935	med63a	292.9
6936	umc242	292.9
6937	cdo59b(gos2)	292.9
6938	bnl15.27a	292.9
6939	agrr286	292.9
6940	cdo588	292.9
6941	rz28b	292.9
6942	bnl15.45	292.9
6943	umc(orp1)	292.9
6944	pic1b	292.9
6945	bnl12.06b	292.9
6946	mpik19b	292.9
6947	mpik11d	292.9
6948	bnlg1168	292.9
6949	mpik11f	292.9
6950	mpik15b	292.9
6951	ucsd72g	292.9
6952	ucsd72l	292.9
6953	npi367b	292.9
6954	rz630c(sat)	293.32
6955	umc42	293.38060718134614
6956	isu112a	293.41
6957	isu42a	293.41
6958	cdo400b	293.78
6959	umc1953	294.3
6960	umc2283	294.4
6961	kan3	294.8
6962	hda108	294.83
6963	si606068d07	294.83
6964	pco073185a	294.83
6965	bnlg1729	294.87
6966	IDP8273	294.92
6967	IDP416	294.92
6968	cdo772a	294.94
6969	IDP521	294.95
6970	IDP2583	294.95
6971	TIDP5556	294.96
6972	TIDP6433	294.96
6973	IDP5061	294.96
6974	IDP5968a	294.96
6975	TIDP5489	294.96
6976	IDP857	294.96
6977	IDP7407	294.96
6978	IDP4371	294.96
6979	eng1	294.98
6980	TIDP5173	294.98
6981	IDP7246	294.98
6982	IDP7265	294.98
6983	IDP6759	294.98
6984	IDP8968	294.98
6985	magi26588	294.98
6986	TIDP5724	294.98
6987	umc1895	294.98
6988	TIDP6651	294.98
6989	IDP7953	294.98
6990	TIDP3484	294.98
6991	IDP2574	294.98
6992	TIDP3012	294.98
6993	IDP8261	294.99
6994	IDP4072	294.99
6995	IDP8492	294.99
6996	TIDP6675	294.99
6997	TIDP9197	294.99
6998	IDP636	295.0
6999	IDP2425	295.0
7000	IDP6825	295.0
7001	IDP8117	295.0
7002	TIDP5493	295.0
7003	tcrr1	295.0
7004	TIDP6178	295.0
7005	TIDP2648	295.0
7006	IDP8024	295.0
7007	IDP860	295.0
7008	magi9101	295.0
7009	TIDP5313	295.0
7010	magi2077	295.0
7011	IDP7447	295.0
7012	TIDP3407	295.0
7013	TIDP5675	295.0
7014	TIDP6146	295.0
7015	IDP240	295.01
7016	TIDP6340	295.01
7017	IDP3879	295.01
7018	gl8b	295.01
7019	IDP4168b	295.01
7020	IDP3842	295.03
7021	IDP642	295.03
7022	IDP216	295.03
7023	IDP161	295.03
7024	IDP547	295.06
7025	hir1	295.11
7026	umc1548	295.12
7027	csu74(fdx)	295.13
7028	gpm514a	295.16
7029	gpm390c	295.18
7030	gpm543	295.18
7031	bnlg2209	295.19
7032	umc1511	295.2
7033	umc256b	295.38
7034	umc33b	295.38
7035	umc201(nr)	295.38
7036	csu716	295.38
7037	std1c(his2B1)	295.38
7038	uaz71a	295.48
7039	su3	296.0
7040	umc1851	296.05
7041	hcp101a	296.13
7042	mHbrMT177-Mo17	297.05
7043	psr128	297.4
7044	gpn1	297.6
7045	sweet15a	298.1
7046	mmp190	298.4
7047	pebp2	298.4
7048	pza03270	298.75
7049	yy1	298.8
7050	snrkII6	298.8
7051	gpm684	298.88
7052	mmp140	298.9
7053	cent4	298.9
7054	gpm748d	299.65
7055	gpm496	299.9
7056	bnlg1755	299.9
7057	pco101325	300.06
7058	mmp45	300.2
7059	serk3	300.24
7060	agrp83a	300.33
7061	bnl5.71b	300.33
7062	csu93c	300.33
7063	bnl35b(blr)	300.36
7064	cl8508_1	300.43
7065	npi284	300.96
7066	gpm425b	301.09
7067	gpm706c	301.64
7068	gpm571	301.64
7069	ypt3	301.75
7070	gpm258	301.83
7071	umc1362	301.95
7072	pza03564	302.3
7073	umc1142	302.5
7074	umc1317	302.93
7075	std16a(blr)	303.43
7076	tda62b	303.43
7077	isu32b	303.43
7078	bnl5.33a	303.43
7079	cdo116b	303.43
7080	cdo497	303.43
7081	mHbrMG394-Mo17	303.44
7082	gpm26a	303.48
7083	AY105043	304.3
7084	umc1346	304.3
7085	CL65845_1	304.91
7086	pza03203	304.91
7087	umc1702	305.2
7088	mmp155	305.5
7089	mmp149a	306.4
7090	bnl7.20	306.53
7091	uaz216	306.53
7092	csu84a	306.53
7093	csu100(ptk)	306.53
7094	csu693(lrr)	306.53
7095	npi259a	306.53
7096	npi267	306.53
7097	uaz218a(gss)	306.53
7098	csu742b(rpS7)	306.53
7099	umc273b	306.53
7100	als1	306.53
7101	npi594b	306.53
7102	pbs13a	306.53
7103	mmp86	307.4
7104	pzb00093	307.83
7105	umc1891	308.12
7106	TIDP6387	308.14
7107	nfd104e	308.31
7108	ias12	308.65
7109	pza00704	308.8
7110	pza03409	308.8
7111	agrc4	309.05
7112	csu1063	309.32
7113	pza02027	309.45
7114	bnlg1930	309.52
7115	gpc3	309.77
7116	pza03459	309.77
7117	fea2	309.77
7118	mmp78	310.7
7119	IDP8669	313.58
7120	IDP2593a	313.58
7121	IDP9045	313.58
7122	TIDP6331	313.58
7123	IDP326	313.58
7124	IDP7924	313.58
7125	IDP6603	313.58
7126	TIDP6200	313.58
7127	TIDP6546	313.58
7128	pal3	314.0
7129	nfa104	314.9
7130	pip2c	316.0
7131	uaz261b	317.66
7132	ucsd64f	317.66
7133	mpik11e	317.66
7134	mpik15a	317.66
7135	mpik16e	317.66
7136	zb6	317.86
7137	pbs16c	318.23
7138	gpm912b	318.5
7139	umc156a	318.67976878612717
7140	npi340b	318.73
7141	IDP4294	318.87
7142	TIDP3706	318.87
7143	TIDP6394	318.87
7144	IDP4378	318.87
7145	AY110562	320.4
7146	sc59c	320.67265689512794
7147	bti04066::Ac	321.75
7148	umc14a	324.88
7149	uaz170	325.79
7150	ucsd64g	325.79
7151	ucsd61i(zag4)	325.79
7152	umc126b	325.79
7153	gpm748c	326.11
7154	AY110355	326.5
7155	csu638	327.76
7156	nit2	328.0
7157	IDP9105	329.6
7158	IDP5942	329.6
7159	IDP2421	329.6
7160	IDP671	329.6
7161	TIDP6473	329.6
7162	IDP7671	329.6
7163	IDP8168	329.6
7164	TIDP3693	329.6
7165	IDP4918	329.6
7166	TIDP3544	329.6
7167	IDP7981	329.6
7168	IDP7547	329.6
7169	TIDP2920	329.6
7170	TIDP2925	329.6
7171	TIDP6089	329.6
7172	php20597a	329.6
7173	TIDP5628	329.6
7174	TIDP3002	329.6
7175	IDP4316	329.6
7176	IDP4357	329.6
7177	IDP7419	329.6
7178	IDP2356	329.62
7179	IDP3892	329.63
7180	pza02982	329.75
7181	pza03152	329.75
7182	bnlg1621	330.94547118023786
7183	mmc0371	331.3
7184	pza02992	331.31
7185	umc156	331.7512926391383
7186	umc2284	332.4
7187	umc23B	332.80289732639983
7188	umc1945	333.2
7189	mHbrMG277-B73	333.66
7190	mHbrMA265-B73	333.66
7191	IDPCP106056	333.82
7192	TIDP5519	333.82
7193	IDP5961	333.82
7194	TIDP3363	333.82
7195	IDP5010	333.82
7196	IDP4548	333.82
7197	IDP7950	333.82
7198	IDP8360	333.82
7199	gpm839a	334.91
7200	gpm168b	334.91
7201	mmp74	335.2
7202	IDP554	335.41
7203	npi250b	335.49
7204	gpm527a	335.51
7205	wrky98	336.0
7206	dhn3	337.84
7207	csu661	337.84
7208	rz900c(ahh)	339.6
7209	krp1	340.0
7210	IDP325	340.78
7211	tip2a	344.0
7212	IDP4280	344.11
7213	IDP1676	344.11
7214	mHbrBC224-B73	344.55
7215	IDP2418	344.9
7216	gsy156	346.2484379300853
7217	gpm563b	346.75
7218	IDP251	347.18
7219	IDP6728	347.18
7220	IDP8469	347.18
7221	IDP7542	347.18
7222	hmg3	348.0
7223	nfd105	348.37
7224	IDP6009	348.57
7225	TIDP5165	348.57
7226	TIDP5618	348.57
7227	IDP4737	348.57
7228	bnlg1621a	349.62
7229	umc2027	349.8
7230	gpm265	350.06
7231	qplht131	352.7033898305085
7232	bnl8.45f	353.32
7233	IDP852	353.59
7234	TIDP3067	353.59
7235	TIDP8763	353.59
7236	uaz73	353.85
7237	bnlg1741	354.06
7238	mmp97	354.5
7239	csu640	355.28
7240	mmp176	355.4
7241	T4-9(6222)(4)	358.16
7242	IDP8270	359.21
7243	IDP7464	359.21
7244	rgpr663a	360.47
7245	uaz144a	361.08
7246	lw4	361.4
7247	gpm458	361.71
7248	ipt2	362.0
7249	pip1d	362.04
7250	cdpk7	362.08
7251	zag5	362.08
7252	gpm654	362.12
7253	IDP753	362.28
7254	IDP444	362.28
7255	AY110310	362.4
7256	mHbrBA99-Mo17	363.61
7257	uaz228c(his2b)	367.2
7258	dge18	367.2
7259	mpik3	367.2
7260	bnl8.08h	367.2
7261	npi584	367.2
7262	npi395	367.2
7263	dupssr16	367.25
7264	abh2	368.0
7265	uaz257	369.1
7266	IDP1667	369.74
7267	T4-9(6504)(4)	369.97
7268	IDP2466	371.2
7269	IDP270	371.98
7270	T1-4(4692)(4)	372.5
7271	umc2070	373.03
7272	his2b5	373.03
7273	umc1869	373.04
7274	tola1	373.07
7275	aldh2	373.11
7276	rz567b(klc)	373.3
7277	csu816	373.52
7278	csu587a	373.52
7279	IDP1684	373.7
7280	IDP1943	373.7
7281	IDP8254	373.77
7282	IDP8534	373.77
7283	IDP1989	373.77
7284	TIDP5716	373.77
7285	TIDP2971	374.84
7286	pza01926	375.02
7287	IDP2349	375.91
7288	TIDP7090	376.38
7289	TIDP3018	376.38
7290	IDP600	378.69
7291	IDP7372	379.05
7292	IDP8298	379.05
7293	IDP799	379.05
7294	ant2	379.3
7295	cdc201	379.48
7296	IDP4270	380.46
7297	IDP8386	380.46
7298	IDP8602	380.83
7299	IDP8476	380.83
7300	IDP851	380.83
7301	gl4	385.66
7302	TIDP3101	386.1
7303	gpm439	386.55
7304	gpm55	386.55
7305	gpm366	386.62
7306	gpm484a	386.62
7307	trg1	386.71
7308	csu643b	387.02
7309	csu907a	387.02
7310	umc1329	387.13
7311	gsy419(atps)	387.16968758601706
7312	gln5	388.0
7313	gpm903b	389.4
7314	rgpc601a	391.42
7315	agrc563b	391.58
7316	bnlg2291	392.2
7317	bnlg1137	392.4
7318	pip1e	392.8
7319	isu36a	393.11755596649357
7320	bnlg1784	393.78
7321	pza03116	393.79
7322	prh1	396.0
7323	pco061578	396.86
7324	umc66a(lcr)	397.4
7325	gsy289b	399.11
7326	IDP4994	399.44
7327	IDP8497	399.44
7328	IDP6586	399.44
7329	IDP7036	399.44
7330	IDP4759	399.44
7331	pza01289	400.28
7332	gpm117c	400.75
7333	TIDP9252	402.6
7334	TIDP3545	402.6
7335	IDP7922	402.6
7336	TIDP8850	402.6
7337	IDP6635	402.6
7338	TIDP7116	402.6
7339	IDP6964	402.6
7340	TIDP6115	402.6
7341	TIDP6684	403.66
7342	phm3155	404.01
7343	dup34	404.15250900360144
7344	bti31094::Ac	404.25
7345	csu525(rpL17)	404.25
7346	IDP8258	405.76
7347	IDP4532	405.76
7348	IDP4074	405.76
7349	abc1	406.0
7350	TIDP2840	406.1
7351	rz446a	406.49
7352	IDP3905	406.65
7353	klp1e	408.23
7354	umc104a	408.7
7355	dupssr34	409.35
7356	pco080224b	410.53
7357	npi386a	410.7989175697295
7358	mmp147	410.8
7359	pza00271	410.86
7360	isu35	411.21
7361	umc2038	411.3
7362	TIDP2986	412.42
7363	IDP4515	413.25
7364	uaz66b	414.2
7365	umc19	414.2
7366	bnl8.08e	414.2
7367	bnl8.08i	414.2
7368	umc229a	414.2
7369	umc1651	414.28
7370	pco068393	414.28
7371	pco143166	414.28
7372	lkrsdh1	414.32
7373	umc1620	414.32
7374	umc1994	414.32
7375	pco110662	415.23
7376	pcna2	415.72
7377	IDP8482	415.72
7378	TIDP3563	415.72
7379	mon00128::Ac	417.49
7380	gpm520	420.58
7381	mmp115a	420.6
7382	agrp168c	420.87
7383	bnl5.67a	420.87
7384	pbs13c	420.87
7385	uaz47a	421.58
7386	npi396	421.58
7387	IDP1671	421.61
7388	TIDP7107	421.61
7389	mon03078::Ac	422.0
7390	pza02825	422.08
7391	IDP8954	422.82
7392	IDP1421	422.82
7393	IDP7522	422.82
7394	agrr27	422.96
7395	umc1847	424.08
7396	umc244a	424.46
7397	pza03275	425.69
7398	uaz74	425.82
7399	bnlg1189	428.0
7400	umc1194	429.56
7401	bnl5.24b	430.2
7402	IDP7898	431.23
7403	dek31	432.0
7404	acco20	436.0
7405	uaz222	436.36
7406	wsu(nia3)	436.36
7407	magi93907	436.84
7408	IDP7911	436.84
7409	PCO119336	436.95
7410	asg33	437.5
7411	tu1	437.6
7412	nii2	437.6
7413	cki6	437.8
7414	IDP8018	438.04
7415	csu597d(dah)	438.05
7416	csu672b	438.05
7417	pco123260	438.05
7418	IDP7912	439.25
7419	asg9a	441.14
7420	bti00207::Ac	441.61
7421	cyc13	443.2
7422	umc127c	443.2
7423	uaz171	443.31
7424	mmc0341	443.76
7425	asg74b	443.92
7426	v8	444.0
7427	IDP8587	444.06
7428	IDP4760	444.06
7429	IDP7899	444.06
7430	gpm302a	445.08
7431	IDP1980	446.06
7432	umc2009	447.01
7433	rpl29	448.0
7434	aprl3	448.0
7435	gpm151c	448.14
7436	umc1667	449.4
7437	pco132510	450.39
7438	pza01976	450.73
7439	npi292	450.86
7440	asg85a	451.01
7441	AY109534	452.1
7442	umc1808	452.9
7443	cl32627_1e	453.06
7444	mmp3	455.9
7445	ppr5	455.92
7446	gpm874a	456.68
7447	asg27a	458.1
7448	npi253b	459.71
7449	isu132a	459.71
7450	bnl22	459.71
7451	o1	459.98
7452	IDP7306	461.59
7453	IDP7504	461.59
7454	umc1476	462.1
7455	bnlg1444	462.5
7456	IDP7901	462.82
7457	csu91a	463.02
7458	gol1	463.3
7459	umc1871	463.38
7460	isu60a	463.97
7461	rop8	464.0
7462	IDP8084	464.05
7463	gpm433	464.3
7464	pdh1	464.4
7465	gpm612a	464.47
7466	bnl7.65	464.8
7467	rgpg24	464.8
7468	rgpg124a	464.8
7469	umc133a	464.8
7470	fer1	465.5
7471	TIDP5498	466.09
7472	bnl10.05	466.1
7473	npi208a	466.1
7474	pco136762b	466.1
7475	bnlg1927	467.1
7476	bnlg2244	467.1
7477	wrky16	467.1
7478	pza01954	467.21
7479	ptk2	468.0
7480	scro1	468.0
7481	TIDP2702	470.59
7482	IDP6767	470.59
7483	TIDP2929	470.59
7484	umc1899	470.6
7485	umc2404	470.98
7486	TIDP3231	471.81
7487	IDP1492	471.81
7488	IDP4942	471.81
7489	umc1418	473.6
7490	gpm48	473.61
7491	gpm466a	473.61
7492	uaz122	473.9
7493	csu720b	473.9
7494	csu428(cyb561)	473.9
7495	umc158	473.9
7496	gpm805a	474.01
7497	bnlg2162	475.7
7498	dupssr28	475.7
7499	mmp70	476.0
7500	mHbrMA108-Mo17	476.11
7501	mHbrBT84-Mo17	476.66
7502	mHbrBA164-B73	476.66
7503	mHbrMT220-B73	477.22
7504	IDP1991	478.89
7505	AY104784	478.89
7506	npi300c	480.7
7507	npi570	480.7
7508	umc2041	481.19
7509	pza02083	483.31
7510	rcph2	483.31
7511	dup28	483.6638609332113
7512	gpm39	485.25
7513	bti41832::Ac	485.92
7514	pza00941	486.11
7515	umc1086	486.17
7516	AY112127	487.7
7517	IDP188	488.45
7518	j2	491.98
7519	mfsd2	492.0
7520	umc1612	492.98
7521	wri2	493.49
7522	IDP4161	493.49
7523	IDP7490	493.49
7524	gpm746e	494.18
7525	pebp6	496.0
7526	TIDP3747	496.61
7527	IDP8294	496.61
7528	ufg23	499.9
7529	sc82	502.26070224332506
7530	ns2	503.99
7531	pzb01461	504.15
7532	IDP276	506.0
7533	IDP8419	506.0
7534	TIDP5700	506.0
7535	TIDP9194	506.0
7536	pza00332	506.73
7537	IDP2480	507.98
7538	phi033	508.6053064958829
7539	IDP4308	509.96
7540	AY110631	510.0
7541	gl3	511.99
7542	umc133b	512.4910146573079
7543	agrc303a	513.59
7544	IDP6837	514.72
7545	umc2285	514.9
7546	IDP7593	515.91
7547	npi270	516.6
7548	wsu(nia1)	516.6
7549	TIDP3510	517.1
7550	TIDP9145	517.1
7551	IDP7807	517.1
7552	cdo127a(pyk)	518.1
7553	rgpl102	518.1
7554	php20071	518.1
7555	mHbrMC217-B73	518.24
7556	umc1051	518.6499312667661
7557	pep3	520.1
7558	npi410	520.1
7559	npi12	520.1
7560	npi910	520.12
7561	bnl17.05(ssu)	520.12
7562	IDP7288	520.67
7563	mmc0321	520.73
7564	phi093	522.0310344827586
7565	ssu1	522.1
7566	gpm867	522.79
7567	ensl002a	522.98
7568	npi450	523.16
7569	npi17a	523.16
7570	npi36	523.16
7571	npi390	523.16
7572	csu166a	523.22
7573	cdo365(pet)	523.22
7574	gpm65	523.22
7575	CL12681_1	523.23
7576	T4-7(4698)(4)	523.98
7577	npi444	524.1
7578	gpm307c	524.1
7579	umc15	524.4083333333333
7580	cl42326_1	524.77
7581	npi56	525.35
7582	npi371a	525.35
7583	umn433	525.8
7584	csu1073b	525.8
7585	rgpg111	525.8
7586	csu1038b	525.8
7587	csu597a(dah)	525.8
7588	umc15a	525.8
7589	php20562	526.96
7590	gpm772a	527.72
7591	npi104b	528.41
7592	gpm525	529.99
7593	gpm484b	530.03
7594	IDP6884	530.19
7595	IDP7300	530.19
7596	IDP8522	530.19
7597	rboh4	530.19
7598	magi25617	530.19
7599	tda44	530.19
7600	IDP7172	530.19
7601	TIDP5751	530.19
7602	IDP6613	530.19
7603	c2	530.19
7604	csu178a	530.19
7605	csu202(rpL7)	530.19
7606	IDP4502	531.38
7607	TIDP5480	531.38
7608	umc2187a	531.7
7609	cl7047_1	531.74
7610	umc2187	531.7638554216867
7611	mon00150::Ac	531.8
7612	rrb2	532.0
7613	bti00245::Ac	533.72
7614	gpm727c	534.3
7615	uaz137	534.62
7616	uaz142	534.62
7617	psr109b	534.62
7618	bnl23a	534.62
7619	umc1842	534.8
7620	umc1371	534.8
7621	umc1856	534.97
7622	AY109980	535.4
7623	umc1132	535.5
7624	mbd121	535.72
7625	pco104228	535.98
7626	AY105971	536.3
7627	pco096568	536.58
7628	ms44	536.8
7629	AY110989	536.9
7630	pco071961	536.91
7631	pza03205	537.96
7632	IDP7330	538.52
7633	TIDP3738	538.52
7634	TIDP3740	538.52
7635	IDP5984	538.52
7636	TIDP3619	538.52
7637	TIDP4559	538.52
7638	TIDP5755	538.52
7639	IDP867	538.52
7640	IDP307	538.74
7641	rz596b	539.0
7642	nfd106	540.0
7643	omt4	540.59
7644	isu109b	541.01
7645	umc1834	541.61
7646	umc2200	543.44
7647	umc2135	544.1
7648	pco072913	544.34
7649	umc1559	544.77
7650	agrr324	545.09
7651	pza02421	545.68
7652	gpm481	546.93
7653	cl25297_1	547.01
7654	csu704	548.08
7655	mHbrMC392-B73	548.9
7656	pge14.1	549.4
7657	IDP324	549.67
7658	IDP4885	549.85
7659	IDP4777	549.85
7660	bnlg572	550.2376849580214
7661	mmp178	551.0
7662	umc2286	553.7
7663	umc2188	554.1
7664	agrp166	558.29
7665	tcptf2	559.0
7666	cdo786b	559.0
7667	cdo57b	559.0
7668	csu50a	559.0
7669	uaz33b	559.0
7670	umc52	559.0037735849056
7671	cdpk6	559.04
7672	g000ccch	560.3998853868195
7673	csu39	561.14
7674	AY110170	561.5
7675	agrc300	561.68
7676	pza03081	561.9
7677	mlo4	562.0
7678	umc1313	562.75
7679	TIDP3338	563.37
7680	TIDP5803	563.37
7681	IDP2357	563.37
7682	magi113805	563.37
7683	TIDP5745	563.37
7684	g123nac	563.3824068767908
7685	IDP3840	563.44
7686	TIDP5131	563.44
7687	IDP5047	563.44
7688	TIDP2703	563.44
7689	TIDP3620	563.44
7690	IDP4067	563.44
7691	TIDP2696	563.44
7692	IDP7525	563.44
7693	TIDP5680	563.44
7694	IDP7805	563.44
7695	pzb01021	563.83
7696	esr6	564.0
7697	lim446	565.4
7698	IDP7636	566.52
7699	csu201	566.8
7700	g048rrm	566.9614326647564
7701	IDP7730	567.81
7702	TIDP6711	567.81
7703	TIDP8888	567.81
7704	TIDP2940	567.81
7705	mdr1	568.0
7706	T1-4b(4)	568.0
7707	myb42	568.0
7708	IDP8537	568.58
7709	TIDP6317	568.68
7710	TIDP5478	568.68
7711	TIDP5333	568.68
7712	IDP113	568.68
7713	csu241b	569.06
7714	rgpc643a	569.06
7715	IDP2363b	569.35
7716	IDP6965	569.35
7717	csu304b	569.63
7718	pza02865	569.81
7719	pza02479	570.59
7720	mwg645e	570.61
7721	IDP8280	570.63
7722	IDP5957	570.63
7723	TIDP6451	570.63
7724	IDP7204	570.63
7725	IDP4063	570.63
7726	IDP4926	570.63
7727	IDP4476	570.63
7728	TIDP2973	570.63
7729	IDP6998	570.63
7730	IDP8725	570.63
7731	IDP7752	570.97
7732	TIDP8836	570.97
7733	IDP513	570.97
7734	pza00155	572.52
7735	gpm816	572.98
7736	gpm449b	573.12
7737	mHbrBA422-Mo17	573.27
7738	gpm609	573.46
7739	bnlg292b	573.71
7740	rz103c	574.01
7741	csu674(gts)	574.15
7742	agrr273	574.2
7743	umc2139	574.8
7744	TIDP5728	575.38
7745	rgpr3235b	577.55
7746	csu862b(rpL11)	577.55
7747	pza03155	579.28
7748	gpm276b	579.34
7749	IDPC293	579.8
7750	IDP9137	579.8
7751	TIDP3351	579.8
7752	IDP9051	579.8
7753	TIDP6424	579.8
7754	IDP5028	579.8
7755	php10025	579.8
7756	TIDP2775	579.8
7757	IDP8171	579.8
7758	IDP7559	579.8
7759	TIDP3502	579.8
7760	IDP1422	579.8
7761	IDP4763	579.8
7762	IDP8742	579.8
7763	IDP5988	579.98
7764	IDP733	579.98
7765	rps27	580.0
7766	gpm353	580.03
7767	g108crk	580.3827793696275
7768	IDP4840	581.14
7769	magi106865	581.14
7770	TIDP8790	581.14
7771	umc1939	581.16
7772	naat1	581.6
7773	umc1940	581.8
7774	umc1999	581.8
7775	PCO104784	582.17
7776	gpm553	582.17
7777	AY111962	582.17
7778	IDP389	582.5
7779	mHbrMC127-Mo17	582.98
7780	uaz115	583.12
7781	bnlg1023a	583.12
7782	ris2	583.12
7783	ias11	583.26
7784	ane1	584.0
7785	nfd107	584.19
7786	isu136a	585.46
7787	gpm871	585.62
7788	gpm611	585.62
7789	cuny9	586.55
7790	uaz41a	586.55
7791	gpm853	586.64
7792	IDP3946	586.73
7793	IDP544	586.93
7794	IDP498	587.83
7795	IDP7415	587.83
7796	IDP210	588.22
7797	IDP8096	588.22
7798	TIDP5766	588.22
7799	TIDP5207	588.22
7800	g419myb	588.4355873925501
7801	csu324a(cts)	588.87
7802	IDP1621	589.72
7803	IDPCP77178	589.72
7804	IDP7418	589.72
7805	mHbrMC103-B73	590.32
7806	mHbrMA105-B73	591.17
7807	mHbrBT177-B73	591.17
7808	IDP666	592.19
7809	IDP4984	592.19
7810	bnlg2148	594.65
7811	umc1854	595.7
7812	g112x1h	596.4883954154728
7813	g052bzip	596.78664756447
7814	mmp24	598.6
7815	gpm321b	598.68
7816	mmp134	599.5
7817	umc1989	599.63
7818	T4-9b(4)	599.99
7819	gpm504	601.32
7820	rz599b	601.4
7821	rz476a	601.4
7822	npi449b	601.6
7823	gpm602b	601.65
7824	cdo370	601.98
7825	mgs2	601.98
7826	rpd3	602.0
7827	kch3	602.0
7828	umc1650	602.1
7829	magi72227	602.2
7830	IDP7727	602.2
7831	IDP8579	602.2
7832	IDP4100	602.2
7833	IDP8948	602.2
7834	umc1803	602.2
7835	TIDP5711	602.2
7836	TIDP2694	602.2
7837	TIDP3561	602.2
7838	IDP28	602.2
7839	IDP7458	602.2
7840	IDP8331	602.2
7841	IDP8738	602.2
7842	g085nodr	602.7516905444127
7843	csu745b(rpPo)	603.3
7844	asg22	603.3
7845	IDP1646	603.92
7846	umc1173	604.208201058201
7847	mmp94	605.5
7848	cl1480_2a	608.24
7849	AY107200	608.24
7850	TIDP4583	609.07
7851	magi88590	609.07
7852	IDP6952	609.07
7853	bnlg1019b	609.46
7854	gpm188b	609.52
7855	g153pal	612.594011461318
7856	AY109933	613.0
7857	CL2227_3	613.42
7858	mHbrMC154-Mo17	613.58
7859	umc1740	614.0852722063037
7860	IDP7328	615.94
7861	IDP8290	615.94
7862	TIDP4633	615.94
7863	IDP3866	615.94
7864	IDP7705	615.94
7865	TIDP5157	615.94
7866	TIDP6491	615.94
7867	IDP1949	615.94
7868	TIDP3688	615.94
7869	IDP4990	615.94
7870	TIDP6319	615.94
7871	IDP8408	615.94
7872	TIDP3439	615.94
7873	IDP508	615.94
7874	TIDP3061	615.94
7875	TIDP6134	615.94
7876	ms41	615.98
7877	pza02155	616.7
7878	AY110064	616.7
7879	umc1631	618.1
7880	umc1820	618.1
7881	zfp30	618.1
7882	uaz65a	618.19
7883	uaz118a	618.19
7884	npi116a	618.19
7885	uaz123b	618.19
7886	umc2287	619.4
7887	rps8	620.0
7888	mybr88	620.06
7889	TIDP3064	620.52
7890	umc2360	621.19
7891	umc1573	621.2242921013411
7892	cl14140_1	621.93
7893	ssp1	622.0
7894	lox10	622.8
7895	mbd116	623.09
7896	cdo534a(cts)	623.2
7897	cdo534c(cts)	623.4
7898	umc2382	623.88
7899	cdo534	624.0265917602997
7900	npi333	625.99
7901	umc1643a	626.86
7902	cdo1395c	627.3
7903	csu1107	628.25
7904	mHbrMT128-B73	630.0
7905	gpm296a	630.75
7906	gpm450a	631.65
7907	IDP6842	632.54
7908	IDP7571	632.54
7909	TIDP3519	632.54
7910	magi95484	632.54
7911	csu631	632.55
7912	gpm363e	633.96
7913	IDP9077	634.25
7914	IDP5032	634.25
7915	IDP8341	634.25
7916	AY110231	635.2
7917	bti31192::Ac	636.01
7918	IDP7557	637.69
7919	npi294g	639.24
7920	cl14668_1	639.31
7921	gpm516	642.76
7922	TIDP2717	642.84
7923	IDP7037	642.84
7924	umc1284	643.39
7925	knox7	644.0
7926	cbp2	644.0
7927	sbp2	644.3
7928	bnlg1565	645.7
7929	vpp3	645.7
7930	IDP7548	645.7
7931	bnlg572b	647.82
7932	umc1574	648.0145586693689
7933	uaz279(cbp)	648.37
7934	gpm875	649.58
7935	bnlg2299	650.44
7936	TIDP3423	650.74
7937	ici281	651.7
7938	npi593a	651.7
7939	gpm456a	651.71
7940	AY107910	651.71
7941	IDP8998	652.66
7942	TIDP3497	652.66
7943	PCO088312	652.75
7944	IDP4961	653.38
7945	umc1101	655.0
7946	pseudo-hyd1	656.0
7947	umc2046	657.0
7948	pza03322	659.48
7949	bnl8.45b	662.12
7950	umc2405	662.12
7951	IDP414	664.41
7952	isu2191a	666.64
7953	ubi2	666.64
7954	IDP7731	667.1
7955	IDP4019	667.1
7956	IDP7425	667.1
7957	cdo270	669.18
7958	csu283a	669.8
7959	php20608a	669.8
7960	isu77	669.8
7961	bnlg589	670.2
7962	csu758	670.57
7963	umc1532	671.9
7964	umc124b(chk)	672.4
7965	umc1503	673.0737967914439
7966	gpm803b	674.98
7967	IDP7964	675.66
7968	IDP6941	675.66
7969	eif5	676.0
7970	cas1	676.0
7971	gpm924c	676.48
7972	dp1	680.94
7973	IDP1459	681.19
7974	mHbrMT96-B73	681.55
7975	umc1720	681.93
7976	agrr169	682.59
7977	umc2011	682.73
7978	sc34a	683.8487475915222
7979	TIDP6218	685.26
7980	gpm350b	685.31
7981	rop2	686.3
7982	gpm665b	686.56
7983	umc1109	687.8
7984	lim471a	688.7
7985	gpm167a	691.11
7986	dba1	691.2
7987	bnl15.07a	691.2
7988	pge17	691.2
7989	bnl32	691.2
7990	rad1	692.0
7991	umc2288	692.1
7992	TIDP4646	693.32
7993	TIDP4664	693.32
7994	IDP688	693.32
7995	IDP8996	693.32
7996	bnl15.07	694.525632420318
7997	IDP3816	694.59
7998	asg41	695.5
7999	umc2044	695.53
8000	dpg15a	696.73
8001	gpm629b	696.97
8002	umc1180	698.9
8003	csu36a(rpL19)	699.17
8004	ak2	699.22
8005	PCO109372	699.66
8006	gpm87a	700.72
8007	hcp101b	701.49
8008	AY109668	702.2
8009	IDP4551	702.91
8010	IDP7472	702.91
8011	IDP3923	702.91
8012	TIDP5664	702.91
8013	gpm663b	703.55
8014	csh2a(cdc2)	704.21
8015	IDP7879	705.63
8016	gpm122	705.88
8017	umc1058	706.6356850870553
8018	pza01905	707.1
8019	umc2289	707.8
8020	smk2	708.5
8021	bnlg1337	708.56
8022	umc1738	711.33
8023	agrr248a	711.61
8024	umc1719	711.83
8025	IDP91	712.75
8026	IDP3969	715.3
8027	AY109611	715.5
8028	cpn10	716.93
8029	IDP6899	718.8
8030	IDP6638	718.8
8031	bnl8.23	720.8316629184428
8032	TIDP7147	721.35
8033	IDP7607	721.35
8034	TIDP6521	721.35
8035	hon106b	721.95
8036	IDP7398	723.9
8037	gpm929a	724.44
8038	AY111822	724.46
8039	bnlg1917	724.77
8040	IDP8238	724.85
8041	gpm597	725.6
8042	bnl8.23a	726.3
8043	ncr(b70b)	728.2
8044	php20563b	728.36
8045	csu380	728.5
8046	umc111a(psy)	728.5
8047	wee1	728.5
8048	gpm182	728.57
8049	npi451	728.67
8050	bnlg2186	728.96
8051	umc11	729.8951019594602
8052	bnl(tas1o)	730.23
8053	cat3	731.6
8054	pza00282	732.31
8055	TIDP3430	732.81
8056	umc1716	732.99
8057	umc112c	733.63
8058	bip2	737.8
8059	umc1649	739.3
8060	agrc445a	739.85
8061	gpm929b	739.88
8062	IDP5986	740.14
8063	IDP9039	740.14
8064	IDP4123	740.14
8065	IDPnos	740.14
8066	TIDP5621	740.14
8067	TIDP5632	740.14
8068	IDP6925	740.14
8069	TIDP8788	740.14
8070	mmp182	740.7
8071	gpm247b	740.81
8072	nrt2	741.02
8073	csu710b(apx)	742.68
8074	IDP495	742.81
8075	pco113532	742.81
8076	IDP155	742.81
8077	magi46088	743.24
8078	phi019	743.3598453608248
8079	umc169	743.4011556240368
8080	csu315b	743.41
8081	bnl5.70	743.9853860129462
8082	umc1707	748.3
8083	pdi3	749.0
8084	gpm566b	749.13
8085	bnlg1890	750.2
8086	telomere4L	751.0
8087	isu61b	753.5
8088	isu47a	759.81
8089	gpm223	764.8
8090	isu107a	800.02
8091	umc111	800.4226691937675
8092	ufg(ivr2a)	804.83
8093	phi076	809.23414103366
chr=5
lg=5
8094	telomere5S	0.0
8095	AI676903	0.0
8096	npi409	3.586414634146362
8097	umc1308	6.299999999999997
8098	sig6	8.379999999999997
8099	AY110625	10.699999999999998
8100	tum3	12.659999999999997
8101	umc2539	13.399999999999997
8102	CL21419_1	13.699999999999996
8103	umc1240	14.199999999999992
8104	AY109758	17.099999999999998
8105	mmc0151	20.5
8106	ufg36	20.8
8107	umc1253	22.700000000000003
8108	cl7866_1	22.700000000000003
8109	gpm434b	22.700000000000003
8110	umc2292	22.700000000000003
8111	AY111423	22.700000000000003
8112	pza01887	22.910000000000004
8113	der2	23.0
8114	umc2291	23.3
8115	IDP3819	23.44
8116	IDP1658	23.44
8117	IDP1619	23.48
8118	isu145c	23.5
8119	csu1087	24.500000000000004
8120	gpm645	24.67000000000001
8121	IDP396	24.740000000000006
8122	agrc259b	24.80000000000001
8123	rps4	25.02000000000001
8124	pza00818	25.740000000000013
8125	IDP3834	26.870000000000015
8126	bige1	30.000000000000014
8127	csu527(crm)	31.500000000000014
8128	csu277	31.500000000000014
8129	isu62a	32.500000000000014
8130	TIDP4558	33.63000000000002
8131	IDP4954	33.63000000000002
8132	IDP4945	33.63000000000002
8133	IDP7902	33.63000000000002
8134	PCO062666	34.140000000000015
8135	agrc926	35.600000000000016
8136	umc1445	37.600000000000016
8137	cdo484	37.80000000000001
8138	gpm548b	38.27000000000002
8139	ras11B2	38.52000000000002
8140	umc2022	39.40000000000001
8141	IDP6015	39.420000000000016
8142	IDP6040	39.420000000000016
8143	TIDP6441	39.420000000000016
8144	TIDP5119	39.420000000000016
8145	IDP6860	39.420000000000016
8146	IDP7688	39.420000000000016
8147	TIDP2730	39.420000000000016
8148	IDP8589	39.420000000000016
8149	TIDP3292	39.420000000000016
8150	TIDP5705	39.420000000000016
8151	TIDP3597	39.420000000000016
8152	TIDP2965	39.420000000000016
8153	TIDP6524	39.420000000000016
8154	IDP4370	39.420000000000016
8155	rh3	40.000000000000014
8156	umc1097	40.80000000000001
8157	mmp6	42.40000000000001
8158	agrc669a	42.500000000000014
8159	agrc66	42.500000000000014
8160	IDP440	42.70000000000002
8161	IDP8601	42.960000000000015
8162	TIDP5612	42.960000000000015
8163	TIDP5185	44.570000000000014
8164	IDP3935	44.570000000000014
8165	IDP122	44.90000000000001
8166	IDP4503	45.570000000000014
8167	IDP7960	45.570000000000014
8168	IDP7849	45.570000000000014
8169	uaz75	46.80000000000001
8170	bnl8.33	46.80000000000001
8171	cdo457a	46.80000000000001
8172	bnlg1006	47.500000000000014
8173	umc1901	50.100000000000016
8174	agrp53	51.20000000000002
8175	gpm666a	51.23000000000001
8176	IDP2557	51.94000000000001
8177	umc86b	52.80000000000001
8178	gpm111	52.860000000000014
8179	IDP7933	53.62000000000001
8180	csu134b(thf)	53.94000000000001
8181	umc1325	54.600000000000016
8182	chi3	56.000000000000014
8183	asg60	57.48000000000001
8184	phi024	59.41363636363637
8185	TIDP3193	60.66000000000001
8186	gpm62	60.70000000000002
8187	umc2591	61.100000000000016
8188	rgpg164	61.16000000000001
8189	qplht132	61.72000000000001
8190	phm5359	63.420000000000016
8191	agrr103a	63.500000000000014
8192	gpm707	66.33000000000001
8193	csu149	66.62943132308531
8194	TMR40	67.78000000000002
8195	arf1	68.00000000000001
8196	umc1260	68.10000000000001
8197	chld1	68.40000000000002
8198	npi890	68.50000000000001
8199	sca1	68.50000000000001
8200	uaz214	69.50000000000001
8201	csu663a(psaD)	69.50000000000001
8202	csu33a	69.50000000000001
8203	uaz259	69.50000000000001
8204	bnl6.25a	69.50000000000001
8205	ipt5	69.50000000000001
8206	uaz76a	69.50000000000001
8207	cdo1007b	69.50000000000001
8208	umc1679	71.50000000000001
8209	gpm449a	71.62000000000002
8210	gpm545b	71.62000000000002
8211	umc1523	71.90000000000002
8212	ms42	71.98000000000002
8213	aprl9	72.00000000000001
8214	psad1	72.06000000000002
8215	IDP1638	72.74000000000001
8216	IDP321	72.95000000000002
8217	IDP368	72.95000000000002
8218	IDP1956	73.05000000000001
8219	mmp43	73.30000000000001
8220	IDP532	73.38000000000001
8221	gpm315a	73.40000000000002
8222	gpm217b	73.40000000000002
8223	sqs1	74.00000000000001
8224	IDP69	74.06000000000002
8225	bnl7.21c	74.40000000000002
8226	bnl6.25	74.50912133891224
8227	phm13122	75.06000000000002
8228	AY108311	75.86000000000001
8229	ohp2	76.00000000000001
8230	cdo345a	77.15000000000002
8231	IDP7365	79.11000000000001
8232	IDP6024	79.11000000000001
8233	IDP9078	79.11000000000001
8234	TIDP3386	79.11000000000001
8235	IDP7211	79.11000000000001
8236	IDP1463	79.11000000000001
8237	TIDP6322	79.11000000000001
8238	IDP4115	79.11000000000001
8239	umc1478	79.22000000000001
8240	isu106c	81.36824463860206
8241	cdo87a(ptk)	83.62000000000002
8242	jpsb239a	83.70000000000002
8243	bnl8.29b	83.92000000000002
8244	lim407	85.10000000000001
8245	bnlg1836a	87.56000000000002
8246	IDP4409	87.84000000000002
8247	IDP4011	87.84000000000002
8248	IDP5934	88.25000000000001
8249	IDP4253	88.25000000000001
8250	TIDP5456	88.25000000000001
8251	IDP8937	88.25000000000001
8252	IDP7691	88.89000000000001
8253	IDP6013	89.14000000000001
8254	IDP2588	89.14000000000001
8255	rpa7b	90.10000000000001
8256	csu570a(mtl)	90.10000000000001
8257	csu1169a	90.10000000000001
8258	umc144a	90.10000000000001
8259	AY109733	90.20000000000002
8260	mab17	90.40000000000002
8261	dek36	91.20000000000002
8262	IDP6619	91.47000000000001
8263	tua3	92.00000000000001
8264	IDP5897	92.11000000000001
8265	IDP8472	93.17000000000002
8266	TIDP5654	93.17000000000002
8267	AY106121	94.84000000000002
8268	TIDP5687	96.99000000000001
8269	umc1365	98.10000000000001
8270	IDP8500	98.26000000000002
8271	TIDP3514	98.26000000000002
8272	TIDP6552	98.26000000000002
8273	umc240	98.93000000000002
8274	umc147a	98.93000000000002
8275	bnl17.18a	98.93000000000002
8276	npi579a	99.05000000000001
8277	bnl7.24b	99.05000000000001
8278	npi75a	99.05000000000001
8279	IDP265	100.81000000000002
8280	IDP8647	102.87000000000002
8281	IDP9123	102.87000000000002
8282	IDP6906	102.87000000000002
8283	IDP4768	102.87000000000002
8284	cl35669_1	102.88000000000001
8285	gpm610b	102.91000000000001
8286	csu707	104.81000000000002
8287	bnlg1382	104.85000000000001
8288	cdo1395h	105.40000000000002
8289	bnlg219	106.11000000000001
8290	uaz163	106.96000000000001
8291	umc132b(chk)	107.30000000000001
8292	asg54b	107.75000000000001
8293	umc90	108.01187804878053
8294	IDP150	109.74000000000001
8295	umc147	110.02595072059516
8296	gpm921a	110.55000000000001
8297	uaz166b	111.45000000000002
8298	IDP4720	111.72000000000001
8299	umc1766	111.76000000000002
8300	gpm921b	112.16000000000001
8301	bnlg143	114.17000000000002
8302	uat4b	116.29000000000002
8303	IDP2389	116.84000000000002
8304	IDP7627	117.90000000000002
8305	gpm160	119.37000000000002
8306	IDP7704	119.65000000000002
8307	orc5	120.00000000000001
8308	zmm31	123.05000000000001
8309	bcd450a	123.05000000000001
8310	ben1	124.00000000000001
8311	zmm15	124.40000000000002
8312	umc2036	124.70000000000002
8313	umc1781	124.70000000000002
8314	TIDP6476	124.90000000000002
8315	IDP9016	124.90000000000002
8316	TIDP9193	124.90000000000002
8317	TIDP3045	124.90000000000002
8318	gla3	125.02000000000001
8319	tlk2	125.02000000000001
8320	TIDP5144	125.95000000000002
8321	IDP4279	125.95000000000002
8322	TIDP2713	125.95000000000002
8323	IDP6727	125.95000000000002
8324	IDP5859a	125.95000000000002
8325	pza02462	126.01000000000002
8326	isu106b	126.39000000000001
8327	agrc23	127.64000000000001
8328	phyC2	128.0
8329	hxa102a	128.36
8330	npi282a	129.3
8331	pzb00054	130.22
8332	ucsd64a	131.57
8333	IDP3964	132.26
8334	npi581b	132.33
8335	hcf108	132.33
8336	npi305a	133.14
8337	cuny7	133.85
8338	ucsd104a(zag6)	133.85
8339	ucsd72j	133.85
8340	IDP3830	134.36
8341	TIDP5414	134.36
8342	IDP4030	134.36
8343	pza02753	135.67
8344	rps27c	136.0
8345	IDP9046	136.38
8346	pco106649b	136.78
8347	rz630f(sat)	138.0
8348	gpm394b	138.56
8349	phm3137	138.94
8350	rz53a	144.61
8351	pzb00094	145.48
8352	umc72a	145.84
8353	pza01371	145.84
8354	bcd265a	145.87
8355	gpm693	145.99
8356	gpm287b	146.12
8357	pza01925	146.2
8358	umc66c(lcr)	147.5
8359	gpm51	147.5
8360	tua4	147.5
8361	pza00865	147.66
8362	phyA2	147.99
8363	agrx43	147.99
8364	umc144b	149.7
8365	asg73	149.7
8366	rz632a	149.85
8367	rpa6a	150.38
8368	umc106b	150.38
8369	npi472c(oec23)	150.38
8370	uaz167b	150.38
8371	gpm801b	150.42
8372	vps1	150.8
8373	bnlg565	150.9
8374	IDP8188	150.91
8375	dupssr1	151.05
8376	npi569b	151.07
8377	gpm359b	151.78
8378	bcd808d	152.0
8379	IDP7942	152.6
8380	TIDP7128	152.6
8381	IDP3938	152.6
8382	magi98941	152.6
8383	isu92	152.98642531854975
8384	IDP8129	153.5
8385	TIDP3664	153.5
8386	IDP4967	153.5
8387	psr922a	153.8
8388	chb101a	153.86
8389	npi41b	154.15
8390	isu92a	156.21
8391	umc1587	156.9
8392	TIDP3110	157.7
8393	agrr34b	157.76
8394	gpm218b	158.44
8395	pgm2	160.0
8396	csu10a	160.1
8397	umc107b(croc)	160.2
8398	IDP8392	163.11
8399	cdo122b(nad)	164.6
8400	TIDP3708	165.51
8401	uaz134	165.51
8402	IDP684	165.51
8403	TIDP3602	165.51
8404	TIDP3600	165.51
8405	TIDP2798	165.51
8406	TIDP9204	165.51
8407	magi67569	165.51
8408	IDP8393	167.89
8409	IDP4133	168.28
8410	csu554b(rnh)	168.28
8411	IDP3902	168.28
8412	pzb00079	168.36
8413	csu108	172.16959684361552
8414	cdo542	172.26
8415	umc1894	172.26
8416	agrr278b	172.77
8417	pza01284	173.45
8418	pza03092	173.45
8419	lu1	175.06
8420	rz583b(msb)	175.33
8421	d9	176.0
8422	rhcp1	176.4
8423	uaz211	177.4
8424	uaz215b(odo)	177.4
8425	uaz219(hsp)	177.4
8426	bnlg105	177.84518201284794
8427	IDP514	178.06
8428	ufg27	179.3
8429	mmp130	179.6
8430	ole3	180.0
8431	lox5	180.0
8432	ers14	180.0
8433	gpm368b	180.87
8434	bnlg1660	181.11
8435	prc2	181.6
8436	bcd1072a(hsp70)	181.7
8437	bnlg105a	182.54
8438	uwm2(rnp)	182.54
8439	csu108a(gbp)	182.54
8440	gpm283c	182.96
8441	agrc362a	183.24
8442	IDP8235	184.2
8443	IDP8082	184.2
8444	IDP4516	184.2
8445	TIDP3245	184.2
8446	phi113	184.6568181818182
8447	magi2718	185.25
8448	TIDP3357	185.25
8449	cle5	185.25
8450	TIDP5495	185.25
8451	TIDP9255	185.25
8452	IDP8377	185.25
8453	IDP4876b	185.25
8454	TIDP5651	185.25
8455	IDP4301	185.25
8456	TIDP5251	185.25
8457	agrr238b	185.33
8458	gpm678	185.81
8459	IDP8005	186.32
8460	IDP4846	186.32
8461	AY110835	186.53
8462	umc1761	188.65
8463	ago108	189.2
8464	rab15	189.8
8465	bnlg1879	189.8
8466	pco143498	190.89
8467	ufg25	190.9
8468	gpm151b	195.01
8469	umc107b	195.26634123663416
8470	rab28	195.98
8471	tub4	196.0
8472	agrc329	196.85
8473	umc2293	196.9
8474	tbp2	197.2
8475	umc49i	197.51
8476	rps15	197.6
8477	mthr1	197.6
8478	csu164	198.01355331264358
8479	php20898	198.07
8480	rpa5a	198.16
8481	umc2513a	199.64
8482	IDP5063	199.81
8483	IDP337	199.81
8484	am1	200.0
8485	pza01327	200.69
8486	IDP5943	200.74
8487	TIDP2999	200.74
8488	TIDP6124	200.74
8489	TIDP6464	201.31
8490	IDP681	202.43
8491	gpm404a	202.8
8492	csu164b	203.3
8493	rz474a(dnaj)	204.1
8494	umc2513b	204.47
8495	umc2512	205.68
8496	csu511b	206.58
8497	csu574a(eif2B)	206.58
8498	csu222b(wsi)	206.58
8499	smh6	208.0
8500	mbd109	208.38
8501	pza01523	208.38
8502	nfc103b	209.52
8503	gpm56a	209.52
8504	umc1686	210.3
8505	g100f5h2	211.2356725146199
8506	IDP322	211.4
8507	umc1852	211.94
8508	IDP5941	212.32
8509	mmp112	212.7
8510	IDP8686	212.93
8511	cdo795b	214.5
8512	IDP628	214.92
8513	IDP419	214.92
8514	mmc0261	215.38
8515	IDP2380	215.6
8516	tha9	216.0
8517	bnlg1046	216.3
8518	umc2060	216.68
8519	qm1	217.0
8520	umc186b(Bs1)	217.08
8521	uaz205a(hsp70)	217.08
8522	uaz159a	217.08
8523	umc27a	217.08
8524	gpm374	217.8
8525	umc1597	217.8
8526	pco090715	217.98
8527	IDP8151	218.84
8528	gpm189c	219.0
8529	ici97	219.2
8530	bnl7.56	219.2
8531	niu2::Bs1	219.2
8532	csu150b	219.2
8533	uaz25e	219.2
8534	uaz25d	219.2
8535	agrp52	219.88
8536	gpm615	220.57
8537	agrr235b	221.63
8538	rgpr440a(gap)	222.5
8539	csu340	222.5
8540	rgpc643d	222.5
8541	csu175c(eif5A)	222.5
8542	pco080549	222.61
8543	pza03226	222.7
8544	pza03274	222.7
8545	IDP6875	223.31
8546	IDP8932	223.31
8547	IDP6588	223.31
8548	csu68d	223.6315302682791
8549	isu140c	223.8
8550	pza02792	225.33
8551	IDP8641	225.54
8552	TIDP3727	225.54
8553	IDP4244	225.54
8554	IDP8440	225.54
8555	IDP8009	225.54
8556	TIDP3506	225.54
8557	umc1468	226.37
8558	gpm261	226.76
8559	psr544	227.2
8560	umc2578	227.86
8561	TIDP5084	228.52
8562	magi108573	228.52
8563	IDP8561	228.52
8564	TIDP4555	228.52
8565	TIDP3271	228.52
8566	IDP8400	228.52
8567	IDP8403	228.52
8568	IDP4864	228.52
8569	IDP7940	228.52
8570	magi20436	228.52
8571	IDP7482	228.52
8572	bcd207b	229.0
8573	cdo431a	229.0
8574	cdo94a	229.0
8575	rz17b	229.0
8576	gpm148	229.53
8577	mmp180	229.9
8578	bnlg557	229.98
8579	PCO135705	230.05
8580	mmc0351	230.4
8581	yab9	230.4
8582	cl48345_1	230.84
8583	umc2035	231.0
8584	tip3a	231.2
8585	IDP7560	231.49
8586	tda66a	234.46
8587	bnl5.02	234.84574401181231
8588	gpm514b	235.1
8589	umc2557	235.2
8590	rny(pcr)b	235.25
8591	bnlg2309	235.29
8592	AY111142	235.6
8593	cki2	235.8
8594	pco093291	236.61
8595	gpm406b	236.88
8596	cpn1	237.05
8597	IDPCP92070	237.07
8598	gpm627b	237.11
8599	cdo98a	239.6
8600	IDP8651	240.42
8601	IDP5960	240.42
8602	TIDP3358	240.42
8603	IDP5976	240.42
8604	TMR31	240.42
8605	IDP8333	240.42
8606	umc1705	240.8
8607	umc83b	241.2
8608	mHbrMC297-Mo17	241.2
8609	bnl5.27	241.2
8610	umc50c	241.2
8611	bnl5.02a	241.2
8612	pza00801	241.81
8613	grp3	242.0
8614	pht1	242.0
8615	umc1048	242.6
8616	pzb00869	242.67
8617	umc166	242.97484239783478
8618	bnlg1700	243.0
8619	pza01563	243.11
8620	phm4647	243.11
8621	ga20ox4	243.29
8622	px13	244.0
8623	pza00499	244.84
8624	phm16854	244.84
8625	mdh5	244.88
8626	IDP2438	244.88
8627	umc166a	244.88
8628	mpik33e	244.88
8629	umc12d	244.98990237099025
8630	umc1557a	245.1
8631	mab8	245.2
8632	umc2294	245.5
8633	IDP7760	245.89
8634	IDP4242	245.89
8635	IDP4272	245.89
8636	IDP8595	245.89
8637	IDP8172	245.89
8638	IDP6743	245.89
8639	IDP4850	245.89
8640	IDP7939	245.89
8641	IDP6981	245.89
8642	hag101	246.02
8643	pco121900	246.14
8644	gpm564	246.14
8645	pco105903	246.14
8646	phm12992	246.67
8647	eif7	246.9
8648	IDP5851	246.9
8649	IDP4149	246.9
8650	IDP5995a	246.9
8651	IDP486	246.9
8652	IDP4742	246.9
8653	TIDP5238	246.9
8654	TIDP8765	246.9
8655	umc1447	247.6
8656	IDP4278	247.91
8657	IDP4260	247.91
8658	IDP5995b	247.91
8659	TIDP8830	247.91
8660	TIDP6263	247.91
8661	IDP6932	247.91
8662	anl1	248.0
8663	nl2	248.0
8664	gpm227d	249.19
8665	ugu1	250.0
8666	IDP1609	250.05
8667	IDP1660	250.05
8668	AY109995	250.3
8669	AY109606	250.3
8670	agrr199	251.29
8671	IDP4365	251.53
8672	gpm835b	251.9
8673	gpm79d	252.16
8674	bnlg1063c	252.84
8675	cdo475d	253.45
8676	uky2(P450)	253.45
8677	rz561b	253.45
8678	IDP4292	253.84
8679	TIDP2861	253.84
8680	IDP292b	253.84
8681	TIDP4665	253.84
8682	TIDP4667	253.84
8683	magi90960	253.84
8684	IDP4697	253.84
8685	IDP4216	253.84
8686	hk3	253.84
8687	TIDP3607	253.84
8688	IDP4101	253.84
8689	IDP7641	253.84
8690	IDP8495	253.84
8691	TIDP5761	253.84
8692	TIDP8874	253.84
8693	TIDP5369	253.84
8694	IDP4815	253.84
8695	lim175	254.0
8696	IDP5073	255.0
8697	crd101	255.1
8698	gpm753h	255.1
8699	isu33a	255.95
8700	agrr70	256.88
8701	alt4	257.0
8702	umc2530	257.55
8703	umc2295	257.8
8704	ras11E3	258.0
8705	IDP1451	258.07
8706	std2b(dba)	258.16
8707	pza02207	258.46
8708	TIDP3640	258.47
8709	umc1151	259.1
8710	T5-6d(5)	260.0
8711	umc1315	260.2
8712	agrr142	260.72
8713	isu62b	262.55
8714	gpm157	263.12
8715	umc1274	263.13
8716	ufg49	265.1
8717	gpm732b	265.1
8718	IDP4537	265.42
8719	umc43	266.3
8720	umc1830	266.3
8721	bnl6.10	266.3
8722	rgpc1122e(rpL15)	266.3
8723	mHbrBC159-Mo17	266.3
8724	mch4	267.2
8725	TIDP5549	267.35
8726	IDP2463	267.35
8727	TIDP5470	267.35
8728	TIDP7050	267.35
8729	IDP4456	267.35
8730	IDP4479	267.35
8731	IDP7026	267.35
8732	TIDP5623	267.35
8733	IDP4754	267.35
8734	TIDP6565	267.35
8735	TIDP8766	267.35
8736	umc2296	267.5
8737	cl3313_1	267.57
8738	uaz77	267.68
8739	csu168a	267.68
8740	isu2192a	267.68
8741	umc1935	267.7
8742	dek38	268.0
8743	IDP1672	268.25
8744	umc1692	268.5448753462604
8745	umc2588	268.76
8746	mmp8	269.1
8747	IDP6078	269.16
8748	IDP5999	269.16
8749	magi56534	269.16
8750	IDP8434	269.16
8751	IDP7589	269.16
8752	IDP8427	269.16
8753	TIDP5713	269.16
8754	TIDP3131	269.16
8755	IDP3908	269.16
8756	IDP4721	269.16
8757	IDP6907	269.16
8758	mHbrMC369-Mo17	269.5
8759	umc2590	269.74
8760	TIDP3349	270.11
8761	IDPEtb	270.11
8762	IDP7665	270.11
8763	TIDP5312	270.11
8764	cdo1173b	270.2
8765	npi256	270.23
8766	rz242b	270.5
8767	IDP1604	270.54
8768	IDP3809	270.54
8769	IDP6893	270.54
8770	magi90818	270.54
8771	TIDP7047	270.54
8772	TIDP7058	270.54
8773	TIDP3124	270.54
8774	IDP6637	270.54
8775	TIDP7124	270.54
8776	TIDP7134	270.54
8777	magi59366	270.54
8778	TIDP5220	270.54
8779	TIDP4616	270.58
8780	TIDP5118	270.58
8781	TIDP2790	270.58
8782	IDP761	270.58
8783	IDP4842	270.58
8784	IDP6634	270.58
8785	TIDP6541	270.58
8786	IDP101	270.58
8787	isu106d	271.2609722222222
8788	xet1	271.5
8789	umc1475	271.5
8790	umc1850	271.89
8791	arpp3	272.0
8792	eif4	272.4
8793	AY107414	272.55
8794	IDP5933	273.46
8795	magi18689	273.46
8796	TIDP2695	273.46
8797	IDP7018	273.46
8798	gpm83c	274.01
8799	csu419	274.36
8800	umc1609	275.9
8801	bnl6.22a	276.7
8802	umc1784	278.86
8803	gpm5	279.06
8804	pco113787	279.1
8805	umc2297	279.1
8806	cdo347	279.24
8807	rz20b	279.24
8808	rz508	279.24
8809	pco122536	279.56
8810	gpm868	280.48
8811	cl439_1b	280.48
8812	cl11868_1	280.48
8813	umc1	280.8
8814	csu338	280.8
8815	tda37a	280.8
8816	pza02676	280.94
8817	plt6	281.1
8818	shpl1	281.12
8819	tap1	281.12
8820	gpm19	281.12
8821	piip2	281.12
8822	td1	281.12
8823	umc1355	281.2
8824	cdpk1	281.6
8825	php20557b	281.9
8826	isu45b	282.0
8827	pzb00232	282.77
8828	pzb01115	282.77
8829	phm3171	283.15
8830	sbe1	283.2
8831	chn3	283.2
8832	umc1731	283.21
8833	cat1	283.6
8834	umc124b	283.9703406533687
8835	gl17	283.98
8836	hmg1	284.0
8837	bnl10.06	284.15
8838	mlo6	284.28
8839	mmp108a	284.3
8840	pco108452	284.67
8841	IDP4729	285.12
8842	php20597b	285.38
8843	umc1870	285.5
8844	phi109188a	285.7
8845	ici287	285.93
8846	pco125096	286.19
8847	gpm419	286.5
8848	na2	286.5
8849	gpm474	286.59
8850	umc1429	286.6
8851	a2	286.64
8852	pdi4	286.64
8853	umc1373	286.64
8854	psr167	286.7
8855	gpm238	286.77
8856	umc1226	287.0
8857	gpm245	287.33
8858	php06012	287.84
8859	nec6	287.99
8860	T5-6(5906)(5)	287.99
8861	T5-9(022-11)(5)	287.99
8862	ivr2	288.03
8863	bip1	288.07
8864	tct1	288.07
8865	IDP781	288.08
8866	mmp191a	288.08
8867	rop9	288.11
8868	gpm38	288.35
8869	pzb01112	288.47
8870	isu61e	288.7
8871	isu61c	288.9
8872	php15018	288.9
8873	php15024	289.3
8874	TIDP6183	289.98
8875	TIDP5655	289.98
8876	mmp154a	290.2
8877	pza01349	290.2
8878	pza02525	290.63
8879	pco065052	290.67
8880	cdo456c	290.68
8881	isu113b	290.95
8882	ufg60	291.2
8883	gtc102	291.32
8884	gtc101	291.32
8885	AY107844	291.32
8886	phm5798	291.41
8887	sdg129	291.41
8888	pza01303	291.61
8889	TB-5Sc(5)	291.99
8890	si707016d11	292.03
8891	umc2400	292.04
8892	tps2	292.4
8893	umc2063	292.6
8894	bnl6.22	292.6475
8895	hon106a	292.66
8896	gpm177	292.66
8897	pco117620	292.79
8898	tps3	292.8
8899	IDP3805	292.9
8900	TIDP3746	292.9
8901	AY104079	292.9
8902	IDP8125	292.9
8903	TIDP5426	292.9
8904	IDP8028	292.9
8905	IDP8059	292.9
8906	TIDP5649	292.9
8907	mHbrMC230-B73	293.3
8908	gpm753a	294.39
8909	gpm797	294.49
8910	gpm803a	294.55
8911	IDP3797	295.0
8912	IDP4691	295.0
8913	IDP64	295.0
8914	TIDP5428	295.0
8915	IDP1470	295.0
8916	TIDP5450	295.0
8917	TIDP6315	295.0
8918	IDP822	295.0
8919	IDP3995	295.0
8920	TIDP5335	295.0
8921	TIDP5622	295.0
8922	TIDP5636	295.0
8923	magi100396	295.0
8924	mmp58	295.0
8925	TIDP8773	295.0
8926	dts1	296.78
8927	pza02862	296.78
8928	T5-6b(5)	297.04
8929	dvd1	297.41
8930	bnlg1902	297.5
8931	npi434	297.5
8932	npi601	297.5
8933	dnap2	297.5
8934	csu252a(cdc2)	297.73
8935	T5-9c(5)	298.31
8936	vp2	298.31
8937	T4-5i(5)	298.31
8938	uaz111	299.25
8939	npi275	299.25
8940	IDP473	299.34
8941	csu652(rpL27)	299.67
8942	csu720c	299.67
8943	ncr(b70a)	300.57
8944	npi213	300.57
8945	bnl1.380	300.57
8946	pza02818	301.3
8947	mHbrMC190-B73	301.45
8948	bnl7.43	301.6
8949	bnl4.36	301.6
8950	umn388	301.6
8951	csu774(lhcb)	301.6
8952	csu283b	301.6
8953	csu670	301.6
8954	csu315a	301.6
8955	csu660b	301.6
8956	csu36b(rpL19)	301.6
8957	uaz275	301.6
8958	csu305a	301.6
8959	ubi1	302.0
8960	gpm808	302.15
8961	T5-6(4933)(5)	303.03
8962	ps1	303.03
8963	gpm218a	303.51
8964	gpm498a	303.7
8965	cdo32b	303.94
8966	hppd1	304.0
8967	umc1110	304.53
8968	umc2066	305.17
8969	umc2373	305.17
8970	pco080890	305.17
8971	umc1815	305.17
8972	TIDP3221	305.67
8973	IDP5004	305.67
8974	TIDP2923	305.67
8975	mHbrMA101-Mo17	306.6
8976	umc2298	307.0
8977	bnl14.28	307.23333333333335
8978	TIDP5505	307.39
8979	IDP6835	307.39
8980	TIDP6477	307.39
8981	IDP4184	307.39
8982	IDP8122	307.39
8983	TIDP3662	307.39
8984	IDP1607b	307.39
8985	IDP2575b	307.39
8986	IDP30	307.39
8987	IDP7430	307.39
8988	IDP7484	307.39
8989	IDP2596	307.39
8990	zmm17	308.0
8991	sun1	308.0
8992	umc40	308.2
8993	cdo375c	308.62
8994	IDP8659	308.79
8995	IDP8262	308.79
8996	TIDP7094	308.79
8997	TIDP3159	308.79
8998	IDP4026	308.79
8999	IDP5065a	308.79
9000	IDPcad2a	308.79
9001	cf1	309.05
9002	pco096212	309.05
9003	bnlg653	309.64
9004	umc250	309.75
9005	mHbrBG139-Mo17	309.8
9006	umc1629	309.98
9007	umc2299	310.0
9008	mmp60	310.2
9009	umc1563	311.3
9010	sweet4b	311.3
9011	IDP5041	311.59
9012	TIDP5078	311.59
9013	TIDP6170	311.59
9014	IDP4820	311.59
9015	npi104	311.8953488372093
9016	sbp1	312.0
9017	T5-6(8590)(5)	312.35
9018	T2-5a(5)	312.35
9019	bnlg1287	312.6
9020	rz87(clp)	312.8
9021	pza03049	312.9
9022	pza03284	312.9
9023	umc1860	313.25
9024	umc1283	313.28
9025	bnlg1892c	313.3
9026	bnlg1829c	313.3
9027	asg51a	313.3
9028	cent5	313.34
9029	umc2624	313.63
9030	cl31088_1	313.64
9031	umc1591	314.1
9032	umc1224	314.11
9033	IDP4526	314.39
9034	pza02164	314.77
9035	pco147781	314.77
9036	uaz186	315.12
9037	knox6	315.12
9038	isu2191j	315.12
9039	umc2300	315.2
9040	mHbrMT152-Mo17	315.23
9041	umc2301a	315.3
9042	nec3	315.99
9043	prc4	316.4
9044	lox11	316.4
9045	cts1	316.48
9046	sweet4c	316.8
9047	bm1	317.0
9048	IDP359	317.18
9049	IDP4879	317.18
9050	IDP4887	317.18
9051	IMR67	317.18
9052	TIDP9177	317.18
9053	TIDP5284	317.18
9054	sxd1	317.2
9055	umc1060	317.6
9056	umc1162	317.66
9057	T1-5(8041)(5)	317.99
9058	umc2407	317.99
9059	TIDP8860	318.58
9060	gpm720	318.61
9061	umc1990	318.9
9062	bnl(pho80)	319.2
9063	npi116c	319.32
9064	npi384	319.32
9065	nfd108	319.63
9066	gpm52	319.79
9067	IDP7382	319.98
9068	IDP4713	319.98
9069	IDP647	319.98
9070	IDP7745	319.98
9071	TIDP3657	319.98
9072	IDP4376	319.98
9073	cmu2	320.0
9074	ris1	320.0
9075	pep2	320.02
9076	npi408	320.02
9077	npi571	320.02
9078	chs572	320.02
9079	bnl31a	320.02
9080	bnl17.30a	320.02
9081	bt1	320.02
9082	gpm753j	320.03
9083	BE639933	320.1
9084	bnlg603	321.0
9085	umc1747	321.0
9086	uwo7	321.39
9087	uwo6	321.39
9088	rny2(rita)	321.56
9089	uaz213a	321.77
9090	uaz70a	321.77
9091	got3	322.0
9092	bnlg150	322.02
9093	IDP2587	322.13
9094	nip1a	322.6
9095	IDP207	322.85
9096	pebp13	323.08
9097	php20872	323.1
9098	bnl6.16b	323.1
9099	bnlg1208	323.1
9100	mHbrBA209-B73	323.11
9101	mHbrMG144-B73	323.12
9102	mHbrMA223-Mo17	323.46
9103	php20589	323.7
9104	T5-9(4817)(5)	323.98
9105	T1-5f(5)	323.98
9106	T1-5(6197)(5)	323.98
9107	T1-5e(5)	323.98
9108	v3	323.98
9109	T1-5b(5)	323.98
9110	pza00067	324.12
9111	IDP4458	324.28
9112	IDP3949	324.28
9113	lim4	324.3
9114	umc66c	324.7574712643678
9115	csu862a(rpL11)	324.9
9116	bnl7.71	324.9
9117	asg43	324.9
9118	csu241a	324.9
9119	agrc637	324.9
9120	agrr248b	324.9
9121	agrc814	324.9
9122	dupssr10	324.9
9123	cbp4	324.93
9124	gpm254	325.0
9125	mon00030::Ac	325.15
9126	gpm486b	325.61
9127	gpm621	325.84
9128	uaz131	326.07
9129	npi424	326.07
9130	npi53b	326.07
9131	npi104a	326.07
9132	gpm321a	326.63
9133	gpm716e	327.58
9134	TB-5Ld(5)	327.98
9135	T5-9d(5)	327.98
9136	TB-5La(5)	327.98
9137	TB-5Lb(5)	327.98
9138	pza00270	328.14
9139	bnlg2323	328.5
9140	rps24	328.52
9141	umc2603	328.68
9142	phi096	331.1111111111111
9143	IDP8975	331.18
9144	npi449a	331.4
9145	rz599a	331.8
9146	rz476b	331.8
9147	dla1	332.0
9148	pzb01017	332.6
9149	mmp19	332.7
9150	IDP7682	333.51
9151	TIDP5603	333.51
9152	AY105205	333.87
9153	ccp1	334.0
9154	agrx1128	334.67
9155	gpm716l	335.35
9156	npi233	335.68
9157	IDP3867	335.84
9158	IDP5967	335.84
9159	TIDP5544	335.84
9160	IDP8943	335.84
9161	IDP1408	335.84
9162	magi53374	335.84
9163	TIDP5668	335.84
9164	IDP7362	335.87
9165	IDP1623	335.87
9166	IDP7218	335.87
9167	IDP4992	335.87
9168	IDP5848	335.87
9169	IDP8035	335.87
9170	IDP4837	335.87
9171	bv1	335.98
9172	rps27b	336.0
9173	IDP2401	336.38
9174	AY110906	336.5
9175	pco137047	336.99
9176	npi285d(cac)	337.0
9177	pco133463	337.26
9178	IDP41	337.48
9179	dpg15b	337.55
9180	rpl35	338.0
9181	mmp193	338.01
9182	IDP3944	338.2
9183	rz2c	338.41
9184	magi9512	338.94
9185	TIDP3500	339.08
9186	IDP314	339.1
9187	csu302	339.4
9188	IDP3982	339.42
9189	IDP3880	339.42
9190	IDP722	339.9
9191	ga2	340.0
9192	IDP8236	340.04
9193	TIDP2715	340.04
9194	TIDP5703	340.04
9195	TIDP3443	340.04
9196	IDP285	340.14
9197	mpik33a	341.04
9198	dup10	341.22582278481013
9199	AY105906	341.68
9200	pco066778	342.26
9201	IDP821	343.13
9202	cdo718	343.3
9203	als2	344.0
9204	umc1192	345.22
9205	umc1092	345.22
9206	umc1332	345.22
9207	IDP6017	345.32
9208	TIDP8902	345.32
9209	IDP1467	345.32
9210	IDP7914	345.32
9211	umc1349	346.5
9212	pza02981	346.78
9213	ppi1	347.06
9214	uwo4	348.18
9215	bnl5.17a	349.9915506035283
9216	mHbrMT232-B73	350.39
9217	mHbrMG310-Mo17	350.39
9218	agrr127	350.76
9219	ae1	351.2
9220	bcd1302a	351.78
9221	bcd855e(ext)	354.81
9222	bcd1086c	354.81
9223	ici273b	354.81
9224	koln2a(hox)	354.81
9225	amp3	354.81
9226	IDP8990	355.5
9227	mHbrBT200-B73	356.01
9228	ms5	356.02
9229	mHbrBC79-Mo17	356.81
9230	umc1975	357.02
9231	IDP5990	357.76
9232	IDP766	357.76
9233	IDP6938	357.76
9234	myb3	358.9
9235	magi110475	362.05
9236	IDP7434	362.05
9237	pco107505	362.46
9238	dek33	362.67
9239	koln10a(hox2)	362.67
9240	pac1b	364.3
9241	umc1221	368.4
9242	cl31997_1	369.2
9243	cl15755_1	369.2
9244	pza03536	369.2
9245	umc1937	369.44
9246	umc1348	369.44
9247	csu308	371.2
9248	mon00152::Ac	371.2
9249	csu765	371.2
9250	php10014	372.26
9251	mHbrMA165-Mo17	372.28
9252	npi295a	374.29
9253	uaz238(ppi)	374.29
9254	pge10	374.29
9255	IDP1648	375.87
9256	IDP3885	375.87
9257	dis1	376.0
9258	incw1	376.4
9259	umc1171	376.49411764705883
9260	pco136495a	376.69
9261	csu600	377.0
9262	IDP1396	377.15
9263	umc1966	377.9
9264	IDP6801	379.15
9265	TIDP3633	379.15
9266	IDP7967	379.15
9267	gpm253c	379.98
9268	gpm570	380.54
9269	gpm748a	381.89
9270	umc1482	383.8
9271	gpm891c	383.81
9272	aasr6	384.0
9273	npi60	385.1
9274	agrr106	386.96
9275	qscb4	387.0
9276	uaz248b(his3)	387.0
9277	bnl5.71a	387.0
9278	csu93b	387.0
9279	gpm891a	387.05
9280	mpik14(Cin4)	387.09
9281	bnl35a(blr)	387.17
9282	spk1	388.0
9283	mmc282	388.6519831223629
9284	pza02040	388.68
9285	gpm227c	388.92
9286	bnlg1246a	389.16
9287	bnlg161a	389.81
9288	mmc0081	389.9
9289	gpm590	390.02
9290	nfe101	390.3
9291	gpm891	390.84
9292	IDP2445	391.19
9293	TIDP7068	391.19
9294	TIDP5775	391.19
9295	TIDP6514	391.19
9296	TIDP6526	391.19
9297	sh4	391.98
9298	pco131924a	392.0
9299	umc1800	393.18
9300	IDP7323	393.45
9301	TIDP5443	393.45
9302	IDP7957	393.47
9303	IDP51	393.47
9304	pza01410	393.75
9305	ucsd64h	393.93
9306	ph333597	394.3323076923077
9307	phi333597	394.4
9308	mHbrMT282-B73	394.86
9309	pco069419	394.94
9310	rz585c	395.06
9311	rz467a	395.06
9312	rz166(nac)	395.06
9313	magi62442	395.71
9314	IDP6595	395.71
9315	mmc0282	396.46
9316	umc1822	396.6
9317	gst17	397.0
9318	umc2026	397.02264150943404
9319	IDP4891	397.35
9320	prg1	397.38
9321	lw2	397.38
9322	IDP8019	397.97
9323	IDP6910	397.97
9324	rgh3	398.0
9325	TIDP8846	399.2
9326	IDP8296	399.82
9327	IDP4131	399.82
9328	IDP7543	399.82
9329	expa2	400.0
9330	cbp1	400.0
9331	tda62a	400.7
9332	std16b(blr)	400.7
9333	npi115	400.92
9334	mmp47	402.2
9335	umc116c	402.7444444444444
9336	bnl5.71	402.7444444444444
9337	cdo1380a	403.25
9338	ufg18	404.0
9339	bnl10.12	404.34
9340	uaz168	404.34
9341	ucsd106e	404.34
9342	umc1264	404.9
9343	gpm427	405.55
9344	IDP458	405.78
9345	IDP7792	407.68
9346	TIDP3618	407.68
9347	IDP4973	407.68
9348	pza01304	407.68
9349	IDP333	407.68
9350	IDP4427	407.68
9351	magi64033	407.68
9352	IDP4467	407.68
9353	TIDP9188	407.68
9354	TIDP3047	407.68
9355	PCO078116	408.36
9356	csu713	408.5
9357	csu95b	408.5
9358	umc2303	408.8
9359	mHbrMT93-B73	409.48
9360	umc1155	410.8
9361	pr1	410.8
9362	umc1687	411.09
9363	gl8	412.0
9364	AY111089	412.02
9365	mpik12c	412.42
9366	CL11475_1	413.29
9367	rz86b	413.46
9368	bcd421a	413.46
9369	cdo474	413.46
9370	cl34188_1	413.6
9371	csu173	413.6
9372	pza02408	413.6
9373	rgpc174a	413.8
9374	nbp35	413.8
9375	pza03324	413.8
9376	gpm124b	413.89
9377	gpc4	414.04
9378	AY107329	414.1
9379	mmp90	414.7
9380	hct6	414.9
9381	TIDP3278	415.41
9382	IDP8984	415.41
9383	magi16324	415.41
9384	TIDP6674	415.6
9385	AY105069	415.78
9386	gte102	416.07
9387	isu112b	416.13
9388	isu97b	416.13
9389	gpm26b	417.05
9390	dbb6	418.04
9391	gpm315c	418.04
9392	gpm742	418.15
9393	TIDP5300	418.31
9394	CL16923_1	419.02
9395	pebp16	420.0
9396	pza03172	421.2
9397	IDP3827	421.21
9398	TIDP6725	421.21
9399	TIDP3266	421.21
9400	TIDP7082	421.21
9401	IDP2140	421.21
9402	IDP1625	421.32
9403	IDP1655	421.32
9404	TIDP3317	421.32
9405	TIDP5190	421.32
9406	IDP7677	421.32
9407	TIDP5702	421.32
9408	IDP4809	421.32
9409	TIDP3474	421.32
9410	TIDP6513	421.32
9411	TIDP6545	421.32
9412	pza03435	423.59
9413	uaz190(gpc)	425.07
9414	umc1502	425.71
9415	IDP6939	426.25
9416	bnlg278	426.66
9417	bnlg11847	426.73121602288984
9418	umc2386	428.0
9419	serk2	428.3
9420	agrr298	428.33
9421	IDP411	429.2
9422	npi414b	430.95
9423	cdo202c(mcf)	431.71
9424	phb3	432.0
9425	mHbrBG71-Mo17	432.58
9426	gpm922c	433.25
9427	TIDP2809	434.45
9428	TIDP3521	434.45
9429	TIDP3106	434.45
9430	IDP7448	434.45
9431	uaz79	436.68
9432	uaz261a	436.68
9433	pal1	436.68
9434	csu1105	436.68
9435	npi237	436.68
9436	asg71	436.68
9437	bnlg1847	437.95
9438	IDP211	437.96
9439	IDP4736	437.96
9440	umc1853	440.34
9441	IDP8187	441.13
9442	gpm912a	442.12
9443	mon00044::Ac	444.96
9444	v12	446.25
9445	magi72283	447.89
9446	TIDP5693	447.89
9447	npi346(tpi5)	448.6
9448	npi313	448.6
9449	npi362	448.6
9450	IDP8645	448.7
9451	TIDP8870	448.7
9452	umc1722	449.93
9453	cdo400a	449.95
9454	umc127	449.98625012775494
9455	uaz78	450.22
9456	uaz164a	450.22
9457	isu164a	450.22
9458	IDP7227	450.86
9459	TIDP6131	450.86
9460	IDP8535	451.68
9461	mmp104	452.5
9462	umc51	453.0851835389592
9463	csu550	453.42
9464	lw3	453.94
9465	nit1	457.4
9466	agrr215	458.79
9467	mHbrMA395-B73	458.85
9468	IDP2361	463.03
9469	IDP758	463.24
9470	IDP163	463.66
9471	yab15	463.95
9472	bnl5.40	463.96
9473	IDP290	465.26
9474	IDP404	465.67
9475	ypt2	465.99
9476	IDP335	466.3
9477	npi294	466.48
9478	snr14	466.51
9479	IDP237	466.54
9480	IDP4045	467.17
9481	IDP4029	467.17
9482	vpe1	467.2
9483	TIDP5146	467.74
9484	IDP804	467.74
9485	TIDP6555	467.74
9486	npi562	467.83
9487	ys1	468.0
9488	orc2	468.0
9489	gpm839b	468.24
9490	pza03317	468.53
9491	gpm41	468.59
9492	pza02751	469.07
9493	umc156b	469.39
9494	IDP7436	469.46
9495	umc47b	469.6
9496	umc47c	469.6
9497	umc126a	469.6
9498	pza03320	469.6
9499	AY109938	470.1
9500	mHbrMG370-B73	470.77
9501	rpl19	470.98
9502	tip2b	471.02
9503	IDP7941	471.18
9504	pza00352	471.73
9505	ypt4	472.0
9506	pco078069	472.16
9507	CG738019	472.16
9508	IDP7203	473.71
9509	IDP8351	473.71
9510	IDP7496	473.71
9511	TIDP3372	474.34
9512	IDP4553	474.34
9513	IDPM105	474.34
9514	TIDP3125	474.34
9515	IDP8717	474.34
9516	IDP4993	475.61
9517	IDPCP63954	475.61
9518	pza02426	475.99
9519	mmc0481	476.6
9520	phm1558	476.74
9521	gpm282	476.76
9522	pza02411	477.27
9523	phm532	478.97
9524	phi085	479.1400997506235
9525	umc2305	479.7
9526	pco126059	479.71
9527	gpm563d	479.99
9528	TIDP4580	480.03
9529	IDP4528	480.03
9530	IMR66	480.03
9531	uaz138c	481.2
9532	umc54	481.2
9533	csu777	481.2
9534	umc14c	481.2
9535	pip1b	481.6
9536	nrz5	482.09
9537	hmg2	483.32
9538	pip2d	484.0
9539	umc1019	485.4058091286307
9540	csu604b(trh)	488.17
9541	bnlg1237	488.22
9542	umc1752	488.4
9543	IDP8116	489.73
9544	npi469(a1)	490.32
9545	phi087	491.1077403555335
9546	pac1	492.0
9547	umc1941	492.6
9548	umc141	493.26
9549	umc1680	493.5
9550	umc1524	493.5
9551	umc51a	493.7
9552	csu434	493.81
9553	csu440	493.81
9554	php20531	494.2
9555	csh10a(cycII)	495.0
9556	gpm456e	495.19
9557	npi74	496.28
9558	umc253a	496.51
9559	rgpg57	496.51
9560	umc262	496.51
9561	mHbrBA93-Mo17	496.84
9562	phi101	497.1305737704918
9563	cl23597_2	497.29
9564	TIDP3037	497.54
9565	csu615a	498.13
9566	pco110287	498.14
9567	npi458a	499.7
9568	umc2306	500.1
9569	bnlg609	500.7
9570	IDP8638	500.7
9571	pco087990	500.7
9572	IDP7971	500.7
9573	IDP450	500.7
9574	IDP8736	500.7
9575	TIDP5279	500.7
9576	TIDP6157	500.7
9577	IDP8745	500.7
9578	prr1	500.84
9579	gpm428a	501.79
9580	gpm903a	501.79
9581	bde1	501.95
9582	aox1	502.0
9583	npi363	502.24
9584	IDP269	502.55
9585	magi80872	502.69
9586	IDP3845	502.72
9587	mHbrMC72-Mo17	503.26
9588	abh1	504.0
9589	expb11	504.0
9590	expb11a-g	504.0
9591	asg81a	504.54
9592	csu587b	504.54
9593	gpm363b	505.13
9594	sdg117b	505.13
9595	magi64273	506.03
9596	TIDP5662	506.03
9597	IDP3847	506.39
9598	npi285c	506.59984007438396
9599	PCO111982	508.28
9600	pza01265	509.12
9601	gpm280b	509.38
9602	gpm139f	509.47
9603	rz567a(klc)	511.3
9604	gpm893	511.61
9605	ici229	511.87
9606	php20566	512.0
9607	agrx701	512.06
9608	umc2611	512.16
9609	gpm425c	512.31
9610	phi048	512.3164970540975
9611	pzb00765	513.75
9612	pza02060	514.17
9613	pza02513	514.59
9614	csu26a	515.6536472515552
9615	IDP36	516.27
9616	mmp169	516.3
9617	pco112657	517.11
9618	gpm412	518.37
9619	umc2216	518.37
9620	IDP6872	518.43
9621	IDP8934	518.43
9622	TIDP7070	518.43
9623	IDP6597	518.43
9624	TIDP6553	518.43
9625	IDP7429	518.43
9626	hsf1	519.98
9627	uaz215a(odo)	520.1
9628	csu643a	520.1
9629	uaz204	520.1
9630	ant1	520.1
9631	csu1164	520.1
9632	csu907b	520.1
9633	ren1	520.24
9634	umc49m	521.74
9635	pco136119	521.74
9636	umc108	522.0211715481171
9637	lec1	524.0
9638	agrp90	524.24
9639	TIDP3367	525.31
9640	mHbrMC257-Mo17	525.7
9641	cdo772c	525.82
9642	uaz144b	526.72
9643	uaz254a	526.72
9644	umc2509	528.47
9645	gln4	528.7
9646	TIDP3241	528.75
9647	IDP7623	528.75
9648	gss1	529.03
9649	pin2	529.03
9650	agrr252	529.51
9651	npi442	530.0
9652	orrm1	530.16
9653	IDP7349	530.47
9654	IDP78	530.47
9655	IDP89	530.47
9656	TIDP3634	530.47
9657	TIDP3040	530.47
9658	IDP233	530.89
9659	pco081529	531.42
9660	IDP8281	531.45
9661	IDP6924	531.45
9662	umc2527	531.65
9663	gpm938b	532.56
9664	gpm612b	533.64
9665	IDP3821	533.88
9666	IDP2459	534.79
9667	cl17982_1a	534.79
9668	TIDP5824	534.79
9669	IDP6726	534.79
9670	TIDP3132	534.79
9671	IDP7910	534.79
9672	IDP8312	534.79
9673	col12	536.6
9674	bnl9.07b	536.6
9675	IDP9100	538.39
9676	TIDP4655	538.39
9677	IDP7219	538.39
9678	IDP737	538.39
9679	TIDP3573	538.39
9680	TIDP3584	538.39
9681	TIDP6221	538.39
9682	TIDP3469	538.39
9683	nip2a	538.49
9684	gpm45	539.36
9685	cdo686	541.8
9686	umc2201	542.05
9687	gpm715b	542.3
9688	rop1	554.92
9689	bnlg1346	554.92
9690	atpc1	554.93
9691	umc68	555.1702123043544
9692	asg84b	555.46
9693	klp5	555.46
9694	psr3b	557.09
9695	umc68a	557.09
9696	pbs6a	557.09
9697	umc241	559.61
9698	bnlg1306	564.61
9699	umc1646	566.3
9700	bnlg1836c	566.74
9701	gpm874b	568.46
9702	agrr288	569.34
9703	cdo348b	570.56
9704	umc39	570.9295923360082
9705	umc2013	571.66
9706	bnlg2305	571.66
9707	umc1375	571.66
9708	npi292	573.2662766004045
9709	csu288	574.7
9710	rf5	576.0
9711	aprl4	576.0
9712	anx2	576.03
9713	gpm17	576.03
9714	gpm302b	576.66
9715	gpm180a	577.04
9716	gpm309	577.12
9717	pza03167	577.29
9718	gpm880a	578.3
9719	asg74a	578.47
9720	lhcb4	578.47
9721	csu1074	578.47
9722	cdo516a	578.47
9723	asg9b	578.47
9724	mpt1	578.47
9725	pza01259	582.34
9726	mHbrBC308-B73	584.05
9727	pco131995	585.71
9728	csu672a	585.71
9729	agrc563a	586.39
9730	gpm778b	586.84
9731	gpm108b	587.03
9732	mpik10	588.07
9733	npi253c	588.07
9734	bnlg1118	590.4
9735	qscb5	591.4266666666667
9736	T5-9a(5)	592.0
9737	dap1	592.0
9738	bnlg1416	592.06
9739	asg85b	592.43
9740	gpm560	593.62
9741	umc127b	593.7157777777778
9742	bcd269	594.62
9743	ppp1	596.0
9744	phi128	596.0642937159168
9745	nnr2	599.5
9746	umc1072	600.0
9747	eg1	600.0
9748	gst24	600.04
9749	acco35	600.04
9750	AY110369	600.4
9751	mmp118	601.3
9752	IDP181a	603.1
9753	bnl7.49d	604.66
9754	umc104	607.2615620641561
9755	yg1	608.0
9756	cl859_2	608.43
9757	gpm203	609.08
9758	grf9	609.4
9759	umc2585	610.06
9760	bnlg1597c	613.8
9761	IDP1491	616.34
9762	ias13b	617.21
9763	mmp170	619.7
9764	K5L	619.98
9765	zb1	623.99
9766	v2	623.99
9767	mss1	624.0
9768	pza03460	625.04
9769	umc1792	625.8
9770	pza01140	626.95
9771	AY110413	630.8
9772	IDP4002	631.15
9773	pza02390	631.16
9774	uaz240a	632.6
9775	npi288a	632.6
9776	uaz71b	632.6
9777	gpm719	635.36
9778	umc57d	638.5
9779	php20523b	638.8
9780	umc1225	641.4
9781	AY110182	643.6
9782	rpl39	644.0
9783	bnl5.24	644.1592804878048
9784	mmp175	645.4
9785	IDP3925	645.54
9786	gpm535	647.37
9787	got2	648.23
9788	IDP646	648.23
9789	gpm724	648.23
9790	umc228a	649.6
9791	cdo1091a	650.8
9792	gpm79h	650.85
9793	IDP141	651.95
9794	gpm447	654.66
9795	cdo836	655.95
9796	csu799(rpCL9)	656.15
9797	T5-6(8696)(5)	656.22
9798	AY105910	656.7
9799	pcna1	657.02
9800	IDP471	657.03
9801	csu695(rpL9)	657.14
9802	bnlg118	657.7294149006068
9803	IDP3836	659.37
9804	umc104b	660.1
9805	IDP1955	661.8
9806	IDP3903	661.8
9807	rz446b	661.8
9808	nfd109	662.93
9809	gpm858c	663.05
9810	CG694392	663.21
9811	bnlg1885	664.18
9812	bnlg1695	664.18
9813	gpm745b	664.3
9814	AW065811	664.3
9815	agrr45a	664.71
9816	fdh1	667.07
9817	gpm21	667.07
9818	bnlg1711	667.13
9819	mybr51	669.4
9820	umc1829	671.53
9821	myo2	672.0
9822	gpm855	672.09
9823	IDP460	672.6
9824	umc2307	672.6
9825	umc2308	672.6
9826	IDP3937	672.6
9827	gpm118a	673.71
9828	bnlg389	674.47
9829	bnlg386	675.44
9830	rpa3	676.0
9831	prl1	676.0
9832	umc1153	676.7
9833	brk1	676.72
9834	gpm596	677.38
9835	umc2209	678.29
9836	rop4	680.0
9837	IDP217	683.02
9838	isu20	683.3560101819915
9839	rz20a	685.44
9840	pza02480	691.34
9841	agrr211	691.89
9842	cl9363_1	695.55
9843	pco075555b	695.97
9844	telomere5L	696.0
9845	php10017	739.8826219473412
chr=6
lg=6
9846	umc49f	0.0
9847	telomere6S	0.0
9848	npi2	2.5799999999999974
9849	npi101c	8.579999999999998
9850	fdx2	9.100000000000001
9851	fdx1	9.100000000000001
9852	csu150a	9.18
9853	bnlg1014	10.230373083085375
9854	rgpc174b	10.600000000000003
9855	magi63688	15.900000000000006
9856	isu139	17.300000000000008
9857	umc2208	17.390000000000004
9858	frk2	17.500000000000004
9859	npi100	17.580000000000002
9860	adk1	17.980000000000008
9861	gpm593	18.70000000000001
9862	gpm539a	19.200000000000006
9863	phi075	19.464672036823938
9864	bnlg1043	20.200000000000003
9865	bnlg238	23.200000000000003
9866	phi126	23.200000000000003
9867	bnlg161b	23.200000000000003
9868	umc2310	27.6
9869	umc2309	27.8
9870	pco096192	31.339999999999996
9871	IDP447	32.44
9872	gpm317	35.86
9873	gpm383a	35.86
9874	mate1	36.6
9875	IDP3778	36.72
9876	gpm885	36.76
9877	umc85	37.57181475443715
9878	PCO069699	39.27
9879	umc44c	40.7791077598941
9880	bnl6.29	41.62540353132968
9881	umc1002	42.783190184049076
9882	rhm1	44.0
9883	arpp1a	44.06
9884	cdo772b	45.48
9885	umc2068	47.8
9886	csu782	47.8
9887	agrp144	49.0
9888	bnlg1883	49.727490625
9889	agrc67	51.4
9890	bnl10.42b	54.7
9891	gpm396	54.73
9892	umc1996	55.77
9893	umc1883	55.77
9894	umc116c	56.27059444814367
9895	bnl161	56.58
9896	npi340a	56.58
9897	npi285b(cac)	56.58
9898	IDP8240	56.7
9899	gpc2	56.7
9900	IDP7302	56.7
9901	TIDP2774	56.7
9902	TIDP3293	56.7
9903	TIDP5484	56.7
9904	gpm726	56.7
9905	IDP8425	56.7
9906	TIDP5343	56.7
9907	IDP8322	56.7
9908	IDP7890	56.7
9909	bnlg2243	57.31
9910	cdo358	57.48
9911	gpm308b	57.79
9912	gpm304a	58.7
9913	rxo1	60.0
9914	IDP360	63.1
9915	csu710d(apx)	63.34
9916	csu178b	63.34
9917	IDP606	63.6
9918	AY110100	63.6
9919	umc85a	66.4
9920	IDP1664	66.4
9921	sdg102b	66.4
9922	uaz18a	66.4
9923	IDP1993	66.4
9924	umc159a	66.4
9925	IDP1701	66.4
9926	gpm166	66.4
9927	csu70	66.4
9928	hon104b	66.53
9929	gpm170	66.66
9930	arpp0	66.8
9931	gpm103	67.18
9932	isu85a	67.7
9933	gpm841	67.95
9934	po1	67.98
9935	bnlg249	68.68398956321745
9936	umc2515	68.71
9937	gpm537	68.73
9938	mdm1	69.08
9939	TB-6Sa(6)	69.08
9940	umc1606	69.2
9941	uaz150	69.48
9942	bnl17.28	69.48
9943	uaz102	69.48
9944	csu71a	69.48
9945	uaz197b(cdpk)	69.48
9946	mpik(DH7)	69.48
9947	uiu1b(pog)	69.48
9948	mpik11b	69.48
9949	NOR	69.48
9950	bnlg161	69.99910913140312
9951	IDPCP107349	70.11
9952	gpm942b	70.18
9953	gpm399a	70.28
9954	rgd1	70.4
9955	cdo1173c	71.1
9956	knox5	71.2
9957	IDP1988	71.5
9958	umc2311	71.5
9959	lip15	71.6
9960	mmp163	71.8
9961	gsh1	72.0
9962	idc1	72.03
9963	bnlg1371	72.7
9964	umc1753	73.0
9965	umc163b	73.3
9966	IDP221	73.3
9967	bnl6.29a	73.3
9968	gpm216b	73.87
9969	gpm318	74.19
9970	IDP8025	75.51
9971	IDP8045	75.51
9972	IDP598	75.51
9973	IDP749	75.55
9974	umc2312	75.8
9975	gpm453	75.83
9976	bnlg1432	75.84
9977	bnlg1600	75.84
9978	wsm1	77.07
9979	bnlg1246d	77.07
9980	IDP6895	77.91
9981	IDP6972	77.91
9982	gpm8	78.3
9983	bnlg1867	78.3
9984	npi235a	78.48
9985	IDP8422	79.41
9986	mmp13	79.6
9987	IDP4178	80.31
9988	IDP5861	80.31
9989	IDP4496	80.31
9990	umc1229	80.7
9991	IDP8646	81.21
9992	IDP185	81.21
9993	IDP8211	81.21
9994	IDP6053	81.21
9995	IDP6070	81.21
9996	IDP2433	81.21
9997	IDP5955	81.21
9998	IDP5958	81.21
9999	IDPCP36788	81.21
10000	IDP2010	81.21
10001	IDP6876	81.21
10002	IDP231	81.21
10003	IDP219	81.21
10004	IDP206	81.21
10005	IDP205	81.21
10006	IDP255	81.21
10007	IDP5013	81.21
10008	IDP4163	81.21
10009	IDPCP21125	81.21
10010	IDP5870	81.21
10011	IDP5899	81.21
10012	IDP4090	81.21
10013	IDP8001	81.21
10014	IDP4873	81.21
10015	IDP4861	81.21
10016	IDP4401	81.21
10017	IDP7930	81.21
10018	IDP6602	81.21
10019	IDP4424	81.21
10020	IDP6630	81.21
10021	IDP7457	81.21
10022	IDP7021	81.21
10023	IDP7015	81.21
10024	IDP8348	81.21
10025	IDP4833	81.21
10026	IDP4749	81.21
10027	IDP558	81.21
10028	IDP4766	81.21
10029	IDP4793	81.21
10030	IDP4313	81.21
10031	IDP4331	81.21
10032	IDP7832	81.21
10033	IDP7839	81.21
10034	IDP571	81.21
10035	IDP4362	81.21
10036	IDP4398	81.21
10037	IDP7892	81.21
10038	IDP8115	82.11
10039	TIDP3648	82.11
10040	IDP4367	82.11
10041	gpm116b	83.49
10042	TIDP5513	84.51
10043	TIDP3394	84.51
10044	IDP7762	84.51
10045	IDP8038	84.51
10046	magi61781	84.51
10047	IDP7177	84.51
10048	IDP1413	84.51
10049	TIDP5762	84.51
10050	TIDP6204	84.51
10051	TIDP6251	84.51
10052	TIDP3440	84.51
10053	IDP4780	84.51
10054	pza03047	84.54
10055	bnl7.28	84.78
10056	csu700	84.78
10057	bnlg426	84.78
10058	cdo580b(ivd)	84.78
10059	pge23	84.78
10060	csu699	84.78
10061	bnlg1165	84.78
10062	gpm883	85.28
10063	gpm529	85.28
10064	rz390d(cyb5)	85.5
10065	php20528	85.5
10066	dof3	85.55
10067	asg40	85.61
10068	pco075566	85.99
10069	umc1625	86.15
10070	umc2196	86.37
10071	php20527a	86.5
10072	cdo545	86.9
10073	psr160a	87.7
10074	nfa101	87.7
10075	php20854	87.7
10076	gpm320a	87.73
10077	ploc1	88.0
10078	mon00038::Ac	88.06
10079	mez1	88.06
10080	uaz269c(kri)	88.46
10081	uaz80(iron)	88.46
10082	uaz258a	88.46
10083	isu1410b	88.46
10084	tug2	88.46
10085	mHbrMT179-B73	88.59
10086	isu2232h	88.7
10087	agrc611	88.73
10088	agrc3	88.73
10089	agrc12	88.73
10090	IDP3799	89.91
10091	IDP5846	89.91
10092	magi84474	89.91
10093	15bzein	91.06
10094	pza02948	91.07
10095	pza03063	91.07
10096	umc2313	91.9
10097	TIDP5511	92.95
10098	TIDP3668	92.95
10099	IDP7432	92.95
10100	TIDP3459	92.95
10101	gpm189b	93.2
10102	pza01901	93.24
10103	uaz197a(cdpk)	93.72
10104	uaz233b(act)	93.72
10105	pbs8	93.72
10106	bcd98f	93.72
10107	npi594a	93.72
10108	uaz233d(act)	93.72
10109	IDP1627	93.97
10110	IDP8250	93.97
10111	ccp5	93.97
10112	IDP8046	93.97
10113	IDP4328	93.97
10114	csu809	93.98
10115	agrr221	93.98
10116	csu243	93.98
10117	IDP7689	94.2
10118	TIDP8895	94.2
10119	bnlg1667	94.2510447761194
10120	IDP2582a	94.44
10121	npi235	94.47017667844523
10122	IDP2581	94.79
10123	pic7a	95.88
10124	uck1	96.0
10125	mn3	96.0
10126	pgd1	96.04
10127	npi387	96.04
10128	myb1	96.04
10129	gpm642	96.3
10130	TIDP3717	96.67
10131	IDP4212	96.67
10132	TIDP5134	96.67
10133	TIDP2700	96.67
10134	IDP1946	96.67
10135	IDP7282	96.67
10136	IDP8083	96.67
10137	IDP4985	96.67
10138	TIDP4592	96.67
10139	TIDP5433	96.67
10140	TIDP5452	96.67
10141	IDP6739	96.67
10142	TIDP6355	96.67
10143	IDP7585	96.67
10144	IDP8023	96.67
10145	TIDP3550	96.67
10146	IDP4878	96.67
10147	TIDP3169	96.67
10148	IDP7514	96.67
10149	IDPCP75358a	96.67
10150	IDPCP75358b	96.67
10151	TIDP6501	96.67
10152	TIDP6577	96.67
10153	IDP2514b	96.67
10154	umc2501	96.75
10155	IDP293	97.12
10156	IDP301	97.12
10157	IDP609	97.57
10158	IDP455	97.57
10159	magi7438	97.57
10160	pza03120	97.59
10161	umc1832	97.8
10162	cent6	98.0
10163	pza01527	98.31
10164	php20719b	98.4
10165	AY107121	98.4
10166	bnlg1433	98.4
10167	bnlg391	98.4
10168	umc1444	98.4
10169	bnlg2097	98.4
10170	bnlg1641	98.4
10171	pic7b	98.53
10172	gpm506	98.58
10173	umc1133	98.6
10174	umc2315	98.8
10175	umc2056	99.0
10176	umc2314	99.3
10177	bnlg1753	99.48
10178	prh17	100.0
10179	sin1	100.0
10180	zp15	100.06
10181	gpm870a	100.08
10182	IDP87	100.27
10183	csu680e	100.3
10184	uaz232b(sci)	100.3
10185	csu1120	100.31
10186	mHbrMG101-B73	100.47
10187	mmp160	101.9
10188	IDP778	101.9
10189	mwg645b	101.92
10190	npi7	101.92
10191	isu1774a	101.92
10192	npi606	101.92
10193	uaz23a	101.92
10194	isu1410j	101.92
10195	isu107b	101.98
10196	cdo420	101.98
10197	rcp1	102.0
10198	uaz169	103.08
10199	pza01425	103.4
10200	mmp76	103.8
10201	cdpk14	104.0
10202	mpk7	104.0
10203	csu1196	104.28
10204	csu1187	104.28
10205	pza00427	104.47
10206	pco075979b	104.47
10207	ufg69	104.8
10208	IDP441	105.23
10209	IDP139	105.23
10210	gpm87b	105.47
10211	gpm821	105.47
10212	bnlg1188	105.47
10213	why1	105.6
10214	mmp20	105.9
10215	TB-6Ld(6)	105.92
10216	umc2548	106.17
10217	umc2529	106.17
10218	TB-6Lc(6)	106.38
10219	pza03069	106.74
10220	pza02606	107.12
10221	T6-9e(6)	107.29
10222	w15	107.29
10223	T6-9(6019)(6)	107.29
10224	T4-6(8428)(6)	107.29
10225	T6-9(6270)(6)	107.29
10226	bnlg1047b	107.32
10227	end1	107.32
10228	bnlg1538	107.32
10229	gpm703	107.32
10230	gpm810b	107.44
10231	umc36c	107.76
10232	csu94a	107.76
10233	l12	108.22
10234	mmp10	110.4
10235	mHbrBC190-Mo17	110.58
10236	pzb01009	111.28
10237	umc59	111.50967567567567
10238	pco087396	112.03
10239	pebp15	114.0
10240	gpm928b	115.43
10241	leg1	115.43
10242	gpm725	115.91
10243	mmp4	116.2
10244	csu56a(ohp)	116.56
10245	prc1	116.8
10246	gpm93a	117.97
10247	psb1	118.0
10248	gpm468c	118.24
10249	mmp108b	118.3
10250	gpm414b	118.37
10251	TIDP3352	119.39
10252	IDP3788	119.39
10253	IDP2572b	119.39
10254	IDP7468	119.39
10255	TIDP9173	119.39
10256	IDP6062	119.55
10257	IDP680	119.55
10258	TIDP7089	119.55
10259	TIDP5717	119.55
10260	TIDP5642	119.55
10261	y1	120.5
10262	agrr47	120.79
10263	csu146a(cdc48)	121.09
10264	bnlg1139	121.09
10265	bnl6.22b	121.09
10266	bnlg249a	121.09
10267	phi077	121.11
10268	bnlg1422	121.11
10269	umc1006	121.11
10270	chn2	121.6
10271	IDP8634	122.0
10272	IDP4179	122.0
10273	TIDP2982	122.0
10274	shpl2	122.8
10275	cdpk13	123.6
10276	rz444e	123.7
10277	l10	123.98
10278	si1	124.0
10279	umc59a	124.4
10280	enp1	124.5
10281	agrr189	124.5
10282	mpik33d	124.5
10283	csu548	124.5
10284	saur1	124.6
10285	eif4a	124.8
10286	psa1	125.0
10287	IDP3839	125.05
10288	bnl107	126.18
10289	mpik1	126.18
10290	bnl28(sbe1)	126.18
10291	npi377	126.18
10292	npi373	126.18
10293	oec33	126.8
10294	cyc3	127.1
10295	mir1	127.1
10296	rz2b	127.8
10297	umc1083	127.8
10298	rz242a	127.8
10299	isu164b	128.75
10300	umc1063	129.04422818791946
10301	TIDP3537	129.56
10302	IDP818	129.56
10303	tda204	129.83
10304	umc1517	129.88
10305	ms1	132.0
10306	umc1376	132.66
10307	phm8909	132.82
10308	cl2242_11	132.82
10309	umc1656	133.4
10310	IDP725	133.6
10311	IDP350	134.25
10312	php20045a	136.28
10313	sdg102c	139.24
10314	mmp117	139.5
10315	T4-6(6623)(6)	139.98
10316	T6-9(043-1)(6)	139.98
10317	T1-6(4456)(6)	139.98
10318	T6-9b(6)	139.98
10319	npi565	140.10827027027028
10320	umc2566	142.07
10321	uaz162	142.67
10322	php06007	142.67
10323	mHbrBG152-B73	142.67
10324	csu183a(cdc48)	142.67
10325	csu605	142.67
10326	umc1723	142.71263157894737
10327	mmp51	143.2
10328	mch3	144.0
10329	mpik18	144.12
10330	TIDP2816	144.39
10331	TIDP5613	144.39
10332	IDP530	144.39
10333	IDP8656	144.82
10334	IDP8657	144.82
10335	IDP7368	144.82
10336	IDP9108	144.82
10337	TIDP5509	144.82
10338	TIDP5142	144.82
10339	IDP7763	144.82
10340	TIDP7139	144.82
10341	IDP7223	144.82
10342	IDP8540	144.82
10343	TIDP2751	144.82
10344	IDP9003	144.82
10345	TIDP4563	144.82
10346	IDP5865	144.82
10347	IDP7603	144.82
10348	IDP4112	144.82
10349	akr1	144.82
10350	TIDP6190	144.82
10351	IDP7587	144.82
10352	IDP8022	144.82
10353	IDP1430	144.82
10354	TIDP3171	144.82
10355	IDP4465	144.82
10356	IDP4460	144.82
10357	IDP4499	144.82
10358	TIDP2924	144.82
10359	IDP8395	144.82
10360	TIDP5609	144.82
10361	IDP3887	144.82
10362	IDP4765	144.82
10363	umc1195	144.94
10364	pco123453	144.94
10365	omt1	144.94
10366	gpm585	144.94
10367	gpm468a	144.94
10368	IDP6822	145.06
10369	IDP6792	145.06
10370	TIDP6156	145.06
10371	IDP7416	145.06
10372	mir2	145.32
10373	csu395a	145.32
10374	umn361	145.34
10375	umc51b	145.34
10376	mir4(thp)	145.39
10377	bnlg2151	145.43
10378	gpm347	145.46
10379	IDP7494	145.46
10380	IDP8501	145.68
10381	IDP2424	145.7
10382	umc1257	145.7
10383	IDP4096	145.7
10384	TIDP6248	145.7
10385	agrr87a	145.86
10386	psu1a(spe)	145.9
10387	csu309(atpc)	145.94
10388	pza03488	146.05
10389	umc1628	146.81
10390	mHbrMT223-B73	146.87
10391	psr129b	147.9
10392	mab24	148.0
10393	csu747b(arf)	148.24
10394	bnlg2191	148.7
10395	bnlg107	148.7
10396	mab25	148.8
10397	mab26	149.2
10398	mads51	149.6
10399	bcd221d	149.75
10400	rz698b(ppy)	149.75
10401	jpsb108	151.1
10402	gpm246a	151.1
10403	gpm604a	151.13
10404	IDP1654	152.29
10405	IDP8071	152.29
10406	mmp65	152.6
10407	mab23	152.71
10408	TIDP5461	152.71
10409	IDP8369	152.71
10410	IDP4036	152.92
10411	IDP4290	153.13
10412	IDP649	153.13
10413	IDP4534	153.13
10414	IDP7622	153.13
10415	IDP501	153.13
10416	IDP2453	153.56
10417	IDP7757	153.56
10418	IDP7293	153.56
10419	sbp3	153.7
10420	l15	153.7
10421	IDP587	154.36
10422	IDP2428	155.05
10423	IDP4352	155.75
10424	TIDP7127	156.44
10425	IDP7017	156.44
10426	IDP8362	156.44
10427	CG996869	156.53
10428	gpm727b	156.94
10429	gpm717e	157.07
10430	IDP4196	157.13
10431	IDP6983	157.13
10432	gpm809a	157.27
10433	gpm826	157.37
10434	gpm661b	157.83
10435	gpm772b	157.89
10436	umc59f	158.19
10437	TIDP2935	158.29
10438	TIDP6510	158.29
10439	csu923(sec61)	158.7
10440	IDP8291	159.45
10441	IDP8520	159.45
10442	IDP8095	159.45
10443	mHbrBT150-Mo17	159.48
10444	npi393	160.0
10445	IDP1966	160.38
10446	IDP4297	160.61
10447	IDP7343	160.61
10448	IDP6050	160.61
10449	IDP3780	160.61
10450	IDP4229	160.61
10451	IDP8303	160.61
10452	IDP133	160.61
10453	npi393a	161.50470085470084
10454	uaz106a	161.6
10455	IDP4162	161.6
10456	IDP8480	161.6
10457	TIDP3287	161.87
10458	IDP4487	161.87
10459	IDP5064	162.14
10460	IDP392	162.41
10461	IDP4747	162.41
10462	IDP4318	162.41
10463	IDP1474	164.13
10464	TIDP6194	164.13
10465	IDP2497	164.54
10466	TIDP5416	164.54
10467	TIDP3103	164.54
10468	IDP4880	164.54
10469	IDP6900	164.54
10470	magi43861	164.54
10471	IDP6943	164.54
10472	TIDP3025	164.54
10473	IDP4372	164.54
10474	csu226b(elf1A)	164.79
10475	pgl1	165.16
10476	umc2604	165.18
10477	gpm369b	165.21
10478	pgl7	165.81
10479	pgl8	166.08
10480	pgl2	166.12
10481	pgl3	166.16
10482	pgl4	166.16
10483	pgl6	166.2
10484	csu199a	166.55
10485	umc2316	166.6
10486	umc1887	166.8
10487	gpm138a	167.09
10488	gpm501	167.12
10489	gpm185	167.15
10490	gpm200b	167.16
10491	gpm137b	167.6
10492	gpm344e	167.6
10493	AY104775	167.6
10494	gpm240a	167.62
10495	elfa10	168.0
10496	bnl(tas1i)	168.66
10497	gpm188a	169.34
10498	AY111964	171.2
10499	pzb01658	171.61
10500	gpm486a	171.77
10501	npi98b	171.84
10502	pg11	175.99
10503	php20856	179.22
10504	umc65a	181.9
10505	std6b(dba)	181.9
10506	bnlg480	181.94
10507	gst19	181.98
10508	elfg1	181.98
10509	gpm887b	182.71
10510	gpm363c	182.71
10511	umc1796	189.5
10512	umc1918	189.9
10513	ln1	190.0
10514	krp5	190.02
10515	TIDP4611	190.31
10516	IDP7016	190.31
10517	IDP2138	190.31
10518	rz476d	191.3
10519	IDP4303	191.47
10520	IDP7883	191.71
10521	IDP613	191.96
10522	IDP7637	191.96
10523	gpm390a	192.27
10524	gpm824	192.35
10525	nact11	192.35
10526	AY108825	192.53
10527	IDP4869	194.65
10528	Dt2	195.63
10529	npi223a	196.3
10530	IDP8221	196.33
10531	umc65	196.86442724955802
10532	IDP7248	198.01
10533	TIDP9241	198.01
10534	umc1105	199.0
10535	IDP7379	199.02
10536	IDP7780	199.02
10537	IDP6913	199.02
10538	umc1979	200.3
10539	TIDP3629	200.7
10540	IDP7601	200.7
10541	TIDP5228	200.7
10542	umc113a	201.50497470701524
10543	umc1857	203.2
10544	umc2610	203.96
10545	AY109804	204.39
10546	gpm275b	204.98
10547	gpm539b	205.1
10548	gpm877	205.18
10549	gpm161	205.18
10550	gpm581a	205.41
10551	sgf101	205.41
10552	umc113b	205.46
10553	IDP62	206.17
10554	IDP3800	207.19
10555	IDP344	207.19
10556	umc204	207.48
10557	TIDP2772	207.76
10558	IDP5884	207.76
10559	TIDP3184	207.76
10560	rgpc74b	207.86
10561	AI737983	208.86
10562	gpm716h	210.71
10563	bti31132a::Ac	210.71
10564	gta107b	211.1
10565	gpm381d	211.12
10566	pl1	211.5
10567	ebe2	212.02
10568	agrr37a	212.03
10569	gta105	212.75
10570	phil24	212.96499999999997
10571	umc12	215.37001912045886
10572	phi124	215.51
10573	l11	215.98
10574	gpm674c	216.02
10575	gpm426c	216.02
10576	umc1809	217.80241200230813
10577	umc1014	217.80241200230813
10578	IDP7793	219.52
10579	IDP8170	219.52
10580	IDP8090	219.52
10581	IDP8969	219.52
10582	mmc0523	219.66
10583	opr3	220.0
10584	rz588b	220.05
10585	nc009	220.30157205240175
10586	IDP8234	220.53
10587	TIDP6450	221.1
10588	TIDP3273	221.1
10589	anx1	222.0
10590	gpm22	222.93
10591	nip2b	223.6
10592	tug8	223.66
10593	su2	224.0
10594	IDP5906	224.23
10595	gpm555	226.53
10596	uaz160	228.51
10597	pza02048	228.6
10598	pza01029	228.6
10599	pza02396	228.6
10600	umc2006	228.9
10601	IDP8231	229.95
10602	IDP8224	229.95
10603	IDP9103	229.95
10604	IDP3793	229.95
10605	IDP659	229.95
10606	IDP8145	229.95
10607	TIDP5796	229.95
10608	umc248b	230.01
10609	pco136292	231.27
10610	IDP6010	231.52
10611	IDP6025	231.52
10612	IDP7578	231.52
10613	ork1	232.0
10614	agrr118a	232.64
10615	umc180(pep)	232.87
10616	rz144b	235.26
10617	npi253d	235.26
10618	gpm74	235.26
10619	umc2317	235.8
10620	IDP564	236.0
10621	dzs18	236.02
10622	vpp1	236.06
10623	dup1375	236.16
10624	mHbrBC119-Mo17	237.61
10625	uat2(noi)	238.18
10626	tda51	238.18
10627	rgpc643e	238.18
10628	gpm436	238.41
10629	isu61f	238.7
10630	pza01736	238.76
10631	TIDP3136	239.13
10632	uaz244a(prh)	239.6
10633	ici96	239.6
10634	psr108	239.6
10635	npi224i	239.6
10636	npi617	239.6
10637	pic2a	239.6
10638	tug6	239.6
10639	tug7	239.6
10640	spr9	240.0
10641	IDP9143	240.44
10642	TIDP4640	240.44
10643	IDP4247	240.44
10644	IDP6915	240.44
10645	umc21	240.8
10646	npi265	240.8
10647	mHbrBG84-B73	240.8
10648	pco139551	241.13
10649	bnlg1617	241.14
10650	IDP7315	241.23
10651	IDP2008	241.23
10652	IDP7750	241.23
10653	IDP7207	241.23
10654	AI665898	241.23
10655	IDP710	241.23
10656	TIDP5843	241.23
10657	IDP4521	241.23
10658	TIDP5476	241.23
10659	IDP4119	241.23
10660	TIDP5744	241.23
10661	magi82269	241.23
10662	AY107053	242.31
10663	bnlg1922	243.3
10664	isu111a	243.3
10665	IDP1699	243.3
10666	IDP4741	243.3
10667	cl5367_1b	243.3
10668	csu1083a	243.79
10669	csu578a	243.79
10670	tm20	244.0
10671	pebp11	244.4
10672	umc2318	244.7
10673	umc1614	244.75
10674	glp1	244.8
10675	tar1	244.9
10676	rfz1	245.2
10677	mHbrBA133-B73	245.25
10678	gpm666c	245.26
10679	pfk1	245.26
10680	pdi7	245.3
10681	cl28094_1	245.53
10682	TIDP3702	245.76
10683	magi71780	245.76
10684	TIDP5597	245.76
10685	TIDP2649	245.76
10686	gpm869	246.24
10687	rp8	246.4
10688	ufg11	248.1
10689	AY107517	248.75
10690	AY105479	248.75
10691	gpm498b	248.89
10692	umc2580	249.68
10693	pza00473	249.98
10694	chr117d	250.15
10695	ga2ox1	251.2
10696	uaz280c(ppp)	251.7
10697	tubg2	252.0
10698	krp9	252.0
10699	umc1795	252.09
10700	pco099975	252.44
10701	asg52c	252.44
10702	IDP1959	253.0
10703	bnlg1154	253.0
10704	gpm269a	253.29
10705	phi129	254.02
10706	umc1250	254.5
10707	TIDP3356	255.9
10708	csu382a(cld)	257.1
10709	TIDP5525	258.91
10710	TIDP5115	258.91
10711	IDP2409	258.91
10712	IDP4145	258.91
10713	TIDP6179	258.91
10714	IDP8496	258.91
10715	umc1751	258.91
10716	TIDP5202	258.91
10717	isu106b	259.59344444444446
10718	der3	260.0
10719	IDP3808	261.1
10720	IDP6808	261.1
10721	IDP6866	261.1
10722	TIDP5817	261.1
10723	me5	261.1
10724	IDP2391	261.1
10725	TIDP6328	261.1
10726	TIDP7066	261.1
10727	IDP1444	261.1
10728	IDP4943	261.1
10729	TIDP5393	261.1
10730	IDP6958	261.1
10731	TIDP6548	261.1
10732	IDP7859	261.1
10733	csu310(ptk)	262.11
10734	PCO146525	262.27
10735	csu225	262.79
10736	pza01618	262.9
10737	pza01552	262.9
10738	bnl3.03	263.97
10739	umc1826	267.7
10740	pt1	267.98
10741	mHbrMA92-B73	268.08
10742	sm1	268.88
10743	px5	269.42
10744	gpm269d	269.42
10745	pox3	269.42
10746	gpm33a	269.64
10747	gpm242	269.64
10748	cesa2	269.67
10749	T1-6a(6)	269.68
10750	umc1187	269.76593406593406
10751	csu259	269.8
10752	umc265(ptk)	269.8
10753	zag1	269.8
10754	gpm746d	270.0
10755	K6L2	270.04
10756	gpm750b	270.43
10757	gpm744a	270.74
10758	gpm858a	271.07
10759	umc1352a	271.5
10760	umc1352	271.52197802197804
10761	TB-6Lb(6)	271.99
10762	gpm844	272.58
10763	gpm681c	272.94
10764	AI665560	273.2
10765	ga2ox6	275.21
10766	TIDP5082	275.98
10767	IDP5969	275.98
10768	IDP8030	275.98
10769	IDP833	275.98
10770	umc2055	276.97
10771	rop3	276.98
10772	gpm727a	276.98
10773	tip4a	277.02
10774	umc2534a	277.02
10775	umc1413	277.1
10776	bnlg2249	278.0
10777	bcd221a	278.94
10778	IDP9036	279.28
10779	pza01884	279.52
10780	ptk1	280.0
10781	csu360(elf1A)	281.45
10782	umc1114	281.7
10783	IDP7321	282.58
10784	TIDP5656	282.58
10785	IDP7801	282.58
10786	IDP7827	282.58
10787	IDP8735	282.58
10788	mHbrMT243-Mo17	283.84
10789	csu226	283.97001739155746
10790	TIDP5516	284.23
10791	IDP86	284.23
10792	umc1314	284.3
10793	IDP8644	285.88
10794	IDP6042	285.88
10795	IDP7703	285.88
10796	IDP5996	285.88
10797	IDP7720	285.88
10798	IDP7736	285.88
10799	TIDP2904	285.88
10800	TIDP2917	285.88
10801	TIDP2785	285.88
10802	IDP9000	285.88
10803	IDP775	285.88
10804	IDP764	285.88
10805	IDP7925	285.88
10806	IDP4452	285.88
10807	TIDP6690	285.88
10808	IDP3981	285.88
10809	IDP3974	285.88
10810	IDP503	285.88
10811	rps21a	285.88
10812	csu1065	286.14
10813	rgpc74a	286.14
10814	csu1189	286.67
10815	bnl8.23	287.07659574468084
10816	IDP635	287.14
10817	IDP9084	287.14
10818	TIDP5559	287.14
10819	IDP648	287.14
10820	IDP8101	287.14
10821	TIDP3214	287.14
10822	IDP6799	287.14
10823	IDP843	287.14
10824	TIDP6154	287.14
10825	IDP129	287.14
10826	gpm301	287.29
10827	mHbrBA135-B73	288.15
10828	PCO134814	290.6
10829	AY110542	290.6
10830	umc2508	290.81
10831	gpm926k	291.07
10832	gpm882	291.91
10833	gpm250b	291.91
10834	umc2631	292.86
10835	me2	293.69
10836	umc2141	295.4
10837	gpm712a	295.56
10838	sod3	295.6
10839	elfa2	296.0
10840	npi330(me)	296.1
10841	uky3b(P450)	296.1
10842	elfa3	296.1
10843	AY110435	296.3
10844	dhn1	296.4
10845	umc1379	297.1
10846	csu16b	297.12
10847	IDP4314	297.43
10848	npi560	299.2
10849	pza02187	300.35
10850	csu807b	301.8
10851	npi294c	301.8
10852	csu236	301.8
10853	csu60a	301.8
10854	csu575(elf1A)	301.8
10855	IDP7332	301.84
10856	TIDP6486	301.84
10857	IDP8945	301.84
10858	IDP4404	301.84
10859	TIDP2950	301.84
10860	TIDP6095	301.84
10861	TIDP6099	301.84
10862	IDP8372	301.84
10863	umc1388	302.0
10864	esp1	302.04
10865	esp5	302.04
10866	gpm390b	302.86
10867	bnl15.37a	303.02
10868	pza02478	303.5
10869	mmp62	304.1
10870	umc2040	304.16
10871	IDP6023	306.02
10872	TIDP3371	306.02
10873	TIDP5151	306.02
10874	TIDP5494	306.02
10875	IDP3886	306.02
10876	IDP8709	306.02
10877	cps2	308.0
10878	cl39957_1	308.0
10879	pseudo-hyd2	308.0
10880	npi580b	308.3
10881	npi616a	308.3
10882	uaz220(elf)	310.55
10883	pge20	310.55
10884	agrr261	310.57
10885	AY110260	310.7
10886	tan1	310.98
10887	K6L3	310.98
10888	gpm109a	310.98
10889	umc2065	311.07
10890	npi252	312.0
10891	mHbrBT75-Mo17	312.05
10892	umc46	312.1
10893	csu760a	312.1
10894	bcd855b(ext)	312.1
10895	csu666(his2A1)	312.1
10896	mmc0241	312.78
10897	gpm599a	312.85
10898	dup400(pac)	313.37
10899	pzb00942	313.61
10900	pzb01308	313.61
10901	psb107b	313.9915662650602
10902	jpsb107b	314.0
10903	AY109873	314.8
10904	su4	315.0
10905	gst41	315.08
10906	mlo8	315.08
10907	kch2	315.12
10908	bnlg1174a	315.4
10909	ufg16	315.4
10910	rmr1	315.4
10911	mHbrMT102-B73	315.45
10912	bnlg1174	315.4590361445783
10913	chs562	317.48
10914	TIDP5534	317.79
10915	IDP5030	317.79
10916	IDP8109	317.79
10917	IDP7508	317.79
10918	IDP7443	317.79
10919	gpm709b	318.64
10920	umc2321	319.0
10921	w1	319.99
10922	nc013 	320.3852109181142
10923	bnlg1702	320.7
10924	qgrwt33	320.815
10925	pco149393	321.43
10926	csu158b(eno)	321.57
10927	AY110873	321.9
10928	mHbrMA147-B73	322.55
10929	csu812	322.67
10930	umc2320	322.9
10931	phi078	323.0814432989691
10932	csu1101a	323.5
10933	csu1095	323.5
10934	bcd454a	323.5
10935	pdk1	323.5
10936	psei5	324.0
10937	mbd120	324.0
10938	dxs1	324.0
10939	bnl5.47	325.9086848635236
10940	umc1020	326.0298969072165
10941	gpm579	326.38
10942	mbd101b	327.04
10943	chr116a	329.97
10944	csu581b(tua)	330.71
10945	rgpc43b	330.71
10946	IDP2375	330.99
10947	cdo771	331.61
10948	IDP3897	332.07
10949	TIDP4663	332.68
10950	IDP7916	332.68
10951	IDP7450	332.68
10952	AY107881	332.68
10953	bnl17.26	333.1
10954	umc137b	333.1
10955	TIDP3080	333.76
10956	umc1462	335.45
10957	IDP8048	336.37
10958	IDP4281	338.1
10959	IDP8070	338.1
10960	pco140565	339.63
10961	umc1805	339.63
10962	w14	339.98
10963	IDP8746	340.49
10964	pza02436	341.72
10965	bnl9.08a	342.454
10966	npi38	342.7
10967	npi608	342.7
10968	npi63b	342.7
10969	IDP479	343.07
10970	IDP7501	343.52
10971	fdx6	344.0
10972	uaz209	344.51
10973	bnl5.47a	344.51
10974	umc38A	345.1960530011153
10975	pza02472	345.89
10976	nc013	347.19
10977	AW036917	347.89
10978	IDP4225	348.73
10979	IDP8384	348.73
10980	gpm706e	348.84
10981	TIDP3257	349.38
10982	TIDP3557	349.38
10983	IDP4302	349.38
10984	TIDP5295	349.38
10985	gpm193a	349.71
10986	IDP6763	350.03
10987	TIDP2966	350.03
10988	gpm426b	350.58
10989	TIDP3588	351.33
10990	gpm652b	351.36
10991	umc1474	353.14
10992	gpm191	353.14
10993	g465nac	354.89318181818186
10994	rz455b	355.45
10995	IDP874	356.75
10996	g073cov/g077myb	358.11136363636365
10997	IDP4696	358.66
10998	bnl8.06b	359.63
10999	gpm896a	360.14
11000	uaz400	362.0
11001	uaz121a	362.4
11002	php10016a	364.23
11003	g061bhlh	365.35227272727275
11004	rz67a	366.4
11005	cdo113c	366.4
11006	g059uprt/g145lac	366.96136363636367
11007	mmp145	367.4
11008	IDP4520	368.68
11009	isu1410i	369.13
11010	gpm490a	370.52
11011	IDP8067	371.3
11012	bnl17.22	371.79
11013	gpm9	372.12
11014	TIDP3268	373.21
11015	ras8A2	373.8
11016	bnlg1732	373.8
11017	gpm729	373.83
11018	magi92568	374.4
11019	IDP7652	374.4
11020	TIDP3536	374.4
11021	IDP8418	375.12
11022	g160unk	375.6040816326531
11023	rz444d	375.8
11024	nfy2	376.0
11025	bnlg1443	376.1
11026	IDP330	376.31
11027	g035ccch	376.5591836734694
11028	g169wrky	377.30204081632655
11029	IDP8285	377.7
11030	IDP77	377.7
11031	IDP4165	377.7
11032	IDP4978	377.7
11033	IDP1427	377.7
11034	magi87132	377.7
11035	mmp150	378.4
11036	cdo312b	378.99
11037	AI737346	378.99
11038	bnlg345	379.0
11039	bcd738	379.1003080910388
11040	umc152c	380.14
11041	gpm631	384.07
11042	cdo89(aat)	385.8
11043	umc38a	385.8
11044	roa1	385.8
11045	pco126260	386.55
11046	expa5	388.0
11047	umc1912	388.7
11048	gpm795	389.1
11049	bnl8.08c	390.48
11050	umc1859	391.4
11051	gpm186b	391.97
11052	IDP7503	392.04
11053	IDP3915	393.43
11054	umc1463	393.9
11055	umc160a	393.92
11056	uaz256	393.92
11057	umc1762	394.1
11058	IDP683	394.81
11059	IDP6742	394.81
11060	IDP4734	394.81
11061	IDP588	394.81
11062	fcr2	396.0
11063	umc1424	396.01
11064	pco093173	396.46
11065	g390zfh2	396.7
11066	CL10251_1	396.78
11067	sdg111a	396.84
11068	gtb101	396.84
11069	gpm424c	397.0
11070	IDP6845	397.13
11071	IDP2396b	397.13
11072	IDP8349	397.13
11073	gpm908a	397.96
11074	dup1373	398.11
11075	cal1	398.4
11076	psei3	398.5
11077	umc2162	398.5
11078	gpm34j	398.77
11079	gpm796b	399.25
11080	gpm908b	399.41
11081	bcd738a(pgk)	400.3
11082	cenH3	400.83
11083	IDP7633	400.83
11084	IDP873	400.83
11085	IDP148	400.83
11086	pco110617	400.84
11087	mmp1	401.7
11088	magi90514	402.22
11089	TIDP3683	402.22
11090	TIDP4595	402.22
11091	IDP7619	402.22
11092	TIDP5750	402.22
11093	TIDP3587	402.22
11094	IDP7545	402.22
11095	IDP6914	402.22
11096	TIDP5643	402.22
11097	TIDP5679	402.22
11098	IDP4322	402.22
11099	glb3	404.0
11100	umc2322	404.4
11101	ufr1(cal)	404.53
11102	cdo64c	404.53
11103	cdo348a	404.53
11104	cdo548	404.53
11105	umc138a	404.53
11106	asg50a	404.53
11107	gpm183a	406.26
11108	g701myb	408.6475000000001
11109	gpm650	409.76
11110	pco141133	409.76
11111	umc1520	410.18
11112	AY104923	410.3
11113	sir1	412.0
11114	gpm186a	412.5
11115	umc2389	413.09
11116	npi67	413.1
11117	npi102	413.1
11118	bnl5.62e	413.28
11119	bnl8.08j	413.28
11120	npi280	413.28
11121	trh1	416.0
11122	IDP4761	418.41
11123	rz206a	419.44
11124	uaz19d	419.6
11125	lim379	420.4
11126	IDP9140	420.72
11127	IDP9065	420.72
11128	IDP9079	420.72
11129	IDP7753	420.72
11130	IDP1950	420.72
11131	IDP7612	420.72
11132	TIDP5707	420.72
11133	IDP8063	420.72
11134	TIDP5774	420.72
11135	IDPelo3	420.72
11136	TIDP3405	420.72
11137	gpm494	422.41
11138	gpm922i	422.41
11139	gpm785	422.51
11140	gpm922b	422.55
11141	gte101	422.62
11142	lim151	423.0
11143	gpm186c	423.47
11144	umc2538	423.54
11145	php20904	423.9
11146	AY105728	426.4
11147	rop6	426.8
11148	IDP2427b	427.2
11149	IDP2427c	427.2
11150	IDP2427a	427.2
11151	TIDP3306	427.2
11152	AY105785	427.2
11153	IDP9025	427.2
11154	uaz251d(rpS11)	427.21
11155	pebp7	428.0
11156	gpm733b	428.07
11157	psr162	428.4
11158	umc2375	428.96
11159	magi10013	430.02
11160	hb2	433.14
11161	IDP2001	433.14
11162	g174vqp	433.87
11163	csu841a	433.9
11164	TIDP5592	434.18
11165	IDP7847	434.18
11166	gpm776c	434.35
11167	gpm340a	434.35
11168	gpm299b	434.35
11169	gpm197a	435.1
11170	umc2170	435.1
11171	sat3	435.12
11172	TIDP2808	435.93
11173	IDP7718	435.93
11174	IDP8557	435.93
11175	IDP6762	435.93
11176	TIDP6084	435.93
11177	IDP7493	435.93
11178	IDP3956	435.93
11179	TIDP8791	435.93
11180	bnl17.12	436.87
11181	hex2	440.0
11182	prf1	441.6
11183	asg6a	441.8
11184	TIDP4614	442.45
11185	TIDP3350	442.45
11186	TIDP5196	442.45
11187	IDP1406	442.45
11188	IDP9080	443.38
11189	IDP8562	443.38
11190	IDP8108	443.38
11191	TIDP4579	443.38
11192	TIDP5379	443.38
11193	magi112289	443.38
11194	g175myb	443.60499999999996
11195	umc237	443.89
11196	umc1296	443.89
11197	hox2	444.0
11198	hsp101	444.0
11199	umc132a(chk)	444.2
11200	TIDP5588	444.94
11201	IDP7726	444.94
11202	TMR47	444.94
11203	IDP1476	444.94
11204	TIDP3104	444.94
11205	IDP7454	444.94
11206	IDP8326	444.94
11207	csu238b(apx)	444.99
11208	cl34961_1	445.72
11209	mis1	446.0
11210	hdt103	446.21
11211	prh12	446.45
11212	umc132a	446.7399324179735
11213	nfa102a	447.54
11214	mmp50	448.5
11215	phi299852	450.7
11216	gpm10b	450.87
11217	IDP8289	452.44
11218	mlg3	452.7
11219	umc266c(ptk)	452.77
11220	gpm393b	453.96
11221	gpm430a	455.86
11222	npi9	460.16
11223	npi260	460.16
11224	bcd828b(atpb)	460.55
11225	umc36d	462.59999999999997
11226	umc132	465.79999999999995
11227	g061ccch	466.17250000000007
11228	umc1490	466.5
11229	dupssr15	466.51
11230	gpm445a	467.46
11231	asg18	468.34
11232	phi070	470.6075075515905
11233	TIDP3272	470.87
11234	IDP8054	470.87
11235	AY110400	472.3
11236	umc71b	472.47
11237	TIDP4647	473.69
11238	IDP6865	473.69
11239	TIDP2750	473.69
11240	magi56047	473.69
11241	IDP6749	473.69
11242	IDP6606	473.69
11243	TIDP6558	473.69
11244	bnlg1759	474.46195014662754
11245	IDP5908	476.5
11246	IDP6587	476.5
11247	asg47	478.4
11248	npi419a	481.0
11249	umc2323	483.5
11250	qsox1	484.0
11251	atp2	484.0
11252	magi75795	484.31
11253	cl22071_1	484.54
11254	g149dyn	484.7575
11255	TIDP5112	487.75
11256	IDP6766	487.75
11257	IDP5009	487.75
11258	gpm728a	487.75
11259	TIDP5222	487.75
11260	IDP9005	489.25
11261	IDP7155	489.25
11262	IDP7180	489.25
11263	mmp113	491.8
11264	IDP8487	495.56
11265	mHbrBT256-B73	495.86
11266	csu928	496.14
11267	TIDP2711	498.27
11268	TIDP3637	498.27
11269	IDP2448a	498.27
11270	AY109797	498.7
11271	AY104289	501.2
11272	umc2165	502.9
11273	umc1897	503.36
11274	bnlg1759a	503.4
11275	cl42689_2	503.58
11276	umc42c	504.45
11277	gpm239b	504.8
11278	umc1350	504.8
11279	psah1	504.89
11280	pzb01222	506.65
11281	umc238a	507.64
11282	umc246	507.64
11283	gpm289b	507.74
11284	ras11C3	508.0
11285	gpm378	510.06
11286	bnlg1740	510.6
11287	umc1779	510.6
11288	wox9c	512.0
11289	ufg(vp2274b)	513.8
11290	uaz81	513.8
11291	umc62	513.8
11292	lhcb7	514.04
11293	IDP9020	517.51
11294	IDP7714	519.02
11295	TIDP3690	519.02
11296	IDP4010	519.02
11297	cl2592_1	519.25
11298	IDP3790	519.92
11299	gpm881	521.82
11300	gbf1	521.9
11301	asg7	524.9167037861915
11302	IDP4703	526.21
11303	npi561	526.8
11304	uaz269d(kri)	526.81
11305	npi597a	526.81
11306	idh2	526.81
11307	TIDP5682	528.6
11308	gpm814	529.18
11309	uaz229	529.38
11310	uaz123c	529.38
11311	umc133b	529.38
11312	umc1621	530.34
11313	IDP4704	531.3
11314	bnlg1136a	531.8
11315	tsh1	532.7
11316	php20599	532.8
11317	umc2544	534.1
11318	cdo1160d(kri)	534.29
11319	umc1653	534.6
11320	mmp105	534.6
11321	csu293	535.92
11322	csu291	535.92
11323	gpm838b	536.4
11324	agp2	536.4
11325	afd1	536.51
11326	magi16737	536.68
11327	TIDP5311	536.68
11328	qeard36	537.4072215721731
11329	gpm283a	537.93
11330	TIDP2736	539.38
11331	magi77714	539.38
11332	IDP4449	539.38
11333	gpm44a	539.81
11334	cdo393	539.83
11335	cdo346b	539.83
11336	tdy1	540.0
11337	TIDP5754	540.28
11338	pza01875	541.3
11339	PCO068526	541.61
11340	gpm582	541.68
11341	chr118	541.74
11342	TIDP2987	542.67
11343	umc2059	542.7
11344	gpm717c	542.7
11345	magi98411	543.57
11346	TIDP5155	543.57
11347	ago104	544.01
11348	IDP3823	544.47
11349	TIDP5710	544.47
11350	IDP3901	544.47
11351	hir3	544.5
11352	isu140a	545.37
11353	IDP800	545.37
11354	TIDP3595	545.37
11355	csu68a	545.7749027237354
11356	cdo345c	545.8
11357	pza02815	545.89
11358	cdo202a(mcf)	548.7
11359	mHbrMC140-B73	553.05
11360	mdh2	554.61
11361	umc2324	559.889654221585
11362	phi123	564.2
11363	umc28	573.3
11364	asg7a	573.3
11365	telomere6L	580.0
11366	gpm660b	580.38
11367	umc1248	580.44
11368	csu68a(mcf)	587.2
11369	phi089	601.86
11370	agp1	601.8645569620253
11371	uaz240b	602.06
11372	cdo202	609.7126427985788
11373	agrr213	626.31
11374	uor1a(rpS12)	629.38
11375	umc167b	655.63
11376	bnlg1521	660.83
11377	umc134a	675.7
11378	umc1127	683.1300000006215
chr=7
lg=7
11379	telomere7S	0.0
11380	krp11	0.0
11381	hsp3	0.0
11382	umc2177	0.0
11383	alt7	2.0000000000000018
11384	bnl25	2.0500000000000003
11385	csu582	2.7000000000000006
11386	umc1788a	4.190000000000001
11387	pco096998	4.190000000000001
11388	IDP3776	5.920000000000002
11389	gpm876	6.850000000000001
11390	IDP1417	8.420000000000002
11391	umc1241	9.278201438848923
11392	mads3	13.599999999999998
11393	cka4	13.799999999999997
11394	gpm926d	16.149999999999995
11395	IDP1688	18.44
11396	TIDP6376	18.960000000000004
11397	bnlg1367	19.380000000000006
11398	bnlg1686	19.380000000000006
11399	npi567	20.650000000000006
11400	gpm926l	21.500000000000004
11401	TIDP6453	23.630000000000003
11402	IDP4466	23.630000000000003
11403	gpm837	23.87
11404	gpm752c	24.200000000000003
11405	ppr2	25.190000000000005
11406	umc1642	27.200000000000003
11407	umc1378	27.400000000000002
11408	gpm12	28.330000000000002
11409	IDP3789	31.010000000000005
11410	IDP8591	31.300000000000004
11411	IDP106	31.300000000000004
11412	csu60e	31.738267365290646
11413	rs1	36.25000000000001
11414	pge5c	36.25000000000001
11415	npi576a	36.25000000000001
11416	IDP1462	38.330000000000005
11417	IDP3896	42.06000000000001
11418	umc1672	43.800000000000004
11419	TZmPAK1a	43.82000000000001
11420	IDP8531	43.82000000000001
11421	bnlg1642	44.510000000000005
11422	psk1	45.00000000000001
11423	umc1426	47.800000000000004
11424	umc2629	49.03000000000001
11425	gpm339d	51.410000000000004
11426	gpm33d	51.870000000000005
11427	prp4	53.040000000000006
11428	bnlg2132	53.300000000000004
11429	IDP9129	56.160000000000004
11430	TIDP8858	56.160000000000004
11431	sudh1	56.160000000000004
11432	umi11	56.160000000000004
11433	IDP82	56.160000000000004
11434	IDP6754	56.160000000000004
11435	knox8b	59.050000000000004
11436	rgpg124b	60.88000000000001
11437	myb45	61.300000000000004
11438	TIDP4658	62.470000000000006
11439	bnlg2132a	63.78773076923078
11440	csu251a	65.76
11441	umc1840	67.43
11442	IDP5058	67.43
11443	IDP2360	67.43
11444	mmc0171	68.14
11445	IDP7524	68.42
11446	IDP1692	68.42
11447	si945036H05	68.65
11448	AY104465	69.1
11449	psa6	69.1
11450	agrc261	69.28
11451	ms22	70.0
11452	IDP8039	70.66
11453	IDP6874	70.66
11454	TIDP8769	70.66
11455	IDP4412	71.72
11456	IDP9092	71.72
11457	IDP497	71.72
11458	IDP6590	71.72
11459	IDP6589	71.72
11460	IDP80	71.72
11461	IDP7040	71.72
11462	IDP4334	71.77
11463	fnr2	71.93
11464	go1	72.0
11465	php20581a(tb)	74.2
11466	gst6	74.92
11467	IDP4854	79.15
11468	IDP4171	79.15
11469	cuny12	80.05
11470	php20558b	82.18
11471	w17	83.04
11472	bnlg1292	85.12
11473	magi102888	85.56
11474	IDP7880	85.56
11475	phm3078	86.15
11476	AW308691	86.3
11477	lc12	86.48
11478	TIDP2663	87.31
11479	IDP4711	87.31
11480	nced5	88.0
11481	gpm124a	88.98
11482	gpm47	88.98
11483	IDP5980	89.06
11484	IDP7871	90.81
11485	hda110	90.99
11486	gpm442b	90.99
11487	umc2364	91.39
11488	IDP336	91.39
11489	umc1159	92.0
11490	crp4	92.0
11491	bnlg2160a	92.61
11492	pza01909	92.78
11493	isu84c	93.3
11494	IDP4082	93.72
11495	IDP4953	95.42
11496	agrr128	96.28
11497	agrc36	96.28
11498	gpm25b	96.77
11499	uaz20b	97.21
11500	isu67	99.15
11501	TIDP2919	99.23
11502	pco127742	100.83
11503	cdo353a	101.63
11504	csu486b	102.46
11505	uaz83	104.38
11506	mmc171	104.46610755441742
11507	npi400a	106.77
11508	csu374a	106.77
11509	csu129	106.77
11510	csu810b	106.77
11511	gpm57	107.49
11512	IDP520	107.49
11513	umc2392	109.52
11514	mmp18	113.4
11515	umc235	113.66
11516	gpm913a	114.61
11517	pco086679	117.33
11518	mmp81	118.5
11519	IDP1624	119.89
11520	TIDP2658	119.89
11521	magi108570	119.89
11522	tsa1	122.0
11523	IDP8432	122.4
11524	uaz7b	122.4
11525	IDP9061	122.4
11526	IDP6849	122.4
11527	IDP7461	122.4
11528	o2	122.4
11529	TIDP6712	122.4
11530	IDP2585	122.4
11531	IDP6969	122.4
11532	csu93d	122.4
11533	met1	123.43
11534	umc1270	123.5
11535	gpm281b	123.62
11536	umc1428	123.72
11537	gpm680	124.92
11538	gpm408f	124.92
11539	gpm670c	124.92
11540	his1a	125.2
11541	csu611b(grp)	125.2
11542	hon102	126.17
11543	umc1632	126.3
11544	meg2	126.8
11545	meg4	126.8
11546	gpm670f	127.14
11547	trh2	127.2
11548	meg1	127.2
11549	meg5	127.2
11550	umc2325	127.6
11551	dxs2	128.0
11552	csu794	129.5
11553	TIDP9214	130.44
11554	IDP9113	130.44
11555	IDP4831	130.44
11556	IDP8094	130.44
11557	TIDP3259	130.44
11558	IDP7626	130.44
11559	y8	131.27
11560	asg34a(msd)	132.0
11561	asg8	134.6073825503355
11562	gpm670b	135.39
11563	uaz19b	135.45
11564	npi294b	135.45
11565	ast(dcm1)	135.45
11566	npi28	135.45
11567	isu1410c	135.45
11568	npi500	135.45
11569	mpik4a	135.45
11570	npi596	135.45
11571	v5	136.51
11572	gpm365b	142.83
11573	pzb01228	145.48
11574	gta101a	148.5
11575	in1	148.5
11576	gpm34f	148.65
11577	umc1036	149.21
11578	TIDP5499	149.27
11579	gpm804	151.5
11580	rcm1	151.99
11581	embp1	152.0
11582	bnlg1200	152.0
11583	rps1	152.04
11584	umc1401	153.0
11585	vp9	153.2
11586	umc1986	153.3
11587	smt1	153.6
11588	cesa4	154.0
11589	sgo1	154.0
11590	zpl2b	154.4
11591	ost1	154.8
11592	umc2326	154.8
11593	mmp75	155.2
11594	gpm273b	155.21
11595	mmc0162	155.5
11596	kpp1	155.8
11597	umc1978	156.9
11598	pco103663	157.34
11599	mHbrBA351-B73	157.89
11600	umc2327	158.0
11601	mHbrBC98-Mo17	158.4
11602	psu2(bZip)	158.51
11603	mHbrMT262-Mo17	158.91
11604	sdg101	158.92
11605	gpm176	159.0
11606	IDP8417	159.87
11607	sid1	161.0
11608	pza03344	161.08
11609	csu4b	161.12
11610	npi316b	161.77
11611	npi388	161.77
11612	npi44	161.77
11613	npi470(a1)	161.77
11614	mHbrBC176-Mo17	162.0
11615	AY105589	162.4
11616	pco072268	163.67
11617	umc2554	163.92
11618	gpm145d	164.63
11619	umc1016	164.76799999999997
11620	gpm836	165.15
11621	gpm831	165.45
11622	IDP4800	166.34
11623	TIDP5483	166.34
11624	uaz64a	167.4
11625	npi600	167.4
11626	tug9	167.4
11627	gpm754c	167.63
11628	TIDP5479	168.11
11629	umc1927	168.5
11630	gpm226	168.75
11631	IDP5977	169.52
11632	IDP4723	169.52
11633	mHbrMG200-Mo17	170.28
11634	IDP353	170.48
11635	gpm620c	170.5
11636	pco125513	170.5
11637	npi564	170.54
11638	cda1	170.75
11639	crt2	170.8
11640	pco098114	171.0
11641	bgaf1	171.04
11642	IDP8684	171.08
11643	IDP4903	171.08
11644	cesa8	171.08
11645	TIDP5508	171.08
11646	IDP84	171.1
11647	umc1339	171.1
11648	gpm187b	171.19
11649	npi568	171.56
11650	TB-7Sc(7)	172.0
11651	w16	172.0
11652	gpm754b	172.25
11653	mHbrMT97-Mo17	173.16
11654	gpm359e	173.87
11655	phm15501	173.99
11656	gpm154	174.04
11657	gpm398b	174.06
11658	gpm231	174.1
11659	php20690b	174.17
11660	uaz268b	174.17
11661	umc(nabp1)	174.17
11662	bcd98i	174.17
11663	ucsd81c(zag2)	174.17
11664	tug5	174.17
11665	npi367a	174.17
11666	gpm106b	174.34
11667	bcd855d(ext)	174.37
11668	tda45	174.74
11669	csu848b(vpp)	174.74
11670	uaz352a	174.74
11671	bnl5.33g	174.74
11672	npi294e	174.74
11673	bcd1087b	174.74
11674	pco125437	175.14
11675	pco136000	175.14
11676	pza00132	175.93
11677	mab21	176.0
11678	rz509a(mip)	176.11
11679	phi057	176.21670585127458
11680	gbss1b	176.4
11681	phm4353	176.58
11682	AY110576	176.8
11683	gpm679	177.0
11684	cesa7	177.0
11685	gpm671b	177.0
11686	IDP8247	177.09
11687	IDP1643	177.09
11688	TIDP5531	177.09
11689	TIDP6454	177.09
11690	TIDP6460	177.09
11691	TIDP6242	177.09
11692	IDP8300	177.09
11693	IDP5916	177.09
11694	TIDP5681	177.09
11695	IDP6955	177.09
11696	sdg136	177.87
11697	umc270	177.93
11698	gpm327b	177.97
11699	IDP767	177.99
11700	AY110473	178.0
11701	umc112b	178.23
11702	umc193c(orp)	178.53
11703	cyp6	179.9
11704	bnlg1094	180.5
11705	bnlg1003	180.5
11706	zpc2	180.99
11707	TIDP5802	181.05
11708	TIDP3068	181.05
11709	IDP7869	181.05
11710	IDP7758	181.16
11711	IDP7693	181.16
11712	mmp187	181.3
11713	gpm237	181.83
11714	nbp1	182.0
11715	cncr2	182.39
11716	caf1	182.41
11717	psr371b	182.8
11718	IDP7274	182.82
11719	IDP7656	182.82
11720	pip2f	182.89
11721	pip2e	182.89
11722	AY109061	182.89
11723	AY106170	182.89
11724	pza01936	182.89
11725	TB-7Lb(7)	182.98
11726	ufg121	183.1
11727	npi400	183.11143405889885
11728	gpm400	183.39
11729	umc1666	183.4
11730	umc1879	183.4
11731	mHbrBT103-B73	183.49
11732	npi277b	183.7
11733	uaz143	183.7
11734	uaz187	183.7
11735	npi430	183.7
11736	npi30	183.7
11737	npi48	183.7
11738	npi216d	183.7
11739	npi111	183.7
11740	psr3a	183.7
11741	rif1	184.0
11742	expb4	184.0
11743	cent7	184.1
11744	mmp26	184.4
11745	IDP3888	184.59
11746	rz698e(ppy)	185.0
11747	agrr49	185.08
11748	AY106513	185.26
11749	ucsd141a	185.48
11750	ufg1	185.48
11751	bnl17.13a	185.48
11752	csu7a	185.48
11753	rny(pcr)d	185.48
11754	rz698d(ppy)	185.6
11755	umc1409	185.88
11756	pza01445	185.88
11757	si605085g01	185.88
11758	pza03723	185.88
11759	bnlg1247	186.3
11760	ppt2	186.4
11761	bnlg2233	186.5
11762	epl101	187.24
11763	vef101a	187.64
11764	pza01607	187.91
11765	pco076481	187.91
11766	umc1433	187.91
11767	phm4818	187.91
11768	bnlg1380	188.1
11769	bnlg1759b	188.1
11770	bnlg398	188.1
11771	umc1549a	189.66
11772	IDP4080	189.88
11773	IDP9119	189.88
11774	IDP247	189.88
11775	IDP8565	189.88
11776	IDP718	189.88
11777	IDP4807b	189.88
11778	gsy345	190.34683701314808
11779	bnlg1792	190.4
11780	bnlg2203	190.6
11781	pep4	191.04
11782	hat1	191.99
11783	sdg110a	191.99
11784	ras11C2	192.0
11785	AY109809	192.5
11786	pza02291	194.03
11787	pco111635	194.03
11788	pza03361	194.34
11789	uaz173	194.62
11790	npi224a	194.62
11791	lim333	195.6
11792	TIDP9222	196.36
11793	magi111919	196.36
11794	TIDP2647	196.36
11795	TIDP5701	196.36
11796	IDP7199	196.36
11797	TIDP3105	196.36
11798	TIDP5120	196.36
11799	IDP8619	196.36
11800	TIDP7144	196.36
11801	IDP8575	196.36
11802	IDP3971	196.36
11803	IDP8991	196.36
11804	umc2596	197.15
11805	agrr267a	197.68
11806	vdac1b	200.0
11807	CL4745_2	202.56
11808	TIDP7059	202.83
11809	TIDP7055	202.83
11810	TIDP2895	202.83
11811	TIDP2661	202.83
11812	TIDP5773	202.83
11813	TIDP5527	202.83
11814	IDP4686	202.83
11815	TIDP5141	202.83
11816	TIDP5162	202.83
11817	TIDP7118	202.83
11818	IDP8329	202.83
11819	IDP8138	202.83
11820	TIDP6308	202.83
11821	IDP4789	202.83
11822	IDP4375	202.83
11823	IDP4158	202.83
11824	pza02018	204.23
11825	isu84b	204.46770806658134
11826	IDP7311	204.59
11827	TIDP5738	204.59
11828	IDP2464	204.59
11829	IDP7755	204.59
11830	IDP8186	204.59
11831	umc1932	204.8
11832	agrr168	206.08
11833	agrc203	207.58
11834	agrr241	207.58
11835	pza01113	208.31
11836	mHbrMA204-Mo17	208.64
11837	IDP824	209.53
11838	IDP365	209.53
11839	IDP8015	209.89
11840	TIDP5676	209.89
11841	IDP7644	209.89
11842	bnl15.40	210.28
11843	IDP2524	211.66
11844	IDP3994	211.66
11845	IDP3810	211.95
11846	IDP837	211.95
11847	IDP2359b	212.04
11848	IDP7174	212.04
11849	IDP4870	212.04
11850	IDP3795	212.04
11851	TIDP6484	212.04
11852	IDP7787	212.04
11853	IDP4974	212.04
11854	TIDP5404	212.04
11855	IDP4540	212.04
11856	TIDP8752	212.04
11857	mn2	212.76
11858	cdo680b	212.84
11859	cdo662b	212.84
11860	cdo407	212.84
11861	cdo678a	212.84
11862	cdo544a	212.84
11863	bcd450c	213.01
11864	yuc5	213.25
11865	pco095997	213.26
11866	gpm143a	213.53
11867	IDP639	213.57
11868	TIDP6685	213.57
11869	IDP93	213.57
11870	TIDP5413	213.57
11871	IDP311	213.57
11872	rz413	214.96
11873	rz617	214.96
11874	27gzein	215.07
11875	csu919b	215.5
11876	uaz88	215.5
11877	uaz86	215.5
11878	uaz87	215.5
11879	uaz84	215.5
11880	uaz85	215.5
11881	ufg(inv1A)	215.5
11882	csu81a(ank)	215.5
11883	csu233	215.5
11884	uaz68a(zp19)	215.5
11885	csu241c	215.5
11886	ciw(S10)	215.5
11887	csu281a	215.5
11888	csu11a	215.5
11889	csu936	215.5
11890	zp50	215.52
11891	IDP7339	216.05
11892	magi73349	216.05
11893	IDP4937	216.05
11894	TIDP3385	216.05
11895	TIDP8828	216.05
11896	TIDP3195	216.05
11897	IDP4483	216.05
11898	IDP4485	216.05
11899	TIDP9167	216.05
11900	IDP8366	216.05
11901	IDP7279	216.05
11902	IDP4801	216.05
11903	TIDP5205	216.05
11904	IDP4168a	216.05
11905	IDP4341	216.05
11906	IDP7896	216.05
11907	umc186	218.4534879598168
11908	pza01933	218.5
11909	gsy113	218.5871743984123
11910	gpm505	219.44
11911	umc2572	222.45
11912	IDP4950	222.67
11913	zpb36	225.07
11914	gsy155	225.64725874472833
11915	agrr265a	227.04
11916	agrc914	227.04
11917	AY109968	228.7
11918	gpm18	228.98
11919	gpm536b	231.02
11920	IDP6039	231.77
11921	IDP4346	231.77
11922	gpm445b	236.88
11923	IDP8675	238.39
11924	IDP8670	238.39
11925	TIDP3720	238.39
11926	IDP7182	238.39
11927	IDP7786	238.39
11928	IDP5072	238.39
11929	mHbrMG194-B73	239.21
11930	isu145	239.46875587930649
11931	TIDP8862	240.87
11932	cl36395_1	244.29
11933	umc1983	244.3
11934	umc136	245.09
11935	umc2142	246.3
11936	umc1138	247.7
11937	umc1929	249.1
11938	umc2057	249.87
11939	IDP872	249.97
11940	TIDP3642	249.97
11941	IDP5002	249.97
11942	npi112a	250.3
11943	npi391	250.3
11944	IDP7963	250.65
11945	magi6877	251.68
11946	TIDP5822	251.68
11947	rs4	252.0
11948	IDP6002	252.02
11949	mus3	252.4
11950	umc1787	252.4
11951	ra1	252.6
11952	umc2092	252.9
11953	IDP6809	252.93
11954	IDP4469	252.93
11955	IDP4428a	253.01
11956	magi14814	253.01
11957	IDP575	253.01
11958	IDP7577	253.27
11959	IDP3922	253.27
11960	magi20317	253.27
11961	o5	253.96
11962	cesa12	254.0
11963	PCO115023	254.02
11964	phi034	254.29901408450706
11965	TIDP5798	254.3
11966	hct11	254.3
11967	IDP9043	254.3
11968	TIDP7065	255.33
11969	IDP8446	255.33
11970	TIDP7077	255.33
11971	TIDP6643	255.33
11972	IDP6886	255.33
11973	TIDP6529	255.33
11974	TIDP6569	255.33
11975	IDP8732	255.33
11976	bnlg1026	255.73551401869156
11977	gpm781	255.77
11978	gl1	256.0
11979	IDP754	256.36
11980	gpm860	256.71
11981	agrr115	256.7557046979865
11982	his2b1	258.0
11983	alt5	258.17
11984	gpm149	258.17
11985	umc1393	258.4
11986	gz50	258.4
11987	zp27	258.4
11988	umc258	259.0
11989	umc98b	259.0
11990	les9	259.08
11991	ccp2	259.25
11992	IDP6011	259.86
11993	IDP7574	259.86
11994	IDP5060	259.86
11995	TIDP3675	259.86
11996	IDP8197	259.86
11997	mon03068::Ac	260.73
11998	rz422	261.5
11999	uaz89	261.5
12000	umc5b	261.5
12001	ucsd107b	261.5
12002	ias9a	261.5
12003	cdo218b	261.5
12004	chs606	261.5
12005	npi221a	261.52
12006	isu86	262.5
12007	IDP4053	263.36
12008	IDP3954	263.36
12009	IDP3933	264.29
12010	zim28	264.83
12011	IDP4209	265.05
12012	IDP4336	265.05
12013	umc2556	265.3
12014	mmp21	265.3
12015	agrc333b	267.27
12016	agrr111a	267.27
12017	uaz224(eif2)	268.43
12018	npi47b	268.43
12019	uaz123a	268.43
12020	IDP7231	268.71
12021	TIDP8760	268.71
12022	IDP4113	268.71
12023	IDP4794	269.16
12024	TIDP2851	270.99
12025	IDP6807	270.99
12026	IDP4192	270.99
12027	IDP1424	271.19
12028	IDP8414	271.75
12029	mrpa2	272.0
12030	pdi8	272.0
12031	asc1	272.51
12032	IDP6980	272.51
12033	umc2617	272.84
12034	TIDP5704	276.78
12035	TIDP5555	276.78
12036	agrr174	277.81
12037	bnl5.59b	278.18523489932886
12038	ufg54	280.5
12039	ufg65	280.7
12040	umc116	282.12793351525676
12041	bnlg657	284.13
12042	gpm793	284.51
12043	bnlg1164	284.78
12044	pza02365	284.8
12045	bnlg1022a	284.92
12046	cdo412b	285.4
12047	TIDP6184	285.93
12048	IDP4730	285.93
12049	TIDP3240	285.93
12050	IDP5896	285.93
12051	bnlg1808	286.3
12052	gpm289e	288.2
12053	TIDP3397	288.32
12054	IDP4429	288.32
12055	umc1881	288.35
12056	umc116a	288.9
12057	mmp127	290.2
12058	umc2531	291.04
12059	IDP7194	291.72
12060	IDP4952	291.72
12061	TIDP3162	291.72
12062	gpm100a	291.72
12063	IDP7962	291.72
12064	gpm30b	291.72
12065	IDP1977	291.72
12066	TIDP3465	291.72
12067	IDP8710	291.72
12068	gpm716m	292.27
12069	mmc0411	292.7
12070	gst23	294.69
12071	pco099019	295.79
12072	TIDP5712	296.94
12073	IDP7894	296.94
12074	gpm647	297.39
12075	pco123006	297.44
12076	pza01946	297.44
12077	iso3	298.2
12078	uaz205c(hsp70)	298.31
12079	asg49	298.31
12080	umc1713	298.4
12081	php15037	298.46
12082	php20569a	300.0
12083	umc1567	300.0
12084	TIDP3761	301.73
12085	ca5p16	301.73
12086	gpm662b	302.68
12087	cl7143_1b	302.87
12088	pco121840	302.88
12089	pco131673	302.88
12090	bnlg1305	302.88
12091	gpm296c	302.89
12092	tp1	304.0
12093	TIDP2699	304.61
12094	TIDP3150	304.61
12095	mHbrMC305-Mo17	307.36
12096	bcd926a	307.4
12097	phi091	308.219571019967
12098	uaz82	309.9
12099	uaz92	309.9
12100	bnl15.21	309.9
12101	uaz123d	309.9
12102	uaz233c(act)	309.9
12103	npi122	309.9
12104	bnl15.37b	310.12
12105	mHbrBA184-Mo17	310.3
12106	bnl5.46c	310.6
12107	mHbrMA219-Mo17	311.43
12108	csu274(hsp90)	311.64
12109	umc2576	312.24
12110	IDP8017	313.23
12111	TIDP6130	313.23
12112	mmp177c	314.7
12113	csu395c	315.55
12114	tda37b	315.55
12115	umc1450	315.9
12116	IDP75	318.0
12117	umc1987a	318.0
12118	mHbrBG239-B73	318.96
12119	IDP96	319.0
12120	mmp46	319.6
12121	umc1456	320.91
12122	bnlg1070	322.7
12123	bnlg1579	322.7
12124	tsh4	323.1
12125	bnlg434	323.3
12126	gpm248	323.62
12127	umc39f	323.62558132663617
12128	php20708	323.78
12129	IDP6627	324.73
12130	IDP7769	324.73
12131	TIDP7142	324.73
12132	mbd108	325.02
12133	cl32690_1	325.02
12134	pza01714	325.02
12135	gpm566d	327.17
12136	umc2567	327.62
12137	IDPCC006	330.48
12138	TIDP3736	330.48
12139	TIDP5122	330.48
12140	IDP8338	330.48
12141	magi3524	330.48
12142	TIDP5204	330.48
12143	npi472d(oec23)	330.6
12144	npi375	330.6
12145	npi394	330.6
12146	npi23	330.6
12147	dfr1	330.62
12148	pzb00752	331.35
12149	umc1275	331.37
12150	uaz136	331.49
12151	umc1333	331.49
12152	gpm360b	332.08
12153	cyc12	332.08
12154	gpm307a	332.08
12155	zmm7	332.71
12156	uaz118b	333.25
12157	umc222(fgh)	333.36
12158	ij1	333.36
12159	bcd1088a	333.44
12160	dupssr9	334.8
12161	dupssr11	334.8
12162	pza01542	335.87
12163	pdh4	336.0
12164	csu296	336.18
12165	brd103	336.68
12166	sl1	337.47
12167	va1	337.47
12168	pco110957	338.13
12169	pza00111	338.13
12170	gpm260b	339.94
12171	pebp24	340.0
12172	umc2543	340.23
12173	pza02449	340.48
12174	pza02984	340.88
12175	IDP7598	341.97
12176	IDP4771c	341.97
12177	IDP4771b	341.97
12178	IDP5938	341.97
12179	IDP4771a	341.97
12180	IDP6894	341.97
12181	IDP4224	341.97
12182	magi99589	341.97
12183	TIDP6290	341.97
12184	IDP8584	341.97
12185	IDP3960	341.97
12186	IDP8185	341.97
12187	IDP5849	341.97
12188	IDP789	341.97
12189	umc1718	341.97
12190	TIDP5486	341.97
12191	IDP7621	341.97
12192	IDP7862	341.97
12193	TIDP5297	341.97
12194	PCO071075	342.21
12195	gpm369c	342.52
12196	csu253a	344.66
12197	bnlg339	344.66
12198	IDP4288	344.85
12199	TIDP9230	344.85
12200	IDP4900	344.85
12201	IDP4904	344.85
12202	IDP7741	344.85
12203	IDP7230	344.85
12204	IDP5074	344.85
12205	TIDP3610	344.85
12206	IDP7809	344.85
12207	IDP4333	344.85
12208	IDP358	344.85
12209	IDP7891	344.85
12210	mmp152	345.4
12211	php20684	347.01
12212	AY110374	347.2
12213	pza03728	348.32
12214	gpm472	349.81
12215	bnlg572a	350.67
12216	umc1660	351.4
12217	nthr3	351.4
12218	umc1481	351.66
12219	bti31211::Ac	351.73
12220	pza03166	351.85
12221	sdg116a	351.89
12222	gpm408c	351.98
12223	T7-9a(7)	352.0
12224	ocl3	352.0
12225	IDP836	352.03
12226	TIDP2908	352.03
12227	IDP1704	352.03
12228	IDP8724	352.03
12229	agrr73	352.04
12230	gpm694a	352.39
12231	mon00072::Ac	352.39
12232	umc110	352.7287769784173
12233	qscb6	352.828125
12234	gpm581b	352.9
12235	gpm36	353.03
12236	gpm878a	353.03
12237	IDP470	353.94
12238	TIDP3015	353.94
12239	rz596c	354.03
12240	npi389	354.9
12241	AY107911	354.99
12242	T6-7(013-8**)(7)	359.98
12243	lon1	360.0
12244	umc56	361.9
12245	uaz221(his2a)	364.8
12246	uaz200	364.8
12247	ucsd106g	364.8
12248	umc110a	364.8
12249	npi455a	364.8
12250	gpm616	364.94
12251	gpm915	365.21
12252	umc1408	365.4
12253	IDP8935	365.4
12254	gpm690	365.49
12255	nfd101a	365.49
12256	isu37	365.93
12257	isu43	368.59
12258	umc1837	368.9
12259	umc2630	369.93
12260	csu820	370.76
12261	pza02722	371.45
12262	csu1124	372.62
12263	umc149a	373.37
12264	rz404(ccp)	374.0
12265	bnl6.06b	374.29218749999995
12266	idd7	375.11
12267	bnl6.27	375.61
12268	npi283a	376.45
12269	php20746	376.45
12270	tum2	376.77
12271	IDP9042	376.87
12272	bnlg155	376.9
12273	npi58	377.8
12274	umc1841	377.9
12275	PCO101826	377.9
12276	psy3	379.0
12277	umc1865	380.6
12278	TIDP2691	380.69
12279	TIDP5545	380.69
12280	magi7096	380.69
12281	TIDP8917	380.69
12282	TIDP5474	380.69
12283	IDP4120	380.69
12284	TIDP5294	380.69
12285	IDP4381	380.69
12286	lhcb2	381.16
12287	umc1001	381.18
12288	gst16	381.2
12289	umc1134	381.2
12290	isu84a	381.5
12291	umc2328	381.5
12292	AY109644	381.5
12293	mmp194	381.5
12294	psr371a	381.8
12295	adf2	382.2
12296	adf1	382.2
12297	bas1	382.2
12298	rpl15b	382.24
12299	TIDP6193	382.6
12300	bcd249i	382.6
12301	uaz90	382.6
12302	TIDP5781	382.6
12303	ias5	382.6
12304	ndk1	382.6
12305	uaz28a	382.6
12306	bnl13.24	382.6
12307	TIDP3203	382.6
12308	TIDP5650	382.6
12309	IDP4535	382.6
12310	uaz31c	382.6
12311	TIDP3069	382.6
12312	brd101	383.8
12313	bnlg2271	383.8
12314	gpm670d	383.82
12315	gpm384	383.82
12316	ras6A1	384.0
12317	gpm624	384.25
12318	umc2329	384.4
12319	phi114	384.7875295974744
12320	bub1	384.8
12321	umc1112	385.1
12322	aprl1	386.0
12323	umc1324	387.5
12324	ccp4	388.0
12325	cdpk8	388.02
12326	gsy131a	388.02919870999756
12327	gpm218d	389.0
12328	TIDP5741	389.1
12329	TIDP5518	389.1
12330	IDP5998	389.1
12331	IDP2483	389.1
12332	IDP4385c	389.1
12333	IDP4385b	389.1
12334	IDP3996	389.69
12335	IDP3829	389.74
12336	IDP865	389.84
12337	IDP727	389.84
12338	TIDP6202	389.87
12339	IDP7277	389.87
12340	IDP2355	389.87
12341	TIDP3286	389.87
12342	IDP6800	390.02
12343	IDP7523	390.02
12344	IDP4035	390.02
12345	IDP8337	390.02
12346	IDP3815	390.29
12347	umc1888	390.5
12348	IDP8199	390.92
12349	bnlg1805	392.1
12350	IDP7552	392.17
12351	IDP8661	392.17
12352	TIDP5777	392.17
12353	magi86467	392.17
12354	magi78688	392.17
12355	IDP7532	392.17
12356	TIDP3649	392.17
12357	TIDP5223	392.17
12358	npi435	392.71
12359	npi440	392.71
12360	npi459	392.71
12361	gpm392	393.1
12362	isu150	393.1
12363	IDP4527	394.47
12364	umc57c	394.74
12365	rpl44	395.0
12366	rz596a	395.26
12367	icl1	399.2
12368	tif1	399.3
12369	IDP8415	400.95
12370	TIDP2788	400.95
12371	TIDP8779	400.95
12372	IDP8047	402.62
12373	IDP6851	402.62
12374	TIDP3178	402.62
12375	TIDP6707	402.62
12376	IDP7402	402.62
12377	IDP8960	402.62
12378	magi10589	402.62
12379	TIDP3562	403.25
12380	IDP4860	403.25
12381	TIDP2722	403.25
12382	magi96141	403.25
12383	psr135a	403.4
12384	umc1936	405.5
12385	umc1301	405.5
12386	oec17	405.6
12387	amyb5	405.6
12388	oec6	405.6
12389	csh2b(cdc2)	406.2
12390	csh3(tyk30)	406.2
12391	IDP6003	406.38
12392	TIDP2845	406.38
12393	IDP4917	407.43
12394	PCO102751	407.78
12395	crp1	407.98
12396	gpm740b	407.98
12397	umc254	408.1
12398	bnl4.24	408.1
12399	rz753(cdpk)	408.1
12400	asg5	408.1
12401	rgpg20	408.1
12402	cdo59a(gos2)	408.1
12403	umc2331	408.4
12404	umc2330	408.4
12405	magi67265	408.68
12406	IDP181b	409.94
12407	IDPCP84840	409.94
12408	TIDP3646	409.94
12409	kik1	410.0
12410	gpm373a	410.34
12411	umc1710	410.5
12412	pk3	410.52
12413	psb29	412.0
12414	umc1251	412.1
12415	gpm450b	412.27
12416	bcd9	412.92
12417	bnl15.27b	412.9275
12418	IDP7196	413.7
12419	IDP4034	413.7
12420	IDP6937	413.7
12421	TIDP3076	413.7
12422	K7L	414.72
12423	IDP7316	415.2
12424	asg32	416.5
12425	pza03176	417.17
12426	umc1684	417.87
12427	abi22	418.0
12428	umc125a	418.67915202171343
12429	IDP8677	421.61
12430	IDP828	421.61
12431	IDP7604	423.14
12432	TIDP6106	423.14
12433	csu21d(ago)	423.77
12434	bnl5.61a	423.77
12435	bnl5.21a	423.77
12436	agrc542	424.35
12437	IDP1642	425.32
12438	IDP2590	425.32
12439	IDP8704	426.19
12440	umc2062	426.4
12441	uaz207	426.4
12442	csu213a	426.4
12443	eif2	427.2
12444	ufg17	427.5
12445	mHbrMC168-B73	428.24
12446	IDP7822	428.48
12447	AY110023	429.2
12448	pco136752	429.2
12449	bnlg1666	430.5
12450	IDP4935	430.51
12451	TIDP4670	430.51
12452	IDP5991	430.51
12453	IDP4109	430.51
12454	tpi1	431.06
12455	IDP3822	431.78
12456	IDP6850	431.78
12457	npi240a	432.3
12458	gpm912c	433.15
12459	npi263	433.2
12460	uaz292(gdh)	433.2
12461	bcd221c	433.2
12462	rz530b	433.2
12463	ak1	435.6
12464	agrc701	436.31
12465	agrr207	436.31
12466	tda66c	436.34
12467	bnl8.37	436.88957601085673
12468	TIDP3145	437.66
12469	IDP6922	437.66
12470	csu818b(lhca)	438.32
12471	csu1055	438.32
12472	npi352	439.9
12473	bn1	439.98
12474	rad51a	440.0
12475	tua6	440.0
12476	sip1	440.0
12477	gpm576b	440.7
12478	gsy425(rip3)	440.97983130736793
12479	chr111	441.35
12480	IDP7913	441.57
12481	bnl8.29c	442.3
12482	pza02386	443.39
12483	umc1029	444.7
12484	umc1342	444.7
12485	uaz117c	447.27
12486	umc125b	447.27
12487	npi217	447.27
12488	bcd808b	447.27
12489	bnl8.32	447.27
12490	csu749a	447.27
12491	npi413b	447.27
12492	uaz922	447.27
12493	IDP1981	447.43
12494	IDP7252	447.45
12495	gpm132	448.03
12496	IDP371	448.2
12497	ren2	448.93
12498	npi398b	450.05
12499	ukd(hotr)	450.05
12500	umc1593a	451.17
12501	IDP5024	451.36
12502	pge3	451.73
12503	php20563a	451.73
12504	bnlg1892a	453.75
12505	bcd249b	454.01
12506	bnl7.61	455.1
12507	bnl8.37a	455.1
12508	e1	455.1
12509	bnl14.07	455.1
12510	bnl8.21a	455.1
12511	csu996	455.1
12512	agrr131	456.38
12513	umc1543	458.76
12514	isc(b32b)	459.33
12515	ncr(b32c3b)	459.33
12516	ache1	460.0
12517	isu11	460.0262773722628
12518	isu1	463.16320987654325
12519	bnl14.34	463.95
12520	bcd349	464.5
12521	umc1295	465.73913661164687
12522	mon00088::Ac	466.68
12523	TIDP8753	466.7
12524	umc1944	466.84
12525	tif5A	468.0
12526	mus1	468.0
12527	rip2	468.0
12528	umc1780	468.85417558886513
12529	gsy107	469.2201686926321
12530	umc1708	471.4
12531	magi39595	471.6
12532	bnlg1161	472.11
12533	rgpc12a	472.17
12534	umc137d	472.17
12535	umc2332	472.6
12536	phi328175	472.9
12537	AY110439	473.0
12538	csu5a	473.0
12539	ufg79	473.4
12540	agrr101	474.79
12541	bnl8.39	475.51
12542	IDP1960	475.51
12543	IDP6920	475.51
12544	rz395	476.0
12545	csu8a	476.0
12546	TIDP5308	476.46
12547	TIDP8844	476.46
12548	TIDP5805	476.46
12549	agrr132	477.6
12550	TIDP6653	480.26
12551	TIDP3389	480.26
12552	TIDP7102	480.26
12553	IDP5858	480.26
12554	umc1768	481.1
12555	pco115876	481.11
12556	rgpr440b(gap)	484.35
12557	isu103	485.3145012165451
12558	gpm446b	486.5
12559	asg14a	487.51
12560	asg36a	487.51
12561	ea1	488.0
12562	bnlg2259	489.2
12563	isu103a	489.31
12564	uaz225(lox)	489.99
12565	npi300b	489.99
12566	TIDP5301	490.37
12567	TIDP8882	490.37
12568	TIDP2760	490.37
12569	IDP8166	490.37
12570	gpm257p	490.42
12571	AY108844	490.68
12572	pco077498	490.68
12573	IDP7766	491.32
12574	magi89825	491.32
12575	IDP4311	491.32
12576	TIDP3576	492.27
12577	TIDP3275	492.27
12578	umc1103	493.59
12579	umc1295a	494.8
12580	magi106768	495.12
12581	gpm683a	495.18
12582	ufg57	497.6
12583	gpm683b	498.43
12584	agrr44	499.59
12585	dupssr13	499.9
12586	fpox1	500.0
12587	alt9	500.0
12588	gpm270b	500.14
12589	npi385	502.21
12590	rpot1	504.0
12591	uaz241a	505.23
12592	ias4b	505.23
12593	ctn1	506.0
12594	gpm151a	507.87
12595	rps6	508.0
12596	agrr186	508.54
12597	mon00060::Ac	508.81
12598	gpm760a	509.22
12599	gpm550	509.32
12600	umc59b	509.67313432835823
12601	cdo405	511.48
12602	csu904	511.67
12603	csu597c(dah)	511.67
12604	rgpr663b	511.67
12605	ra3	512.0
12606	IDP7359	512.82
12607	IDP7690	512.82
12608	IDP2594	512.82
12609	IDP8979	512.82
12610	TIDP6150	512.82
12611	prh2	516.0
12612	pza02373	516.68
12613	AW267377	517.5
12614	umc1412	518.9
12615	umc80	519.130096
12616	rnp1	520.0
12617	gpm2	520.54
12618	agrc6	521.32
12619	gpm756b	521.51
12620	cl16175_1	521.89
12621	umc1125	522.83
12622	mab1	524.0
12623	pza02223	524.08
12624	pco120172	524.63
12625	umc80a	524.71
12626	IDP7197	524.8
12627	IDP7771	524.8
12628	TIDP3283	524.8
12629	PCO136133	525.04
12630	pco075906	526.82
12631	myb23	528.0
12632	pmpm5	529.89
12633	TIDP2793	529.89
12634	pco091441	530.65
12635	umc245	532.0
12636	umc251	532.0
12637	umc151	532.0
12638	npi380	533.7
12639	npi335	533.7
12640	umc59	535.8909489051096
12641	agrr202	536.66
12642	npi433	536.7
12643	uaz245(gbp)	536.7
12644	pco101160	537.23
12645	rgpr44c	537.25
12646	php20523a	538.11
12647	php20909b	538.7
12648	AY106318	539.8
12649	gpm207	539.81
12650	gpm784	539.81
12651	gpm743d	539.81
12652	chc101a	539.81
12653	umc2541	540.51
12654	npi113a	540.67
12655	npi392b	540.67
12656	npi35	540.67
12657	csu894b	540.67
12658	npi59b	540.67
12659	mmp67	540.8
12660	php20593	541.48
12661	mmp25	543.4
12662	mab15	545.2
12663	phi069	545.2
12664	asg28a	546.38
12665	asg28b	546.38
12666	csu920b	546.38
12667	bnl16.06	546.38
12668	IDP4875	547.25
12669	TIDP3183	547.25
12670	IDP7986	547.25
12671	gpm629a	547.54
12672	mmp17	547.7
12673	pza01028	548.32
12674	pco089815a	549.1
12675	gpm895	549.14
12676	php20690a	549.61
12677	csu1106	549.97
12678	csu1097a	549.97
12679	pht5	552.0
12680	IDP3835	552.28
12681	IDP7929	552.28
12682	TIDP5138	552.28
12683	TIDP3655	552.28
12684	IDP6788	552.28
12685	IDP4066	553.16
12686	IDP744	553.16
12687	IDP705	553.23
12688	IDP1673	555.42
12689	IDP1611	556.74
12690	TIDP2693	556.74
12691	IDP7243	556.74
12692	TIDP3050	556.74
12693	umc45a	557.16
12694	umc91a	557.16
12695	csu578b	557.16
12696	csu27	557.16
12697	umc133d	558.744
12698	cl48276_1	559.16
12699	pzb00605	560.71
12700	npi465b	561.87
12701	fgs1	561.87
12702	gpm939c	562.21
12703	TIDP5515	563.59
12704	IDP4231	563.59
12705	umc2368	564.77
12706	bnlg2328b	565.62
12707	bd1	568.0
12708	agrr55	568.43
12709	umc1671	568.83
12710	csu163a	575.49
12711	std16c(blr)	575.49
12712	bnl8.44a	575.49
12713	emp17	576.0
12714	umc2190	578.323094265811
12715	px3	584.0
12716	cdo38b(ntp)	585.92
12717	csu632b	585.92
12718	gpm235b	585.94
12719	cdo938d	586.6
12720	umc2197	587.92
12721	phi082	590.08
12722	csu814a	591.31
12723	umc2333	593.4
12724	umc35	595.1952238805972
12725	ptd2	595.53
12726	gpm711	595.63
12727	umc1154	596.01
12728	phi051	597.1983870967742
12729	umc2379	598.35
12730	umc2222	598.35
12731	umc1406	598.9
12732	phi043	600.01
12733	umc1407	600.2
12734	umc2334	600.4
12735	phi082 	600.9859838858805
12736	gpm471	602.62
12737	ufg39	602.9
12738	gpm424a	603.24
12739	gpm517	604.17
12740	umc2622	604.45
12741	npi45b	608.2
12742	npi29	608.2
12743	pbs7	608.2
12744	umc168	608.2
12745	lon2	608.24
12746	bnlg469c	610.75
12747	phi116	611.5
12748	pco130446	611.83
12749	php20020	611.9
12750	csu705	611.9
12751	sod2	612.0
12752	umc1799	612.48
12753	pza00424	612.5
12754	agrc525	612.77
12755	gpm409b	614.09
12756	pco129709	614.51
12757	npi611a	614.8
12758	abg373	614.8
12759	cdo533b	615.42
12760	php20728	615.42
12761	nfc104a	615.64
12762	dlf1	616.0
12763	kin1	618.28
12764	AY109703	618.4
12765	IDP1466	622.77
12766	qgrwt28	624.8502040816327
12767	IDP3786	625.72
12768	o15	635.16
12769	telomere7L	636.0
12770	gpm880b	636.1
12771	bnl(tas1j)	640.08
12772	umc35a	644.14
12773	umc2635	662.23
12774	umc7Ltelo	684.2999999992732
chr=8
lg=8
12775	telomere8S	0.0
12776	rpl40	0.0
12777	npi222b	0.0
12778	prpo1	0.04000000000000047
12779	IDP8573	0.830000000000001
12780	csu597b(dah)	1.360000000000002
12781	IDP1958	3.090000000000003
12782	gpm865	4.470000000000002
12783	cyc5	5.6
12784	csu319	5.899999999999999
12785	hsp1	6.019999999999997
12786	umc4b	6.099999999999994
12787	bnlg1252	6.459999999999992
12788	rz382b	6.699999999999991
12789	npi114a	10.09999999999999
12790	pbs6c	10.09999999999999
12791	cuny19	10.09999999999999
12792	pza02388	10.22999999999999
12793	umc1786	10.57999999999999
12794	cdo293	10.879999999999988
12795	rz995a(fbp)	10.879999999999988
12796	rpl30	11.99999999999999
12797	csu312	12.049999999999988
12798	cdo681	12.419999999999986
12799	gpm551	13.299999999999985
12800	TIDP5768	14.929999999999986
12801	cdo406	15.089999999999987
12802	rf4	15.989999999999984
12803	umc1359	17.264966485796347
12804	isu108a	17.749999999999982
12805	cdo64d	17.749999999999982
12806	mHbrMG95-B73	18.459999999999983
12807	csu368(phr)	20.619999999999983
12808	csu1076	20.619999999999983
12809	mHbrMC338-Mo17	21.409999999999982
12810	mHbrBG167-B73	21.409999999999982
12811	gpm910	22.219999999999985
12812	umc1139	26.799999999999986
12813	psei4	26.999999999999986
12814	mHbrBC197-Mo17	27.019999999999985
12815	bnl13.05	27.584206008583678
12816	IDP127	29.65999999999999
12817	umc2042	30.29999999999999
12818	TIDP3564	30.829999999999984
12819	mmp148	31.799999999999986
12820	umc1592	33.79999999999998
12821	IDP1987	34.429999999999986
12822	bnl13.05c	36.47999999999998
12823	gpm417	38.609999999999985
12824	cl30189_1	39.62999999999999
12825	pco111964	42.48999999999999
12826	bnl13.05a	44.399999999999984
12827	csu29c	46.55999999999999
12828	rnp2	46.55999999999999
12829	bnl8.08k	46.55999999999999
12830	umc1414	47.999999999999986
12831	AY111865	49.04999999999998
12832	IDP9054	49.04999999999998
12833	magi104210	49.04999999999998
12834	AY109699	49.399999999999984
12835	IDP8379	49.66999999999999
12836	IDP6944	50.289999999999985
12837	bti42443::Ac	50.86999999999998
12838	gpm101e	52.29999999999998
12839	TIDP5457	54.22999999999998
12840	umc2520	54.999999999999986
12841	umc1327	54.999999999999986
12842	rps5	55.15999999999998
12843	cys1	55.15999999999998
12844	rz323b	56.76999999999999
12845	IDP4405	57.329999999999984
12846	TIDP3232	57.329999999999984
12847	IDP4767	57.329999999999984
12848	IDP4408	57.95999999999999
12849	pza01623	59.259999999999984
12850	npi79	59.58999999999999
12851	IDP22	61.68999999999998
12852	ufg38	64.51999999999998
12853	IDP4210	66.17999999999999
12854	TIDP3652	66.17999999999999
12855	gpm600	66.42999999999999
12856	pco130036	68.22999999999999
12857	pco061640	70.17999999999999
12858	TIDP5156	71.23999999999998
12859	pco149699b	72.90999999999998
12860	TIDP2870	72.92999999999999
12861	IDP1426	75.73999999999998
12862	IDP8740	76.46999999999998
12863	ncr(sod3b)	76.62999999999998
12864	umc1075	78.39999999999999
12865	IDP1629	80.76999999999998
12866	IDP7816	80.76999999999998
12867	phi420701	81.87516757101817
12868	pco142176	82.26999999999998
12869	IDP235	83.09999999999998
12870	umc1483	83.09999999999998
12871	ms23	83.97999999999999
12872	pco104693	84.21999999999998
12873	mpik41b(mem1)	85.14999999999999
12874	csu332	85.14999999999999
12875	IDP397	86.34999999999998
12876	IDP7193	90.85999999999999
12877	TIDP3314	90.85999999999999
12878	TIDP2959	90.85999999999999
12879	bnl9.11	93.55021459227466
12880	isu1410a	93.98999999999998
12881	gpm932d	94.59999999999998
12882	npi220	99.53583317390466
12883	mmp85	99.59999999999998
12884	IDP7980	100.77999999999999
12885	gpm932g	102.55999999999999
12886	gpm850a	102.55999999999999
12887	IDP5056	105.28999999999999
12888	IDP8183	105.28999999999999
12889	bnlg1194	105.39999999999999
12890	pebp9	105.99999999999999
12891	umc2352a	107.29999999999998
12892	IDP4220	107.98999999999998
12893	IDP8330	107.98999999999998
12894	ptk5	108.39999999999999
12895	gpm634	110.08999999999999
12896	hon107b	110.56999999999998
12897	cps5	111.99999999999999
12898	npi110a	111.99999999999999
12899	gpm11	112.49999999999999
12900	IDP8276	112.49999999999999
12901	bnlg1073	112.49999999999999
12902	TIDP5554	112.49999999999999
12903	TIDP2909	112.49999999999999
12904	bnlg2037	112.49999999999999
12905	TIDP3217	112.49999999999999
12906	TIDP5488	112.49999999999999
12907	cdo460	115.09999999999998
12908	umc1817	115.29999999999998
12909	mmp57	116.39999999999999
12910	pza03178	117.75999999999999
12911	gpm889	119.03999999999999
12912	pco064225	119.31999999999998
12913	lrk pseudo	121.75999999999999
12914	lrk1	121.75999999999999
12915	php10040	121.75999999999999
12916	npi218a	121.75999999999999
12917	wip1	123.99999999999999
12918	npi110	125.84644895152972
12919	phm9695	126.72999999999999
12920	crs2	128.59999999999997
12921	glct1	128.59999999999997
12922	umc1304	128.59999999999997
12923	gpm534	128.60999999999999
12924	cdo480a	128.70999999999998
12925	rz543b	128.70999999999998
12926	umc103	128.7820600858369
12927	umc92b	130.07999999999998
12928	phi119	130.07999999999998
12929	pic8b	131.29999999999998
12930	IDP8000	131.93999999999997
12931	IDP7723	131.93999999999997
12932	TIDP2978	131.93999999999997
12933	tpi3	132.29999999999998
12934	bnlg2235	132.39999999999998
12935	pco079267	133.06999999999996
12936	rgpc131b	133.88999999999996
12937	gpm152	133.88999999999996
12938	bcd1823b	135.59999999999997
12939	bcd1823a	135.59999999999997
12940	TIDP7086	136.23999999999998
12941	IDP6082	136.23999999999998
12942	IDP617	136.23999999999998
12943	chr117a	136.23999999999998
12944	magi88270	136.23999999999998
12945	IDP98	136.23999999999998
12946	IDP551	136.23999999999998
12947	AY106269	136.79999999999998
12948	IDP8078	136.79999999999998
12949	TIDP3598	136.79999999999998
12950	TIDP6665	136.79999999999998
12951	IDP8560	136.79999999999998
12952	IDPTSC13	136.79999999999998
12953	IDP4977	136.79999999999998
12954	IDP4762	136.79999999999998
12955	pco148010	136.83999999999997
12956	pdc2	137.23999999999998
12957	bnlg1352	138.20999999999998
12958	umc2004	138.93999999999997
12959	TIDP7053	139.23999999999998
12960	IDP8327	139.23999999999998
12961	mmp166	139.69999999999996
12962	IDP7948	141.23999999999998
12963	IDP4191	142.23999999999998
12964	TIDP3099	145.23999999999998
12965	umc1790	146.23999999999998
12966	pco120121b	148.67999999999998
12967	npi585a	148.99999999999997
12968	umc103a	152.15999999999997
12969	vt2	152.99999999999997
12970	umc1872	153.29999999999998
12971	umc1974	153.29999999999998
12972	IDP7573	156.56999999999996
12973	psr598	156.59999999999997
12974	IDP4155	157.56999999999996
12975	csu949b	157.65999999999997
12976	magi52178	157.99999999999997
12977	cdo328	159.19999999999996
12978	IDP8283	160.13999999999996
12979	umc1913	160.79999999999998
12980	gpm851	161.47999999999996
12981	TIDP3728	161.56999999999996
12982	IDP8597	161.56999999999996
12983	pza02528	161.59999999999997
12984	pza02454	163.20999999999998
12985	gpm926e	163.58999999999997
12986	gpm178b	164.94999999999996
12987	npi276b	166.71999999999997
12988	wusl1042	166.71999999999997
12989	bnl21	166.71999999999997
12990	mHbrBG158-Mo17	167.26999999999998
12991	IDP7591	168.56999999999996
12992	IDP2354	168.56999999999996
12993	mHbrBA171-B73	168.72999999999996
12994	gpm934	172.14999999999998
12995	IDP8679	173.73999999999998
12996	IDP7363	173.73999999999998
12997	IDP9127	173.73999999999998
12998	IDP422	173.73999999999998
12999	umc1034	174.11999999999998
13000	IDP7353	175.59999999999997
13001	bcd98b	175.59999999999997
13002	ucsd64b	175.59999999999997
13003	IDP3962	175.59999999999997
13004	IDP6930	175.59999999999997
13005	csu329	175.89999999999998
13006	TIDP5282	176.21999999999997
13007	gpm609a	176.26999999999998
13008	gpm595	176.26999999999998
13009	umc124a(chk)	176.59999999999997
13010	bif1	176.71999999999997
13011	klp1b	177.76999999999998
13012	hsp18c	177.99999999999997
13013	nfd110	178.79999999999998
13014	npi371b	179.01999999999998
13015	umc1530	179.49999999999997
13016	zmm2	179.82999999999998
13017	mpik35f	179.82999999999998
13018	mpik12b	179.82999999999998
13019	mpik15e	179.82999999999998
13020	mpik15d	179.82999999999998
13021	mpik17d	179.82999999999998
13022	mpik17c	179.82999999999998
13023	asg24b(gts)	180.66999999999996
13024	nfd114	185.94999999999996
13025	IDP8404	186.10999999999999
13026	IDP7228	186.10999999999999
13027	magi104662	186.10999999999999
13028	umc1236	187.11999999999998
13029	TIDP6430	187.75999999999996
13030	TIDP8777	187.75999999999996
13031	IDP6795	187.75999999999996
13032	agrr116b	187.80999999999997
13033	TIDP3425	188.78999999999996
13034	mHbrMA134-B73	190.31999999999996
13035	bnlg669	190.99999999999997
13036	pco134958	190.99999999999997
13037	bnlg1067	190.99999999999997
13038	mmp120	190.99999999999997
13039	asg24	192.39578947368418
13040	tda52	193.69999999999996
13041	IDP7592	193.73999999999998
13042	IDP8481	193.73999999999998
13043	IDP8275	193.73999999999998
13044	IDP9142	193.73999999999998
13045	IDP4849	193.73999999999998
13046	TIDP8810	193.73999999999998
13047	TIDP3387	193.73999999999998
13048	TIDP2932	193.73999999999998
13049	IDP88	193.73999999999998
13050	IDP7001	193.73999999999998
13051	IDP6966	193.73999999999998
13052	IDP144	193.73999999999998
13053	npi206	193.77999999999997
13054	npi376	193.77999999999997
13055	CL51477_1	193.95999999999998
13056	umc1778	193.96999999999997
13057	mmp72	194.09999999999997
13058	CL207815	195.01999999999998
13059	csu849(atpb)	195.84999999999997
13060	pco122768	196.46999999999997
13061	IDP6060	196.62999999999997
13062	pco096990	196.88999999999996
13063	umc2147	197.09999999999997
13064	si605038f07	197.38999999999996
13065	pebp14	197.59999999999997
13066	mmp158b	197.89999999999998
13067	umc2146	198.39999999999998
13068	umc32b	199.09999999999997
13069	pco109727	199.41999999999996
13070	csu910	199.71999999999997
13071	umc236	199.71999999999997
13072	ksu1c	199.71999999999997
13073	csu279	199.71999999999997
13074	csu1175	199.71999999999997
13075	umc238b	199.71999999999997
13076	umc206(hsp70)	199.71999999999997
13077	epc1	199.99999999999997
13078	cyc6	199.99999999999997
13079	ras7B1	199.99999999999997
13080	umc1868	200.29999999999998
13081	bnlg2082	200.29999999999998
13082	mrpa6	201.19999999999996
13083	cent8	201.99999999999997
13084	AW244963	201.99999999999997
13085	fps1	202.99999999999997
13086	umc2353	202.99999999999997
13087	AY110450	202.99999999999997
13088	umc120a	203.59999999999997
13089	rpa5c	203.59999999999997
13090	rz244a(dia)	203.89999999999998
13091	IDP378	204.02999999999997
13092	ech1	204.03999999999996
13093	parp1	204.11999999999998
13094	dupssr3	204.79999999999998
13095	phi125	204.79999999999998
13096	bnlg1834	204.79999999999998
13097	TIDP5339	204.86999999999998
13098	TIDP5137	204.86999999999998
13099	IDP4263	204.86999999999998
13100	TIDP6280	204.86999999999998
13101	wtf1	204.99999999999997
13102	umc1807	205.79999999999998
13103	umc1157	205.99999999999997
13104	rph1	205.99999999999997
13105	umc1904	206.59999999999997
13106	kds1	206.60999999999999
13107	pco078891	206.61999999999998
13108	csu675b(prh)	206.71999999999997
13109	prp1	206.99999999999997
13110	bnl8.10b	207.01999999999998
13111	lhcb3	207.19999999999996
13112	umc2571	207.92999999999998
13113	scl1	207.99999999999997
13114	rps28	208.58999999999997
13115	umc1802	208.58999999999997
13116	pza01209	209.51999999999998
13117	chr110b	209.51999999999998
13118	pco154872	209.51999999999998
13119	AY110113	209.51999999999998
13120	chr126a	209.55999999999997
13121	gpm572b	210.30999999999997
13122	IDP8413	210.43999999999997
13123	IDP8674	210.43999999999997
13124	IDP8699	210.43999999999997
13125	TIDP7085	210.43999999999997
13126	TIDP3362	210.43999999999997
13127	IDP4865	210.43999999999997
13128	IDP4435	210.43999999999997
13129	TIDP5349	210.43999999999997
13130	IDP7740	210.43999999999997
13131	IDP4243	210.43999999999997
13132	magi94766	210.43999999999997
13133	IDP4803	210.43999999999997
13134	IDP4740	210.43999999999997
13135	IDP4509	210.43999999999997
13136	TIDP6570	210.43999999999997
13137	IDP5016b	210.43999999999997
13138	IDP334	210.43999999999997
13139	IDP6787	210.43999999999997
13140	IDP8509	210.43999999999997
13141	agrr209b	210.58999999999997
13142	npi260b	210.99999999999997
13143	npi37	210.99999999999997
13144	gpm591c	211.46999999999997
13145	mHbrMC218-Mo17	211.94999999999996
13146	IDP4005	212.62999999999997
13147	TIDP2981	212.62999999999997
13148	umc120	212.76410128562352
13149	umc1377	212.77999999999997
13150	pza00793	212.83999999999997
13151	bnl17.20	213.00999999999996
13152	bnlg1229	213.01999999999998
13153	rack2	213.32999999999998
13154	bti03525::Ac	213.67999999999998
13155	umc124(chk)	214.03199999999995
13156	TIDP3754	215.17999999999998
13157	IDP811	215.17999999999998
13158	TIDP3186	215.17999999999998
13159	IDP4075	215.39999999999998
13160	IDP8100	215.39999999999998
13161	TIDP6706	215.39999999999998
13162	IDP8925	215.39999999999998
13163	cdo1160a(kri)	215.59999999999997
13164	umc1289	215.62999999999997
13165	arpp2a-2	215.99999999999997
13166	cl12262_1b	216.15999999999997
13167	pza01960	216.15999999999997
13168	pco092409	216.15999999999997
13169	umc2354	216.19999999999996
13170	rgpc161	216.19999999999996
13171	tda164	216.19999999999996
13172	umc1910	216.89999999999998
13173	cdo32a	217.06999999999996
13174	bnl10.39	217.06999999999996
13175	ici286a	217.06999999999996
13176	ici277	217.06999999999996
13177	umc1385	217.07999999999998
13178	mHbrMC184-B73	218.34999999999997
13179	bcd1127b	218.77999999999997
13180	rz28c	218.77999999999997
13181	bcd355	218.77999999999997
13182	bcd828c(atpb)	218.77999999999997
13183	rz556b	218.77999999999997
13184	mdh1	219.32999999999998
13185	isu2191b	219.32999999999998
13186	uaz252b(ptk)	219.32999999999998
13187	uaz243c(atpb)	219.32999999999998
13188	uaz251a(rpS11)	219.32999999999998
13189	isu1719c	219.32999999999998
13190	cdo346a	219.32999999999998
13191	bnlg1863a	219.83385907546318
13192	stp1	219.99999999999997
13193	cdo113b	220.39999999999998
13194	phm11114	220.58999999999997
13195	mmp195f	220.59999999999997
13196	uaz244b(prh)	222.85999999999999
13197	ncr(sod3c)	222.85999999999999
13198	pge21	222.85999999999999
13199	npi618	222.85999999999999
13200	tug1	222.85999999999999
13201	pbs4	222.85999999999999
13202	cdo202e(mcf)	224.79999999999998
13203	php3818	226.09999999999997
13204	mHbrMC77-Mo17	226.09999999999997
13205	mHbrBT156-Mo17	226.09999999999997
13206	pco095946	226.11999999999998
13207	gpm746c	227.48999999999998
13208	TIDP5097	228.59999999999997
13209	IDP6032	228.59999999999997
13210	umc1415	228.59999999999997
13211	IDP2593b	228.59999999999997
13212	TIDP3024	228.59999999999997
13213	IDP8923	228.59999999999997
13214	IDP7885	228.59999999999997
13215	bnl9.08	228.75999999999996
13216	agrc20	229.86999999999998
13217	agrc514b	229.86999999999998
13218	umc1471	230.86999999999998
13219	umc1470	231.19999999999996
13220	cax1	231.99999999999997
13221	tubg1	232.39999999999998
13222	umc2355	232.89999999999998
13223	cesa1	232.91999999999996
13224	bnlg1460	234.59999999999997
13225	umc1984	234.79999999999998
13226	gpm717b	235.47999999999996
13227	elfa1	235.53999999999996
13228	mHbrBT147-B73	235.57999999999998
13229	gpm746a	235.83999999999997
13230	gpm736	235.83999999999997
13231	IDP289	235.88999999999996
13232	pza02522	236.07999999999998
13233	gpm250a	236.07999999999998
13234	gpm734	236.07999999999998
13235	oec23	238.61999999999998
13236	IDP8464	239.46999999999997
13237	IDP4859	239.46999999999997
13238	TIDP5771	239.46999999999997
13239	IDP7978	239.46999999999997
13240	TIDP2988	239.46999999999997
13241	TIDP3208	239.46999999999997
13242	IDP4755	239.46999999999997
13243	TIDP5691	239.46999999999997
13244	IDP5886	239.46999999999997
13245	IDP5895	239.46999999999997
13246	bnl9.44	239.83999999999997
13247	uaz249c(ubf9)	239.83999999999997
13248	ucsd61f	239.83999999999997
13249	kri2	239.83999999999997
13250	uaz290(SDAg)	239.83999999999997
13251	niu1::Bs1	239.83999999999997
13252	imp1	240.69999999999996
13253	pco098406	240.69999999999996
13254	AW172071	240.70999999999998
13255	gpm187c	240.82999999999998
13256	gpm339c	240.94999999999996
13257	gpm33b	241.06999999999996
13258	elfa7	242.70999999999998
13259	elfa8	242.71999999999997
13260	cdo480b	242.84999999999997
13261	isu140b	242.84999999999997
13262	gpm565f	243.21999999999997
13263	umc31	244.52839743589735
13264	umc2075	244.89999999999998
13265	bnlg1863	245.69999999999996
13266	rgp2	245.89999999999998
13267	umc2366	245.91999999999996
13268	rpl17a	246.09999999999997
13269	umc1615	246.14999999999998
13270	agrx975	246.21999999999997
13271	gpm842	247.80999999999997
13272	IDP7861	248.03999999999996
13273	IDP4356	248.03999999999996
13274	bnl8.06a	248.87999999999997
13275	gpm456b	250.10999999999999
13276	gpm744b	250.10999999999999
13277	umc186a(Bs1)	251.02999999999997
13278	arpp2a	251.02999999999997
13279	TIDP6180	251.61999999999998
13280	TIDP2952	251.61999999999998
13281	TIDP2787	251.61999999999998
13282	IDP8744	251.61999999999998
13283	phi115	253.6811965811965
13284	agrc747	254.03999999999996
13285	AY110032	254.79999999999998
13286	cl4202_2	254.79999999999998
13287	IDP7325	257.33
13288	IDP8347	257.33
13289	TIDP6354	257.33
13290	bnl17.16(bt2)	258.77
13291	umc1302	260.42
13292	TIDP6655	265.19
13293	TIDP5619	265.19
13294	TIDP6330	267.33
13295	AY109740	268.6
13296	IDP4121	268.6
13297	umc1617	268.81
13298	gpm599b	268.81
13299	ucsd106h	269.27
13300	bnl24a	269.27
13301	gpm528a	270.04
13302	gpm346a	270.68
13303	pco077003	271.06
13304	IDP8219	271.62
13305	IDP7201	271.62
13306	TIDP6532	271.62
13307	IDP8944	271.62
13308	uky3a(P450)	271.66
13309	phi081	271.74059829059826
13310	csu760b	272.42
13311	ucsd113a	274.2
13312	phi100175	274.9
13313	act1	275.04
13314	IDP179	275.19
13315	umc1427	275.38
13316	umc1487	275.38
13317	csu275a(mtl)	275.48
13318	pza03135	275.72
13319	bnlg119	277.77
13320	pge2	279.3
13321	isu2191h	279.3
13322	bnl1.45a	279.3
13323	uaz25a	279.3
13324	npi64	279.3
13325	umc1735	279.9
13326	agrr222	280.34
13327	umc124a	280.61771570690644
13328	IDP1449	280.91
13329	IDP449	280.91
13330	got5	282.72
13331	zmm29	283.25
13332	zmm18	283.25
13333	uaz121b	283.75
13334	kch6	284.4
13335	umc1457	284.6
13336	phi014	286.6121621621622
13337	T8-9d(8)	287.34
13338	fl3	287.34
13339	agrc478	287.45
13340	uor1b(rpS12)	288.47
13341	IDP8486	289.48
13342	TIDP5537	289.48
13343	TIDP2928	289.48
13344	bnlg2313a	289.72
13345	phi121	289.8
13346	tub2	290.0
13347	tda217e	290.1
13348	csu620	290.68
13349	php20714	291.3
13350	IDP5062	291.63
13351	TB-8Lc(8)	291.98
13352	IDP6016	293.77
13353	IDP8343	293.77
13354	IDP8976	293.77
13355	mbd101a	295.0
13356	sbip1b	295.0
13357	bcd454b	295.25
13358	rip1	295.3
13359	TIDP2849	295.91
13360	TIDP4675	295.91
13361	TIDP5215	295.91
13362	CG917806	297.82
13363	expb5	298.0
13364	IDP8545	298.06
13365	bnl7.08a	298.56
13366	TIDP5633	300.2
13367	TIDP3492	300.2
13368	IDP4393	300.2
13369	gpm371b	300.24
13370	IDP8407	302.34
13371	gpm530	302.34
13372	gpm329a	302.34
13373	TIDP3475	302.34
13374	TIDP5451	302.34
13375	IDP6982	302.34
13376	IDP4325	302.34
13377	IDP7667	302.34
13378	AY108545	302.52
13379	bnlg1446	302.71
13380	der1	303.03
13381	agrc1	303.33
13382	mHbrMA122-B73	303.43
13383	tip4b	304.04
13384	umc1460	304.2
13385	PCO147505	304.73
13386	umc209(prk)	305.21
13387	npi294f	305.38
13388	uaz202	305.38
13389	csu9a(trf)	307.62
13390	mHbrBA141-B73	307.64
13391	g068kin	307.8864864864865
13392	gl18	308.0
13393	IDP602	309.09
13394	csu1101b	309.98
13395	AY110056	310.4
13396	IDP1485	310.65
13397	IDP315	311.81
13398	pdk2	311.88
13399	pro1	311.91
13400	cl11898_1b	311.93
13401	spp1	312.0
13402	TIDP4637	312.05
13403	TIDP3632	312.05
13404	TIDP6713	312.05
13405	IDP4735	312.05
13406	IDP2461	312.15
13407	IDP7654	312.15
13408	IDP1685	312.22
13409	IDP8383	312.22
13410	umc1858	312.4
13411	IDP31	312.55
13412	umc1343	313.0
13413	g197ccch	313.7778378378378
13414	rz67b	314.03
13415	rz455a	314.03
13416	npi224h	314.92
13417	IDP4913	315.0
13418	TIDP3396	315.0
13419	AY107079	315.0
13420	AW231791	315.0
13421	TIDP6102	315.0
13422	TIDP5263	315.0
13423	TIDP5265	315.13
13424	pdc1	315.2
13425	gpm765b	315.2
13426	bnlg2046	315.2
13427	IDP5035	315.59
13428	IDP3876	315.59
13429	IDP294	315.67
13430	pco098162	315.68
13431	ufg58	315.7
13432	mHbrBC384-Mo17	316.69
13433	csu226a(elf1A)	317.22
13434	IDP4363	318.05
13435	pza03012	318.07
13436	wusl(pdc1)	319.49
13437	csu720a	320.57
13438	AY104017	320.6
13439	bnlg1176	320.6510810810811
13440	csu807a	321.51
13441	uwm1a(uce)	321.62
13442	csu179d(hsp70)	321.62
13443	csu204(uce)	321.72
13444	cdo1395e	322.24
13445	siX59714e	322.24
13446	umc1765	322.25
13447	cdo312a	322.75
13448	umc38b	322.76
13449	TIDP3511	323.57
13450	TIDP5116	323.57
13451	IDP7287	323.57
13452	TIDP3281	323.57
13453	gta101d	323.8
13454	nec1	324.0
13455	csu254d	324.63
13456	phm934	325.73
13457	IDP7378	326.02
13458	TIDP5152	326.02
13459	IDP4136	326.02
13460	qscb7	327.15692307692314
13461	pza02748	327.27
13462	mwg645k	327.3
13463	umc160b	327.3
13464	sb32	327.7
13465	TB-8La(8)	328.0
13466	gpm171b	328.19
13467	IDP8437	329.4
13468	IDP7337	329.4
13469	IDP8007	329.4
13470	TIDP3504	329.4
13471	TIDP5734	329.4
13472	IDP4871	329.4
13473	IDP2456	329.4
13474	TIDP7145	329.4
13475	IDP8548	329.4
13476	IDP7483	329.4
13477	bnl8.26	329.4
13478	IDP7495	329.4
13479	ici222	329.4
13480	rgpg81	329.4
13481	bnl2.369	329.4
13482	IDP7811	329.4
13483	TIDP6563	329.4
13484	CG999827	329.66
13485	gpm658	329.77
13486	umc1130	330.1
13487	bnlg1176a	330.4
13488	sdg105a	331.87
13489	pd2	332.0
13490	cyc1	332.63
13491	cdo1081b	334.59
13492	cdo64a	334.59
13493	umc2593	334.92
13494	ucb(anp1)	335.11
13495	cdo708	335.11
13496	gpm733a	335.63
13497	bnlg1246c	336.64
13498	ras7B2	337.0
13499	pebp8	337.08
13500	trps1	337.16
13501	hox1	337.2
13502	rz390	338.12920069130183
13503	hex3	340.0
13504	uaz165	340.35
13505	koln2c	340.35
13506	npi224c	340.35
13507	uaz147a	340.35
13508	AY104566	342.0
13509	bcd738c(pgk)	342.6
13510	gpm299a	342.77
13511	gpm197b	342.77
13512	rop7	342.86
13513	prf2	342.87
13514	trap1	342.87
13515	krp3	342.87
13516	gpm363g	342.9
13517	gpm340b	344.5
13518	umc2367	344.5
13519	gpm139d	345.38
13520	umc1309a	346.35232876712325
13521	6/1/2001	347.06
13522	csu841b	347.92
13523	rz206c	348.02
13524	mmp15	348.2
13525	umc1882	348.22
13526	umc1309	350.2510729613734
13527	gst15	352.04
13528	umc1959	352.2
13529	umc1562	353.3
13530	pzb02155	353.33
13531	rz66b	353.45
13532	TIDP2915	353.55
13533	IDP7676	353.55
13534	TIDP2716	353.55
13535	TIDP5418	353.55
13536	IDP7804	353.55
13537	umc1263	353.9
13538	mrp1	354.06
13539	IDP6019	354.87
13540	IDP2454	354.87
13541	TIDP7112	354.87
13542	IDP7224	354.87
13543	TIDP3635	354.87
13544	TIDP6538	354.87
13545	IDP6758	354.87
13546	IDP8722	354.87
13547	met6	356.0
13548	cdo464b	356.04
13549	phm10525	356.4
13550	IDP4289	356.53
13551	TIDP4634	356.53
13552	IDP7456	356.53
13553	TIDP3601	356.53
13554	TIDP5607	356.53
13555	IDP3898	356.53
13556	jpsb107a	356.6
13557	pco112665	357.17
13558	gpm674b	357.57
13559	chr117b	357.59
13560	gpm93b	357.6
13561	umc1846	357.9
13562	gpm116a	358.14
13563	umc2c	358.17
13564	mHbrBA403-B73	358.26
13565	csu292	358.4
13566	scri1(msf)	358.4
13567	rz390b(cyb5)	358.63
13568	ufg80	359.5
13569	IDP7388	359.93
13570	TIDP3123	359.93
13571	IDP6847	359.93
13572	TIDP7122	359.93
13573	TIDP6093	359.93
13574	IDP9049	359.93
13575	TIDP6515	359.93
13576	IDP8967	359.93
13577	lg4	360.0
13578	rap2	360.8
13579	vgt1	360.8
13580	mmp195b	361.2
13581	TIDP5780	361.21
13582	gpm201a	361.28
13583	pco141696	361.77
13584	pza03612	361.77
13585	pco152250	361.77
13586	gpm316	363.0
13587	ufg74	363.4
13588	gpm95	363.56
13589	cap1	364.0
13590	gpm195	364.18
13591	umc2598	364.98
13592	dhar1	365.03
13593	IDP7284	365.03
13594	bnlg2181	366.8
13595	bnlg666	367.0
13596	bnlg162	367.0
13597	IDP689	367.02
13598	bnlg1599	367.07
13599	gpm870b	367.2
13600	gpm927	367.2
13601	qgrwt29	367.5507692307693
13602	IDP8682	367.94
13603	IDP7352	367.94
13604	IMR48	367.94
13605	IDP8136	367.94
13606	sdw1	368.0
13607	umc48	368.0774961447935
13608	phm14152	369.43
13609	umc89a	369.6
13610	csu1041b(ptk)	369.63
13611	umc89	369.7511111111111
13612	bnlg1812	370.04
13613	npi595	371.37
13614	ht2	372.0
13615	sci1	372.0
13616	IDP2584	372.26
13617	IDP2365	372.26
13618	bnl162	372.6
13619	cdo1173a	372.6
13620	cdo580a(ivd)	372.6
13621	umc12a	372.6
13622	uaz233a(act)	372.6
13623	rz556c	372.6
13624	dgg9a	372.6
13625	npi101b	372.6
13626	bmc1599	373.12794676806084
13627	rz390a(cyb5)	373.51
13628	mHbrMT249-Mo17	374.11
13629	bcd134a	374.17
13630	cdo920a(egl)	374.17
13631	cdo962a	374.17
13632	bnlg1651	374.5
13633	mHbrBG78-B73	374.64
13634	cl1511_1	374.8
13635	pco110845	374.8
13636	umc1712	374.8
13637	umc1889	374.9
13638	umc2401	374.9
13639	umc1864	375.09
13640	umc2522	375.48
13641	IDP605	375.57
13642	pco112154	375.57
13643	IDP535	375.57
13644	IDP374	375.57
13645	mHbrBA165-Mo17	375.61
13646	IDP7320	375.75
13647	IDP7220	375.75
13648	TIDP2791	375.75
13649	TIDP6714	375.75
13650	TIDP5638	375.75
13651	TIDP5410	375.75
13652	TIDP5234	375.75
13653	TIDP5286	375.75
13654	hdt102	375.8
13655	nfa102b	375.8
13656	gpm692c	375.81
13657	IDP788	375.81
13658	ago1	376.0
13659	mmt1	376.0
13660	opr4	376.0
13661	mHbrBT153-B73	376.15
13662	IDP6069	377.25
13663	umc1340	377.7
13664	csu829	377.94
13665	rgpc597(prs)	377.94
13666	umc2378	377.94
13667	csu1023	377.94
13668	rz776b	377.95
13669	gst27	378.0
13670	see2a	378.0
13671	ric1	378.2
13672	mwg645a	378.27
13673	thi1	378.27
13674	dgg9h	378.27
13675	bnl12.36b	378.55
13676	IDP4844	378.69
13677	IDP7815	378.69
13678	TIDP8793	378.69
13679	umc2555	379.2
13680	hda103	379.2
13681	mHbrMA143-B73	379.52
13682	TIDP5332	379.55
13683	TIDP7126	379.55
13684	IDP8541	379.55
13685	TIDP6551	379.55
13686	umc1670	381.69
13687	pza02508	381.7
13688	umc1316	381.7
13689	isu114	382.7
13690	pzb00665	382.76
13691	chr112b	382.9
13692	gar3	382.9
13693	IDP6608	383.01
13694	TIDP7109	383.01
13695	IDP4510	383.01
13696	umc1121	383.41
13697	gpm730	383.55
13698	por1	383.85
13699	smh1	383.85
13700	sun5	384.0
13701	pza02011	384.24
13702	umc2534b	385.39
13703	pic6b	385.5
13704	bnl12.30a	385.5
13705	csu742a(rpS7)	385.5
13706	cdo455a	385.5
13707	gpm204b	387.41
13708	cyp7	388.0
13709	a4	388.08
13710	csu31a	388.4
13711	kch5	388.8
13712	idh1	389.2
13713	pht6	389.6
13714	dba2	390.0
13715	umc2199	390.69
13716	gpm511	391.08
13717	rul1	392.0
13718	umc49	393.34886597938146
13719	umc1665	394.35
13720	umc2210	394.35
13721	sdg115b	395.65
13722	sat1	396.0
13723	nad2	396.0
13724	umc1287	396.13853868194843
13725	umc16b	398.5360824742268
13726	agrc568b	399.37
13727	umc184c(glb)	400.5
13728	umc1824b	400.65
13729	uaz138b	400.82
13730	umc93a	400.82
13731	uaz164b	400.82
13732	umn430	402.01
13733	cah6	402.01
13734	umc30	403.7232989690722
13735	rbap1	404.4
13736	bnlg1782	404.98
13737	cl29771_2	406.04
13738	pza03182	407.57
13739	csu31	408.90421052631586
13740	crr4	409.24
13741	IDP6826	409.51
13742	IDPM947	409.51
13743	IDP7214	409.51
13744	IDP2350	409.51
13745	IDP2146	409.51
13746	umc1141	409.62
13747	bnl8.44b	409.7332033423846
13748	pco124021	410.61
13749	got4	410.8
13750	gpm414c	411.19
13751	gpm328a	411.27
13752	IDP3775a	411.29
13753	phm15278	411.37
13754	gpm591b	411.38
13755	clt1	411.47
13756	IDP8143	411.58
13757	TIDP3419	411.58
13758	sdg139	411.62
13759	gpm531b	411.76
13760	ebe1	412.0
13761	pco103744b	412.13
13762	gpm866	412.28
13763	gpm66b	412.32
13764	gpm102b	412.32
13765	gpm163	412.32
13766	bnlg2289	412.32
13767	gpm676a	412.32
13768	umc17b	412.32
13769	npi599	412.32
13770	gstIIB	412.41
13771	csu384	412.48
13772	v16	412.5
13773	agrr50b	412.62
13774	umc1828	412.86
13775	bss1	412.86
13776	tip2	412.86
13777	umc2356	412.9
13778	cko3	412.99
13779	umc1960	413.2
13780	gpm184	413.64
13781	umc1149	413.9
13782	sdg118	413.9
13783	bnlg1152	414.1
13784	gpm327a	415.23
13785	AY109883	415.7
13786	AY107140	415.74
13787	mmp32	416.0
13788	gpm661d	416.36
13789	TIDP3731	420.35
13790	IDP7250	420.35
13791	TIDP5209	420.35
13792	ici95	420.56
13793	umc48a	420.56
13794	uaz119a(rpS6)	420.56
13795	isu1774b	420.56
13796	csu772b	420.56
13797	npi201b	420.56
13798	csu110a	420.56
13799	umc53b	420.56
13800	pbs6b	420.56
13801	rz527b	420.56
13802	uaz176a	420.56
13803	tum1	420.56
13804	cdo1056	420.56
13805	TIDP8852	420.74
13806	TIDP5602	420.74
13807	IDP8706	420.74
13808	IDP421	421.19
13809	IDP7955	421.19
13810	elm1	422.0
13811	gpm375b	422.05
13812	IDP4773	422.58
13813	umc2031	422.77
13814	umc1161	422.77
13815	umc2212	422.77
13816	bnlg240	423.72
13817	bnlg1607	423.96
13818	htn1	424.0
13819	pza00838	424.05
13820	TIDP3355	425.08
13821	npi299	425.2
13822	ksu1d	425.2
13823	umc30a	425.2
13824	csu2c	425.2
13825	gpm270a	425.82
13826	IDP8974	425.91
13827	sbe3	426.0
13828	cdo470	426.05
13829	phm3465	426.33
13830	cl9362_1	427.09
13831	gpm395b	427.58
13832	bnl5.33d	427.74
13833	sps1	428.0
13834	rgpc112	429.09
13835	agrr144b	429.25
13836	pzb00811	429.63
13837	pbs9a	429.69
13838	gpm702b	430.17
13839	gpm653b	430.64
13840	bcd134c	430.81
13841	umc117	431.55
13842	umc71a	431.55
13843	gpm312a	431.58
13844	psei10	432.0
13845	umc1728	432.4
13846	TIDP4625	433.42
13847	TIDP4671	433.42
13848	TIDP6654	433.42
13849	IDP7958	433.42
13850	IDPCP21203	433.42
13851	IDP6904	433.42
13852	IDP6731	433.42
13853	TIDP3055	433.42
13854	bnl17.17	433.46
13855	npi590	433.68
13856	hdt105	433.98
13857	cl17328_1	434.19
13858	ald2	434.38
13859	gpm687b	435.63
13860	pco123850	436.62
13861	IDP8012	436.76
13862	IDP8524	436.76
13863	TIDP2974	436.76
13864	IDP9015	436.76
13865	agrr51	436.8
13866	uaz94	436.81
13867	IDP771	437.59
13868	umc150a	438.79
13869	qgrwt34	438.79
13870	csu597e(dah)	439.14
13871	umc84c	439.14
13872	asg17	439.14
13873	umc1905	439.6
13874	umc2037	439.67
13875	rpl5b	440.0
13876	gpm205	440.12
13877	IDP1436	440.18
13878	umc2616	440.37
13879	bcd1086b	440.56
13880	cdo54	440.56
13881	IDP4718	440.88
13882	asg1a	441.04
13883	asg53	441.25
13884	asg52a	441.25
13885	agrr322	441.46
13886	agrr184a	442.2
13887	pza02746	442.68
13888	agrr269	442.93
13889	ksu1b	443.15
13890	csu382b(cld)	443.15
13891	rgpc198b(sik)	443.15
13892	ial1	444.0
13893	gpm701	444.21
13894	bnlg1065	444.5440155440415
13895	uaz95	444.91
13896	uaz291(F-bA)	444.91
13897	chr116b	445.14
13898	IDP2426	445.81
13899	npi3	445.89
13900	npi425b	445.89
13901	npi43	445.89
13902	umc2602	446.9
13903	umc2606	446.9
13904	IDP27	447.12
13905	pco105945	447.22
13906	npi50	447.35
13907	npi33	447.35
13908	npi39	447.35
13909	npi101a	447.35
13910	umc2361	448.12
13911	npi1	448.33
13912	npi72	448.33
13913	npi268	448.53292929292934
13914	IDP2402	449.1
13915	IDP6782	449.1
13916	umc271	449.27
13917	csu685	449.27
13918	rgpc949	449.27
13919	pco098921	449.95
13920	mmc0181	450.74
13921	umc2395	451.02
13922	npi108b	452.0
13923	IDP6833	452.73
13924	IDP5847	452.73
13925	ms8	453.72
13926	gpm249b	454.37
13927	bnlg1031	455.1
13928	pco081168	455.1
13929	bnl10.24b	455.5
13930	sun4	456.0
13931	umc1724	456.34
13932	cuny20(psy)	456.43
13933	pza01316	457.2
13934	TIDP5501	458.19
13935	IDP6823	458.19
13936	asg61b	458.21
13937	cdo113a	458.58
13938	bnl10.11	458.58
13939	cdo662a	458.58
13940	cdo251b	458.58
13941	npi268a	459.2
13942	npi69	459.2
13943	bnl10.38c	459.2
13944	TIDP5593	459.55
13945	IDP4252	459.55
13946	IDP7864	459.55
13947	rz444a	459.86
13948	pco129491	460.61
13949	CL9311_1	460.8
13950	IDPnpi268	460.91
13951	cdo430	462.79
13952	npi224b	463.28
13953	rz538a	464.0
13954	umc165b	464.02
13955	rgpc86(ptk)	464.02
13956	csu254c	465.52
13957	npi328a	465.56
13958	cdo187	465.75
13959	umc2014	466.01
13960	umc1607	466.5
13961	rz460	466.57
13962	gpm432	466.65
13963	act2	468.0
13964	TIDP3577	470.46
13965	IDP7934	470.46
13966	IDP57	470.46
13967	IDP8514	470.46
13968	npi438b	471.25
13969	IDP4866	471.41
13970	lrs1	472.0
13971	IDP4957	472.37
13972	IDP7706	472.37
13973	uaz128	473.78
13974	uwo1	473.78
13975	IDP257	478.91
13976	umc3a	479.08
13977	cdo241b	479.44
13978	tpi5	480.0
13979	czog2	481.0
13980	IDP6056	481.14
13981	IDP7154	481.14
13982	IDP7900	481.14
13983	IDP7905	481.14
13984	IDP7782	481.14
13985	IDPCP79940	481.14
13986	TIDP3065	481.14
13987	bcd98e	481.53
13988	mon00108::Ac	481.96
13989	bti41886::Ac	482.11
13990	IDP7241	482.67
13991	bnl(tas1m)	483.01
13992	npi212a	483.01
13993	umc39b	483.01
13994	bnlg1823	483.4
13995	TIDP5542	484.96
13996	TIDP5158	484.96
13997	IDP6753	485.53
13998	IDP7615	485.53
13999	gpm359c	485.55
14000	IDP400	486.1
14001	TIDP5482	486.1
14002	gpm44c	486.58
14003	AY110569	486.9
14004	TIDP2662	487.45
14005	j1	487.98
14006	psy2	489.7
14007	gpm408e	489.93
14008	csu110c	490.63
14009	umc266d(ptk)	490.63
14010	IDP8222	492.85
14011	IDP1495	492.85
14012	TIDP3381	493.63
14013	IDP4547	493.63
14014	AY110539	494.2
14015	umc1268	494.7
14016	csu776a	494.71
14017	csu38b(taf)	494.71
14018	uwm1c(uce)	495.97
14019	umc1055	496.12
14020	gpm204a	497.81
14021	csu179c(hsp70)	498.49
14022	lim301	504.3
14023	gpm234a	504.47
14024	IDP8232	505.0
14025	IDP4827	505.0
14026	IDP4764	505.0
14027	TIDP6650	505.78
14028	TIDP7151	505.78
14029	agrr274b	506.4
14030	TIDP5242	506.55
14031	bnlg1828	506.8
14032	bnlg1350b	508.3
14033	csu163b	509.8
14034	uaz174	509.8
14035	umc164a	509.8
14036	npi414a	509.8
14037	IDP468	510.41
14038	IDP115	510.91
14039	csu1155a	511.87
14040	IDP8354	512.5
14041	magi85701	512.7
14042	umc2357	514.2
14043	umc1032	515.0
14044	mmp64	515.0
14045	gpm257v	516.06
14046	npi414	518.9179063360882
14047	IDP7331	520.51
14048	TIDP5576	520.51
14049	csu39	521.2432500759666
14050	umc82d	522.0
14051	php20793	522.4
14052	emp3	524.0
14053	csu96b	524.3293716988941
14054	gpm716a	524.6
14055	AY109593	524.6
14056	csu786(uce)	526.6
14057	umc1005	526.6
14058	umc1384	527.34
14059	pmg1	528.0
14060	IDP3959	528.53
14061	TIDP5262	528.53
14062	csu591(uce)	528.78
14063	sb21	528.78
14064	IDP275	529.12
14065	IDP7296	529.34
14066	IDP6771	529.34
14067	phm14046	529.97
14068	IDP387	530.38
14069	IDP7198	530.65
14070	IDP7669	530.65
14071	IDP4342b	531.87
14072	IDP279	533.3
14073	csu165a	534.65
14074	csu922(arf)	534.65
14075	gpm911	535.99
14076	gpm699a	536.21
14077	gpm685	536.48
14078	gpm457	536.87
14079	psei2	540.0
14080	obf4	540.0
14081	cyc4	540.0
14082	tub6	540.0
14083	al9	540.3
14084	umc1933	540.3
14085	umc7	540.32
14086	mmp146	544.7
14087	magi102172	545.22
14088	TIDP3011	545.22
14089	IDP8743	545.22
14090	IDP9106	546.43
14091	TIDP3348	546.43
14092	IDP6628	546.43
14093	TIDP7121	546.43
14094	umc1673	546.9
14095	umc2218	547.2
14096	mrpi1	548.0
14097	agrr262	549.01
14098	phm14104	550.12
14099	bnlg1056	550.4
14100	AY110053	550.4
14101	gpm345	550.4
14102	pco062018	553.28
14103	mHbrMG184-B73	554.51
14104	IDP830	554.53
14105	TIDP5789	554.53
14106	umc2052	555.14
14107	IDP7713	555.36
14108	IDP8190	555.36
14109	gpm348	556.38
14110	IDP652	556.61
14111	IDP40	556.61
14112	IDP698	556.92
14113	IDP706	556.92
14114	IDP763	556.95
14115	pza00760	557.35
14116	IDP4685	557.65
14117	IDP2398	557.65
14118	IDP848	560.44
14119	IDP7784	562.25
14120	asg50b	562.5
14121	npi107	562.5
14122	npi112b	564.3
14123	TIDP3483	565.74
14124	csu1155b	566.57
14125	pco100198	566.99
14126	IDP1432	567.69
14127	IDP7445	567.69
14128	cmu1	569.0
14129	gst1	571.5
14130	csu103b(aba)	571.5
14131	dupssr14	575.03
14132	csu146b(cdc48)	575.4
14133	mon00122::Ac	581.86
14134	qgrwt30	584.0915789473685
14135	qgrwt35	584.0915789473685
14136	phi080	584.1724034334765
14137	npi315a	590.24
14138	agrr21	596.4
14139	gpm259a	597.86
14140	umc2597	600.58
14141	phi015	604.259410496046
14142	umc1663	608.1
14143	phi233376	609.1
14144	rgh1	615.99
14145	npi119(hsp70)	617.97
14146	IDP1628	621.04
14147	umc1638	621.6
14148	hstf2	622.04
14149	gpm646b	622.52
14150	krp16	624.0
14151	me4	624.0
14152	umc1916	626.7
14153	bnlg1131	628.2
14154	gpm194b	628.61
14155	dhn7	632.0
14156	prf3	632.0
14157	AY109853	632.0
14158	telomere8L	640.0
14159	pco147906	673.12
14160	gpm880c	711.8599999976327
chr=9
lg=9
14161	telomere9S	0.0
14162	umc1957	0.0
14163	glk1	3.5999999999999996
14164	rop5	3.9999999999999982
14165	umc109	5.000000000000001
14166	pin1	5.040000000000001
14167	umc148	7.3
14168	IDP4980	7.58
14169	umc2594	9.590000000000003
14170	gpm441	9.710000000000003
14171	rz144a	9.860000000000001
14172	bnlg1724	11.8
14173	koln10b(hox2)	11.879999999999999
14174	bnlg1272a	12.02
14175	agrr41	13.51
14176	npi253a	14.0
14177	nip2c	16.979999999999997
14178	umc1370	17.7
14179	php10005	18.936236933797904
14180	gpm872b	19.999999999999996
14181	rz144c	20.099999999999994
14182	umc1040	21.199999999999996
14183	bnlg2122	21.299999999999994
14184	gpm561b	21.299999999999994
14185	umc2393	21.299999999999994
14186	bnlg1288	24.05999999999999
14187	gpm522d	24.09999999999999
14188	IDP111	24.09999999999999
14189	umc1867	24.29999999999999
14190	IDP844	24.49999999999999
14191	npi116b	25.589999999999993
14192	IDP4411	25.629999999999992
14193	TIDP6261	25.629999999999992
14194	IDP8988	26.039999999999992
14195	umc70	28.799999999999994
14196	php10005a	28.799999999999994
14197	gpm117a	29.46999999999999
14198	TIDP6487	30.249999999999993
14199	TIDP4606	31.219999999999988
14200	IDP4069	31.469999999999988
14201	pip1f	35.99999999999999
14202	phi068	36.89794256322332
14203	IDP4166	39.029999999999994
14204	npi211	39.14999999999999
14205	IDP8062	40.64999999999999
14206	TIDP5167	40.64999999999999
14207	IDP6605	41.459999999999994
14208	umc248a	41.67999999999999
14209	csu95a	41.67999999999999
14210	IDP8053	42.269999999999996
14211	IDP760	42.269999999999996
14212	opr2	43.599999999999994
14213	opr1	43.99999999999999
14214	lim343	46.199999999999996
14215	aap1	47.99999999999999
14216	cki7	48.07999999999999
14217	ufg41	50.39999999999999
14218	gpm139a	53.309999999999995
14219	IDP7264	53.72999999999999
14220	TIDP4624	54.60999999999999
14221	IDP7840	54.60999999999999
14222	gta106b	56.529999999999994
14223	gta107a	56.529999999999994
14224	gpm493b	57.10999999999999
14225	npi86	57.43999999999999
14226	mHbrMG162-Mo17	58.49999999999999
14227	TIDP6175	59.88999999999999
14228	mHbrBC155-Mo17	61.769999999999996
14229	pco143449	62.29999999999999
14230	bnlg1583	62.29999999999999
14231	bnlg1810	62.29999999999999
14232	mir3a(thp)	63.42999999999999
14233	Bnlg2122	63.766446280991744
14234	IDP8284	64.69999999999999
14235	c1	64.69999999999999
14236	gpm289c	64.97999999999999
14237	koln2b(hox)	65.18999999999998
14238	ucsd72f	65.35999999999999
14239	umc113a	66.11999999999999
14240	TIDP3466	67.23999999999998
14241	ftr1	68.29999999999998
14242	isu1146	73.22999999999999
14243	bnl17.11	73.22999999999999
14244	mHbrMC116-Mo17	74.36999999999999
14245	umc2335	74.79999999999998
14246	umc113	75.13333333333333
14247	gpm741b	75.47999999999999
14248	mHbrMA126-B73	76.16999999999999
14249	IDP1969	76.62999999999998
14250	gpm943	76.98999999999998
14251	gpm873	78.18999999999998
14252	gpm774b	80.29999999999998
14253	mpik19a	80.29999999999998
14254	sh1	80.29999999999998
14255	gpm355	80.38999999999999
14256	phi028	80.46913529830523
14257	gpm42a	80.60999999999999
14258	agrr147	82.09999999999998
14259	ereb160	82.29999999999998
14260	ptf1	82.33999999999999
14261	pco096162b	82.33999999999999
14262	rz588a	83.46999999999998
14263	phi122	83.48999999999998
14264	znf2	84.29999999999998
14265	uce2	84.29999999999998
14266	g090cad3	84.53564516129032
14267	phi017	85.54885245901637
14268	stc1	85.57999999999998
14269	csu250b(aba)	86.71999999999998
14270	cdo665b	86.72999999999999
14271	cdo1053b	86.72999999999999
14272	AY107496	86.76999999999998
14273	umc1596	86.79999999999998
14274	TIDP3336	87.79999999999998
14275	isu119	88.21999999999998
14276	umc113b	88.74716417910446
14277	ucsd62k(zag4)	90.09999999999998
14278	isu136b	90.09999999999998
14279	mpik11c	90.09999999999998
14280	umc1958	90.09999999999998
14281	bz1	90.09999999999998
14282	stk1	90.17999999999999
14283	TIDP5820	93.94999999999999
14284	TIDP5270	94.78999999999999
14285	orc1	95.79999999999998
14286	ppr2263	95.99999999999999
14287	l6	95.99999999999999
14288	IDP9006	98.97999999999999
14289	csu665b(adt)	99.06999999999998
14290	dupssr6	100.53999999999999
14291	umc1170	101.09999999999998
14292	umc1764	101.09999999999998
14293	umc1131	101.43999999999998
14294	chr113	103.86999999999999
14295	phi018	105.58164179104476
14296	csu471	105.79999999999998
14297	csu466(lhcb)	105.79999999999998
14298	gpm401b	105.99999999999999
14299	mHbrBC273-Mo17	106.13999999999999
14300	asg19a	106.33999999999999
14301	umc256a	106.33999999999999
14302	bnl5.67b	106.33999999999999
14303	csu733(rpL39)	106.33999999999999
14304	asg82	106.33999999999999
14305	IDP2364	108.18999999999998
14306	umc1647	108.96999999999998
14307	pza02344	109.01999999999998
14308	IDP3817	109.93999999999998
14309	TIDP2976	109.93999999999998
14310	mHbrMA103-B73	111.09999999999998
14311	mHbrMA378-B73	112.28999999999999
14312	gpm547b	113.92999999999999
14313	umc1430	114.98999999999998
14314	mHbrBA299-B73	115.07999999999998
14315	bnlg1372	115.77999999999999
14316	csu486a	115.91999999999999
14317	tha5	115.99999999999999
14318	mHbrBG87-B73	116.15999999999998
14319	isu111b	116.59999999999998
14320	AY103622	116.96999999999998
14321	gpm312d	116.96999999999998
14322	gpm603	117.33999999999999
14323	gpm626	117.33999999999999
14324	gpm602a	117.42999999999999
14325	umc2219	118.89999999999999
14326	g6	119.98999999999998
14327	IDP2570	120.62999999999998
14328	IDP4340	120.62999999999998
14329	IDP4344	120.62999999999998
14330	pco101905	123.17999999999999
14331	agrc255b	125.07999999999998
14332	csu1083b	125.07999999999998
14333	bnlg1272	125.34129876931132
14334	umc2336	125.69999999999999
14335	IDP3947	127.34999999999998
14336	omt2	131.1
14337	cl4939_2	131.2
14338	TIDP2712	131.27
14339	IDP8586	131.27
14340	TIDP3207	131.27
14341	TIDP3209	131.27
14342	csu1077	131.32
14343	agrr58	133.63
14344	npi266	135.03
14345	bnl213	135.03
14346	umc82a	135.03
14347	rz2a	135.49
14348	klp1c	135.49
14349	uaz237a(prc)	135.49
14350	agrr87b	135.49
14351	zmm3	137.0
14352	hyp1	137.42
14353	mmp162	139.0
14354	npi567	139.15459067918144
14355	dup1379	139.81
14356	ss1	140.0
14357	zb8	140.0
14358	mrpa3	141.2
14359	cl27880_1	141.2
14360	snplus1	141.7759677419355
14361	bnlg244	142.6
14362	hvp1	144.0
14363	npi300a	145.84
14364	agrc273	146.03
14365	bnlg1913	147.5
14366	bnlg1401	147.5
14367	umc1636	147.54870727952013
14368	znod1	147.6
14369	gpm79a	149.62
14370	gpm252a	150.41
14371	gpm864b	150.68
14372	gpm735a	150.71
14373	cdo1395g	151.31
14374	pza00860	152.77
14375	mpk2	153.0
14376	mmp77	153.0
14377	gpm59b	153.19
14378	umc105	154.03333333333336
14379	isu124	154.22
14380	umc105a	154.22
14381	gpm528b	155.13
14382	IDP8206	155.54
14383	IDP4038	155.54
14384	IDP8928	155.54
14385	pza01272	156.97
14386	gpm78a	158.62
14387	rz516	159.22
14388	les8	159.99
14389	l7	159.99
14390	mgs3	160.0
14391	umc1037	162.5
14392	mmp30	162.5
14393	pco067521	162.77
14394	umc1893	162.93
14395	gpm78b	164.44
14396	pin12	164.93
14397	TIDP5595	164.93
14398	IDP4267	164.93
14399	IDP5912	164.93
14400	IDP7833	164.93
14401	isu2191d	165.15
14402	bnlg2107	166.57
14403	umc1033	167.15
14404	TIDP3390	167.28
14405	IDP7513	167.28
14406	dxs3	168.0
14407	dup1384	168.02
14408	bnlg1082	169.98
14409	dupssr19	169.98
14410	fat2	170.0
14411	umc1698	170.4
14412	agrr205	172.55
14413	csu228(pfk)	175.04
14414	cdo475a	175.04
14415	csu94b	175.04
14416	AY105451	176.15
14417	umc2213	176.75
14418	tk1	180.0
14419	eps1	180.0
14420	IDP7329	182.16
14421	IDP1976	182.16
14422	IDP529	182.16
14423	bnl3.06	184.1
14424	pzb00007	185.91
14425	phi061	186.25731500438724
14426	phi130	187.9
14427	eno1	188.54
14428	pzhd1	188.54
14429	v31	188.59
14430	lo2	188.82
14431	IDP3844	189.07
14432	csu158	189.33538461538464
14433	baf1	189.75
14434	TB-9Sb(9)	189.98
14435	lim286	190.1
14436	umc247	191.7
14437	rgpr1908a(acb)	191.7
14438	pzb00547	191.7
14439	pzb00544	191.7
14440	isu2191k	191.7
14441	TIDP3100	191.7
14442	TIDP5788	191.7
14443	bcd93	191.7
14444	umc253b	191.7
14445	tda66d	191.7
14446	csu616	191.7
14447	cdo590(ppr)	191.7
14448	bnl5.21d	191.7
14449	dpg1b	191.7
14450	wx1	191.7
14451	uaz246b(mbf)	191.7
14452	bnl26	191.7
14453	npi215a	191.7
14454	dhn2	191.98
14455	umc1634	193.2
14456	mon00236::Ac	194.37
14457	phi027	194.68119402985076
14458	TIDP9202	195.45
14459	TIDP2931	195.45
14460	umc1258	195.7
14461	umc127a	196.2
14462	AY109570	196.4
14463	hon104a	196.64
14464	IDP3890	196.7
14465	umc273a	197.12
14466	umc194b(gpr)	198.26
14467	umc1586	199.7
14468	rz476c	202.25
14469	lim101	202.3
14470	pzb01110	202.78
14471	hsk1	204.0
14472	krp2	204.0
14473	gpm94	204.4
14474	ufg71	204.4
14475	fdad1	204.4
14476	bnlg1730	206.46
14477	gpm369e	206.98
14478	TB-9Sd(9)	207.98
14479	d3	208.0
14480	mmp170b	208.5
14481	gpm6	208.94
14482	IDP4058	209.97
14483	TIDP6677	209.97
14484	IDP4218	209.97
14485	PCO061815	209.97
14486	TIDP6539	209.97
14487	IDP1681	209.98
14488	TIDP3592	210.17
14489	gpm269c	211.02
14490	T9-10b(9)	211.99
14491	uwm1b(uce)	213.38
14492	cdo689c	213.38
14493	rz612	213.38
14494	csu680d	213.38
14495	cdo17	213.38
14496	chr120	213.6
14497	TIDP2896	213.91
14498	TIDP3549	213.91
14499	TIDP4648	213.91
14500	TIDP3691	213.91
14501	dup19	214.43691476590638
14502	w11	216.0
14503	psr160d	216.2
14504	gpm722	216.2
14505	TIDP6176	218.4
14506	pzb00959	219.4
14507	polm3	219.4
14508	pco095808	219.73
14509	qscb8	219.75384615384615
14510	qgrwt31	219.75384615384615
14511	umc2337	220.1
14512	gpm830b	220.27
14513	psr160c	220.7
14514	pza03469	221.7
14515	pco107884	221.7
14516	umc2370	221.7
14517	IDP8457	222.89
14518	IDP9071	222.89
14519	IDP6612	222.89
14520	rz273c(ant)	223.9
14521	pzb00014	224.0
14522	fdh2	224.05
14523	dzs10	224.05
14524	phs1	224.05
14525	gpm339b	224.11
14526	gpm33c	224.11
14527	gpm133	224.11
14528	gpm902	224.11
14529	nact12	224.11
14530	gpm46	224.34
14531	gpm137a	224.34
14532	ago101	224.34
14533	gpm721	224.34
14534	bnl5.33c	225.45
14535	npi416	225.45
14536	bnl7.24a	225.45
14537	uaz161b(elf)	225.45
14538	pza00925	225.92
14539	pza03057	225.92
14540	lgn1	226.0
14541	IDP4017	226.3
14542	umc81	226.3
14543	rz953	226.3
14544	bnlg127	226.31
14545	oec2	226.4
14546	IDP8295	226.51
14547	IDP3828	226.51
14548	gpm566a	226.56
14549	pza01791	226.69
14550	mrpa1	226.8
14551	cent9	226.8
14552	gpm171a	227.03
14553	pep1	227.2
14554	ucsd1.8a	227.31
14555	bcd1421	227.4
14556	pzb00761	227.46
14557	agrr125	227.62
14558	TB-9Lc(9)	228.0
14559	pebp26	228.0
14560	vpp2	228.08
14561	gpm682	228.09
14562	gpm820a	228.12
14563	php20052	228.3
14564	ras11D1	228.4
14565	pza01861	228.61
14566	umc2573	229.08
14567	bnl5.10	229.1
14568	mHbrBG132-Mo17	229.14
14569	mHbrBA189-Mo17	229.17
14570	bnl5.46b	230.0
14571	fat1	230.07
14572	hsbp2	230.07
14573	umc1599	230.1
14574	pza02545	230.14
14575	csu623a	230.6
14576	gpm183c	230.75
14577	phi065	230.84182509505706
14578	ar1	232.0
14579	pg12	232.0
14580	fae2	232.0
14581	elfa9	232.4
14582	haf101b	232.47
14583	umc1191	232.8
14584	gpm240b	233.4
14585	cdo319	233.83
14586	bcd221b	233.83
14587	cdo673	233.83
14588	agrr64	234.66
14589	pco102100	235.13
14590	bnlg1626	235.15
14591	mmp2	235.5
14592	IDP7170	235.61
14593	TIDP3530	235.61
14594	TIDP5397	235.61
14595	IDP7003	235.61
14596	TIDP2726	235.61
14597	IDP7012	235.61
14598	TIDP5827	235.61
14599	TIDP6705	235.61
14600	TIDP6547	235.61
14601	TIDP5246	235.61
14602	IDP7401	235.61
14603	TIDP6148	235.61
14604	IDP4151	235.61
14605	obf2	235.98
14606	pbs14b	237.11
14607	pbs14d	237.11
14608	php20075b(ext)	237.11
14609	umc1420	237.16
14610	asg63a	238.0
14611	TIDP7056	238.17
14612	IDP4909	238.17
14613	IDPCP85049	238.17
14614	IDP4839b	238.17
14615	IDP4169	238.17
14616	IDP7029	238.17
14617	IDP9017	238.17
14618	IDP6916	238.17
14619	IDP1694	238.17
14620	IDP6987	238.17
14621	IDP6747	238.17
14622	IDP4103	238.17
14623	TIDP7057	238.24
14624	IDP7357	238.24
14625	IDP8462	238.24
14626	IDP8493	238.24
14627	IDP6068	238.24
14628	IDP4931	238.24
14629	TIDP4629	238.24
14630	IDP4716	238.24
14631	IDP5965	238.24
14632	IDP4894	238.24
14633	IDP5974	238.24
14634	IDP6853	238.24
14635	IDP6855	238.24
14636	TIDP6440	238.24
14637	TIDP5589	238.24
14638	IDP7966	238.24
14639	IDP7995	238.24
14640	IDP7534	238.24
14641	IDP6585	238.24
14642	IDP6584	238.24
14643	IDP7692	238.24
14644	IDP7041	238.24
14645	IDP7044	238.24
14646	IDP8189	238.24
14647	TIDP5412	238.24
14648	TIDP3022	238.24
14649	IDP782	238.24
14650	TIDP6320	238.24
14651	IDP6744	238.24
14652	IDP7865	238.24
14653	IDP6579	238.24
14654	IDP375	238.24
14655	umc2340	238.4
14656	IDP717	238.4
14657	BE518809	238.41
14658	bnlg1688	238.44
14659	gtd101	238.44
14660	gpm644	238.45
14661	gpm200a	238.45
14662	AI812156	238.46
14663	umc2339	238.9
14664	IDP2479	239.35
14665	IDP4461	239.35
14666	TIDP5394	239.35
14667	TIDP7104	239.35
14668	IDP8629	239.35
14669	IDP256	239.35
14670	IDP248	239.35
14671	IDP4177	239.35
14672	TIDP7146	239.35
14673	IDP5015	239.35
14674	IDP8571	239.35
14675	IDP2406	239.35
14676	TIDP6503	239.35
14677	TIDP5695	239.35
14678	IDP593	239.35
14679	IDPCP74286	239.35
14680	IDP7566	239.37
14681	rf2	239.37
14682	TIDP7067	239.37
14683	TIDP3730	239.37
14684	TIDP2655	239.37
14685	TIDP3766	239.37
14686	TIDP4632	239.37
14687	IDP4892	239.37
14688	TIDP6686	239.37
14689	IDP4451	239.37
14690	TIDP5388	239.37
14691	TIDP6226	239.37
14692	TIDP6482	239.37
14693	magi94754	239.37
14694	IDP6582	239.37
14695	IDP7007	239.37
14696	IDP5071	239.37
14697	TIDP2769	239.37
14698	magi104697	239.37
14699	TIDP6523	239.37
14700	IDP780b	239.37
14701	TIDP6562	239.37
14702	csu321	239.37
14703	IDP6779	239.37
14704	TIDP8796	239.37
14705	v1	239.48
14706	ms2	239.48
14707	IDP523	239.63
14708	IDP3862	239.9
14709	magi67004	240.02
14710	IDP8040	240.02
14711	TIDP6434	240.02
14712	IDP7431	240.02
14713	IDP5968b	240.02
14714	IDP1984	240.02
14715	IDP6956	240.02
14716	umc1271	240.5
14717	knox2	241.6
14718	mch1	242.0
14719	bnlg430	242.02
14720	bnlg469a	242.02
14721	endo1	242.02
14722	agrc445b	242.55
14723	acp1	242.98
14724	gpm917	243.69
14725	sal1	244.0
14726	gl15	244.1
14727	gpm483	244.44
14728	umc2412	245.71
14729	TIDP8787	246.14
14730	cdo78	247.63
14731	asg37	248.88
14732	asg65a	248.88
14733	asg66a	248.88
14734	asg67a	248.88
14735	umc153	248.88
14736	csu193	248.88
14737	std6a(dba)	248.88
14738	TIDP3527	249.2
14739	umc20	249.2
14740	asg68a	249.2
14741	TIDP8891	249.2
14742	csu857	249.2
14743	IDP8628	249.2
14744	IDP7298	249.2
14745	npi34	249.2
14746	IDP312	249.2
14747	IDP4130	249.2
14748	ensl016	249.27
14749	umc1921	249.6
14750	IDP5001	250.56
14751	IDP4433	251.68
14752	TIDP5661	252.16
14753	umc2087	252.3
14754	IDP7394	252.39
14755	IDP7346	252.63
14756	IDP6061	252.63
14757	IDP9125	252.63
14758	TIDP6466	252.63
14759	IDP8608	252.63
14760	TIDP2910	252.63
14761	TIDP2916	252.63
14762	IDP8578	252.63
14763	IDP8344	252.63
14764	IDP7283	252.63
14765	TIDP2779	252.63
14766	IDP3968	252.63
14767	IDP6933	252.63
14768	TIDP3051	252.63
14769	IDP8749	252.63
14770	gpm241	253.28
14771	AW257883	253.7
14772	umc1743	254.0
14773	umc114	254.3
14774	bzip60	254.6
14775	gpm809b	254.6
14776	AY103770	254.6
14777	pzb01899	255.74
14778	T8-9a(9)	255.98
14779	trn1	255.98
14780	mlo7	256.0
14781	csu179b(hsp70)	256.1
14782	csu181b	256.1
14783	bnl5.04	256.1
14784	csu252b(cdc2)	256.1
14785	gpm68	256.28
14786	gpm858b	256.6
14787	mmc0051	256.81
14788	hm2	257.2
14789	umc1267	257.6
14790	rpo2	257.6
14791	rz682	258.2
14792	umc2394	258.43
14793	mHbrMA127-Mo17	258.66
14794	mHbrBC179-Mo17	258.66
14795	lim99b	259.8
14796	asn1	260.0
14797	bnlg1687	260.35
14798	AY107228	260.54
14799	p21.2	261.13
14800	gpm731	261.48
14801	fd1	263.64
14802	mHbrMG112-Mo17	264.12
14803	bnl7.13a	264.9
14804	csu254a	264.9
14805	cdo775	264.9
14806	csu778(lhcb)	264.9
14807	csu214a(grp)	264.9
14808	IDP8253	265.15
14809	IDP4706	265.15
14810	TIDP5799	265.15
14811	IDP5052	265.15
14812	IDP4542	265.15
14813	IDP4338	265.15
14814	sbp4	266.0
14815	bnlg1714	266.4
14816	isu98a	266.4
14817	hscf1	266.8
14818	gpm165	268.2
14819	lim166	268.4
14820	csu56d(ohp)	268.43
14821	gpm98	269.88
14822	umc1522	273.17
14823	bnlg1209	273.2
14824	csu147	273.63
14825	znf1	273.64
14826	mwg645g	275.54
14827	pic1a	275.54
14828	ici266	275.54
14829	uaz236a(ser)	275.54
14830	pza00152	278.12
14831	pzb01358	278.12
14832	psr547	278.9
14833	gpm739b	279.74
14834	IDP6008	279.74
14835	TIDP2893	279.74
14836	IDP809	279.74
14837	IDP4492	279.74
14838	IDP8093	279.74
14839	IDP4104	279.74
14840	TIDP2817	281.51
14841	TIDP3505	281.51
14842	TMR44	281.51
14843	TIDP5247	281.51
14844	phi016	281.83434162408275
14845	bnlg1159a	282.08
14846	gpm604b	282.89
14847	gpm246b	282.89
14848	AY105892	282.89
14849	gpm699c	283.1
14850	psr129a	283.1
14851	pco136380	283.13
14852	CC598665	285.8
14853	umc1107	285.8
14854	bnl1.297b	286.2
14855	mHbrMG108-B73	286.28
14856	bnlg1159b	287.0
14857	IDP8688	287.14
14858	IDP665	287.14
14859	TIDP3017	287.14
14860	gpm292a	287.22
14861	pza00015	289.79
14862	gta101c	290.1
14863	umc38B	291.9531914893617
14864	csu183b(cdc48)	291.99
14865	csu263a	291.99
14866	mHbrMT125-B73	291.99
14867	mstr4	296.0
14868	TIDP2939	296.21
14869	umc2398	296.96
14870	IDP8678	297.97
14871	IDP6031	297.97
14872	mybst1	297.97
14873	TIDP3384	297.97
14874	IDP6873	297.97
14875	IDP8958	297.97
14876	IDP6780	297.97
14877	bnlg1012	298.0
14878	expb8	298.0
14879	pza03470	298.86
14880	gpm641c	299.13
14881	gpm681b	299.83
14882	ufg66	300.0
14883	ufg73	300.0
14884	agrr153b	300.0
14885	piip1	300.0
14886	ufg70	300.2
14887	ufg35a	300.6
14888	gpm622a	301.52
14889	gpm674a	301.52
14890	csu56d	301.812
14891	npi580a	302.3
14892	lop1	304.0
14893	expb1	304.0
14894	TIDP6215	304.44
14895	IDP4114	304.44
14896	cgs1	304.8
14897	isu41a	304.9
14898	ufg68	306.2
14899	bnlg1078	306.52690355329946
14900	AY110782	306.86
14901	IDP4715	307.97
14902	IDP9064	307.97
14903	IDP4307	307.97
14904	IDP8733	307.97
14905	umc1492	308.0
14906	TIDP2890	309.74
14907	IDP7946	309.74
14908	umc1120	309.9
14909	wsu1(ptk)	310.0
14910	rz251b	310.0
14911	csu43	310.0
14912	csu212a	310.0
14913	gpm815b	310.21
14914	gpm815c	310.64
14915	umc1878	310.78
14916	gpm815d	310.87
14917	csu404a	311.5
14918	rgpr3239b	311.5
14919	npi454	311.5
14920	sus1	311.5
14921	rgpc524	311.5
14922	csu557	311.5
14923	AY109764	311.9
14924	TB-9La(9)	311.98
14925	IDP756	312.05
14926	mmp96	312.5
14927	npi222a	312.57
14928	IDP8653	312.85
14929	IDP7556	312.85
14930	IDP6026	312.85
14931	IDP9115	312.85
14932	IDP1441	312.85
14933	IDP3860	312.85
14934	TIDP2933	312.85
14935	IDPCP55749	312.85
14936	IDP9022	312.85
14937	TIDP6316	312.85
14938	TIDP6358	312.85
14939	IDP8972	312.85
14940	TIDP5783	313.65
14941	IDP6601	313.65
14942	IDP6598	313.65
14943	TIDP2944	313.65
14944	TIDP3699	313.65
14945	bk2	313.98
14946	agrr90	314.19
14947	mmp37	314.3
14948	IDP6035	314.7
14949	IDP7954	314.7
14950	IDP3967	314.86
14951	IDP7364	315.14
14952	IDP8044	315.14
14953	csu694a(uce)	315.56
14954	IDP7825	315.58
14955	umc2121	315.7
14956	IDP3975	316.02
14957	TIDP6395	316.02
14958	IDP189	316.13
14959	bnl56.2d	316.58
14960	IDP534	316.73
14961	umc38c	317.0
14962	bnl7.50	317.01
14963	pc326	317.08
14964	umc1771	317.08
14965	es4	317.16
14966	IDP2469	317.61
14967	TIDP5663	317.61
14968	es1	320.0
14969	uaz266b	320.2
14970	uaz119c(rpS6)	320.2
14971	bnl8.17	320.2
14972	pbs14c	320.2
14973	uaz112	320.2
14974	npi293a	320.6
14975	npi80	320.6
14976	rgpr44b	320.6
14977	umc95	320.6
14978	gpm901	320.6
14979	umc1519	321.6
14980	umc140b	321.9
14981	mHbrBT195-Mo17	321.9
14982	TIDP4605	322.34
14983	TIDP3026	322.34
14984	umc1078	322.6
14985	mHbrMT307-Mo17	323.73
14986	lim458	324.2
14987	ufg13a	326.0
14988	agrr171	326.63
14989	gpm263	327.68
14990	bnlg1270a	327.83
14991	pco109929	327.96
14992	CG698574	328.35
14993	umc1387	328.78
14994	ufg64	329.3
14995	gpm939a	330.37
14996	chr125a	330.37
14997	gpm661a	330.37
14998	ufg63	331.2
14999	apt1	331.6
15000	sod9	332.0
15001	umc1654	333.07
15002	bnlg1270	333.4512638888889
15003	gpm467	335.34
15004	ufg48	335.8
15005	pdlk2	336.0
15006	mmp153	336.1
15007	IDP702	337.35
15008	php20554	338.1
15009	bnl5.71c	338.1
15010	TIDP5562	339.19
15011	vacs1	340.0
15012	csu395b	340.03
15013	umc1357	340.38
15014	umc1231	342.0
15015	pco138313a	342.98
15016	mmp41	343.7
15017	hsp18a	344.8
15018	TIDP7084	344.8
15019	IDP6058	344.8
15020	IDP1640	344.8
15021	IDP1653	344.8
15022	umc1657	344.8
15023	TIDP5153	344.8
15024	IDP1631b	344.8
15025	TIDP7132	344.8
15026	ncr(sod4b)	344.8
15027	IDP300	344.8
15028	IDP7813	344.8
15029	cdo938b	345.62
15030	rpa8	346.74
15031	csu392a	346.74
15032	csu355(ext)	346.74
15033	agrp1000	346.97
15034	mmp151d	348.8
15035	dpg6c	350.07
15036	phm3330	351.09
15037	mmp179	354.4
15038	apx1	356.58
15039	csu219(tgd)	359.46
15040	csu142	360.0222292629263
15041	bnl12.06b	360.1083443228044
15042	bnlg2.06	360.11419648538845
15043	umc1417	361.34
15044	ufg67	361.4
15045	ufg47	362.2
15046	gpm135	362.89
15047	umc2371	362.92
15048	umc29b 	363.3689587426326
15049	gpm257t	364.32
15050	csu61a	364.49
15051	csu59a	364.49
15052	IDP2582b	366.01
15053	IDP1691	366.01
15054	cdo770	366.21
15055	gols3	368.0
15056	AY109792	369.3
15057	phyB2	370.0
15058	IDP3807	370.22
15059	IDP3953	370.22
15060	bnlg1884a	371.01
15061	pco138567b	371.37
15062	IDP9102	372.81
15063	IDP310	372.81
15064	IDP102	372.81
15065	AY110217	373.2
15066	rgpr3235a	373.2
15067	v30	373.6
15068	umc1494	373.66
15069	mez2	374.0
15070	pza02111	374.69
15071	sdg125	374.99
15072	nas1	376.0
15073	umc2558	377.16
15074	IDP708	377.27
15075	umc2095	378.9
15076	cl37086_1	379.39
15077	umc2341	381.1
15078	csu634	382.7
15079	gpm112	382.7
15080	rz574b(cwp)	383.8
15081	umc2344	384.8
15082	umc2342	384.9
15083	AW215946	384.94
15084	IDP7188	385.3
15085	IDP2506	385.3
15086	umc2343	385.3
15087	IDP5881	385.3
15088	asn4	386.0
15089	IDP7327	386.43
15090	IDP7595	386.43
15091	IDP7371	386.43
15092	IDP7961	386.43
15093	IDP8554	386.43
15094	csu651(rpL39)	386.43
15095	fad7	386.43
15096	IDP4395	386.43
15097	npi427a	386.8
15098	ufg24	392.5
15099	cdo260	398.35
15100	TIDP9205	401.56
15101	csu145a	401.847163787588
15102	npi425d	403.44
15103	mpk1	404.0
15104	umc2134	404.3
15105	umc1732	405.02
15106	qscb9	405.91083333333336
15107	IDP192	407.61
15108	ibp1	408.0
15109	his2a1	408.0
15110	agrc595	408.01
15111	uaz125	409.9
15112	uaz264a	409.9
15113	npi443	409.9
15114	npi17b	409.9
15115	bnl8.08d	409.9
15116	cdo419b	409.9
15117	csu58b	409.9
15118	gpm473a	410.18
15119	IDP8474	410.78
15120	gpm418b	412.2
15121	TIDP8838	412.36
15122	IDP6883	413.15
15123	csu155	414.12035203520355
15124	bnlg1091	415.05
15125	mHbrMA320-Mo17	418.3
15126	IDP214	418.7
15127	IDP6926	419.49
15128	IDP6770	419.49
15129	cl24081_1b	420.13
15130	IDP1669	421.6
15131	magi6217	421.6
15132	TIDP2906	421.6
15133	gpm1	421.6
15134	TIDP2749	421.6
15135	IDP8592	421.6
15136	mmp142	421.6
15137	IDP3957	421.6
15138	IDP2408	421.6
15139	IDP3889	421.6
15140	TIDP4561	421.6
15141	IDP6927	421.6
15142	pza02252	421.6
15143	bnl5.09	422.8777777777778
15144	ms45	427.32
15145	IDP7340	427.51
15146	IDP8532	427.51
15147	umc1794	427.61
15148	pck2	427.9
15149	IDP8150	427.9
15150	IDP3826	429.07
15151	TIDP8861	429.07
15152	TIDP6133	429.07
15153	AY109550	429.7
15154	agrr92b	429.96
15155	dba4	430.02
15156	npi439b	431.7
15157	mmp132	433.5
15158	rps22a	436.0
15159	cdo189b	437.92
15160	umc2519	439.91
15161	cl20488_1	440.08
15162	asg44	441.2
15163	gpm101g	444.65
15164	bnlg1191	444.73
15165	umc76b	444.73
15166	gpm58b	446.77
15167	csu59	448.2741145233526
15168	IDP4930	448.52
15169	TIDP2934	448.52
15170	TIDP2744	448.52
15171	TMR37	448.52
15172	IDP8952	448.52
15173	toc34	452.0
15174	IDP6028	453.45
15175	IDP6919	453.45
15176	mmp131	458.5
15177	umc2346	461.6
15178	csu93a	462.4893333333334
15179	isu3	463.67612903225813
15180	psk3	463.9
15181	mHbrBG82-B73	464.76
15182	cdo1387a(emp70)	465.16
15183	IDP8672	470.94
15184	TIDP5468	470.94
15185	ufg75c	477.2
15186	bnl7.57	480.19
15187	chs504	480.19
15188	uaz96a	480.19
15189	mmp168	486.5
15190	gln3	486.52
15191	IDP8423	488.43
15192	IDP8021	488.43
15193	IDP4419	488.43
15194	TIDP7150	488.43
15195	TIDP3498	488.43
15196	aos1	488.43
15197	IDP7841	488.43
15198	TIDP6104	488.43
15199	IDP159	488.43
15200	chs5046	489.8
15201	umc1366	489.9
15202	hb1	492.3
15203	nfd104d	492.34
15204	TIDP9219	495.16
15205	IDPcer6	495.16
15206	IDP4802	498.74
15207	bnl5.09a	500.1
15208	uom1(hb)	500.17
15209	TIDP7091	502.33
15210	TIDP7106	502.33
15211	IDP5928	502.33
15212	gpm499	502.92
15213	gpm566f	502.92
15214	zmm8	504.0
15215	dlo2	504.6
15216	mmp110	504.6
15217	npi209	506.3210350474943
15218	rz742b	506.9
15219	umc1310	507.82
15220	bnlg1588	509.5
15221	IDP4377	509.95
15222	IDP7680	511.3
15223	TIDP3493	511.3
15224	pco134267	512.95
15225	magi76499	513.54
15226	IDP8546	513.54
15227	TIDP3028	514.89
15228	gpm310	516.77
15229	AY110141	517.5
15230	bnl14.28	518.0232558139536
15231	IDP7361	518.47
15232	bnlg1525	519.02
15233	cl580_1	519.02
15234	pzb00221	520.23
15235	cdo1395a	520.52
15236	bcd1086a	520.52
15237	umc2207	520.76
15238	isu049	523.186046511628
15239	bcd131a	525.36
15240	csu1004	525.55
15241	rfa1	526.0
15242	gpm379c	526.0
15243	phm4604	526.0
15244	gpm144	526.01
15245	IDP1465	526.01
15246	bnlg292a	526.12
15247	rzfl1	526.2
15248	IDP2142	527.21
15249	IDP8707	527.21
15250	pco110312	527.33
15251	bnlg279a	527.61
15252	IDP8926	527.89
15253	ms36	528.0
15254	umc2358	528.3
15255	uaz148	528.9
15256	bnl14.28a	528.9
15257	npi403a	528.9
15258	csu877	528.9
15259	isu49	530.8
15260	IDP3948	530.95
15261	TIDP3528	532.82
15262	TIDP8814	532.82
15263	IDP2462	532.82
15264	TIDP5129	532.82
15265	xyl1	534.04
15266	umc1789	534.2
15267	gpm812	535.32
15268	gpm705b	535.32
15269	mon00004::Ac	535.68
15270	npi404c	536.1
15271	npi209a	536.1
15272	asg12a	536.1
15273	TIDP7140	536.43
15274	IDP8971	536.43
15275	IDP7884	536.43
15276	IDP7875	536.43
15277	asg12	536.48
15278	phi448880	536.8
15279	tfIIB1	537.0
15280	pnpi209	537.253413585986
15281	TIDP9237	537.41
15282	TIDP4612	537.41
15283	AY109543	538.5
15284	csu1005	539.53
15285	csu860a	539.53
15286	TIDP5150	540.36
15287	umc1675	541.4
15288	std2a(dba)	541.82
15289	gpm773	542.4
15290	pza00912	542.42
15291	npi291	542.48
15292	umc1804	543.94
15293	pco063085	547.37
15294	pco075242	547.37
15295	csu1118	547.93
15296	AY110382	551.3
15297	TIDP3388	551.83
15298	TIDP3623	551.83
15299	phm4303	552.69
15300	ltk2	554.04
15301	bnlg619	554.4
15302	mmp136	556.4
15303	dupssr29	556.5
15304	csu12a(cin4)	559.35
15305	IDP7215	560.67
15306	IDP8193	560.67
15307	rz329a(bga)	561.09
15308	cnh1	561.22
15309	bnlg1375	561.22
15310	umc2359	561.22
15311	bnlg1506	561.22
15312	IDP2554	561.22
15313	asg59	561.4352066115703
15314	pco105718	561.75
15315	zim14	562.7
15316	IDP7555	564.28
15317	cdo20b	565.12
15318	bcd855f(ext)	565.91
15319	pco088782b	565.91
15320	umc2131	566.8
15321	gst9	567.18
15322	umc1714	567.3
15323	jpsb596	567.7
15324	dupssr8	570.9832258064516
15325	npi97b	571.04
15326	bnlg279	571.0743873000167
15327	umc2540	572.08
15328	TIDP3765	572.14
15329	TIDP3375	572.14
15330	IDP7764	572.14
15331	TIDP8761	572.14
15332	mmp171a	577.2
15333	gpm403a	578.6
15334	sut7	578.6
15335	gst13	579.05
15336	aco3	579.08
15337	IDP4024	579.35
15338	IDP7473	579.35
15339	IDP132	579.4
15340	gpm937b	579.51
15341	TIDP5085	579.59
15342	IDP4944	579.59
15343	IDP7996	579.59
15344	TIDP5183	579.59
15345	TIDP3230	579.59
15346	IDP8086	579.59
15347	IDP8508	579.59
15348	brd102	579.71
15349	mon00092::Ac	579.71
15350	IDP8599	579.79
15351	gpm552c	579.93
15352	arpp40	580.0
15353	magi105010	580.14
15354	asg59b	580.35
15355	IDP65	580.44
15356	pco122604	580.77
15357	bnlg128	581.0
15358	pco133915	581.07
15359	cki4	587.6
15360	wc1	587.9
15361	agrr294b	587.91
15362	expb10a	587.92
15363	T4-9(5788)(9)	587.98
15364	ucsd61b	590.1
15365	gpm557a	590.32
15366	IDP850	590.55
15367	IDP1488	590.55
15368	IDP7643	590.55
15369	TIDP6505	591.54
15370	ras18B1	592.0
15371	rtcl1	592.0
15372	TIDP2876	594.53
15373	rz632b	595.07
15374	TIDP2705	595.53
15375	csu883(rpL21)	596.7
15376	rz561c	600.96
15377	umc272(vfa)	600.96
15378	met3	602.81
15379	umc1137	603.5
15380	gpm904a	603.5
15381	umc1942	603.61
15382	hyd5	604.0
15383	mads1	604.1
15384	bf1	604.1
15385	gpm753b	605.87
15386	IDP5867	606.48
15387	umc1104	607.17
15388	umc94b	607.91
15389	ucsd107a	607.91
15390	csu50b	607.91
15391	uaz31a	607.91
15392	dpg12c	607.91
15393	gpm677b	609.62
15394	IDP5905	611.12
15395	IDP8452	612.78
15396	IDP7509	612.78
15397	csh2c(cdc2)	613.72
15398	npi98d	615.17
15399	TIDP5237	615.44
15400	IDP8502	615.44
15401	IDP1419	621.41
15402	PCO127444	622.15
15403	TMR20	622.35
15404	IDP8673	623.3
15405	IDP8215	623.3
15406	IDP838	623.3
15407	TIDP4645	623.3
15408	TIDP2930	623.3
15409	IDP6970	623.3
15410	gpm268d	626.49
15411	gpm552j	627.3
15412	gpm101f	627.91
15413	fgp1	628.7
15414	magi26728	629.16
15415	std20a(uce)	630.47
15416	rld1	632.0
15417	IDP7535	632.67
15418	umc1982	633.2
15419	csu285(his2B)	633.28
15420	bnlg1129	633.6
15421	gpm126	633.61
15422	polm2	635.2
15423	IDP8729	636.19
15424	mmp53	636.2
15425	AI901738	637.1
15426	gst35	637.14
15427	gst25	637.16
15428	AW216329	638.7
15429	umc1505	638.7852505292873
15430	klp6	639.6
15431	IDP4007	640.09
15432	IDP229	641.43
15433	bm4	641.45
15434	IDP8246	642.05
15435	TIDP4679	642.05
15436	IDP6609	642.05
15437	TIDP6527	642.05
15438	IDP4332	642.05
15439	IDP6745	642.05
15440	IDP8726	642.05
15441	nta1	643.82
15442	csu804a(dnp)	643.82
15443	umc1277	647.5
15444	telomere9L	655.0
15445	csu54b	668.8021305182342
15446	ereb1	692.0
15447	csu54	716.2100150761758
chr=10
lg=10
15448	mmp48a	0.0
15449	telomere10S	0.0
15450	brk3	0.0
15451	smu2	0.0
15452	TIDP6657	3.0799999999999983
15453	IDP6897	3.0799999999999983
15454	bnl10.17a	8.0
15455	npi371c	8.0
15456	IDP1486	10.280000000000001
15457	mmp48b	11.000000000000002
15458	agrr43a	11.950000000000003
15459	cdo1338b	12.060000000000002
15460	TIDP5550	14.55
15461	IDP4283	16.11
15462	TIDP2656	16.11
15463	IDP731	16.11
15464	IDP580	16.11
15465	umc1380	16.6
15466	php20626	19.1
15467	IDP7488	19.450000000000003
15468	AY110060	22.300000000000004
15469	psr119c	28.300000000000004
15470	mpik33::cin4	29.60000000000001
15471	ksu1e	29.60000000000001
15472	adp0	29.60000000000001
15473	bnl3.04	29.60000000000001
15474	php20725b	29.90000000000001
15475	php20753a	30.000000000000007
15476	gpm822	30.880000000000006
15477	phi041	30.900000000000006
15478	phi117	30.900000000000006
15479	csu25b(P450)	30.910000000000004
15480	gpm759a	31.88
15481	php20075a(gast)	34.8
15482	ksu1f	35.95
15483	phi118	36.537435509792616
15484	pza02554	39.39
15485	umc1293	39.72
15486	pza02221	39.99
15487	agrc561	43.95
15488	umc1291	45.05
15489	rp5	45.99
15490	gpm220	48.29
15491	gpm328c	49.68
15492	IDP7790	50.16
15493	IDP8113	50.16
15494	IDP7647	50.16
15495	qgrwt36	50.74594594594595
15496	csu25b	51.66769230769231
15497	AW330564	53.0
15498	rp1	53.04
15499	magi60664	53.5
15500	umc31d	53.673846153846156
15501	magi91457	55.5
15502	TIDP6107	55.5
15503	csu1061b	55.8
15504	IDP443	56.39
15505	cl24029_1	57.09
15506	TIDP3129	58.84
15507	IDP258	58.84
15508	rpp9	59.99
15509	plt1	60.0
15510	rp6	61.59
15511	cdo127b(pyk)	62.6
15512	umc1319	62.6
15513	umc1318	63.29
15514	npi386b	63.70461538461539
15515	TIDP2853	63.88
15516	csu1042	63.89
15517	AW225120	64.1
15518	phm3631	66.09
15519	IDP103	70.63
15520	umc2053	71.84984496124031
15521	ksu3	75.56
15522	ksu2	75.56
15523	pyk2	76.2
15524	psk4	76.2
15525	alp1	78.0
15526	uaz21c	78.93
15527	IDP1448	79.02
15528	umc2018	81.1
15529	bnlg1451	81.1
15530	bti99224::Ac	85.11
15531	umc1576	88.29393767705382
15532	umc1152	91.4
15533	pebp3	92.0
15534	npi285a	93.7969230769231
15535	cdo127	96.81660493355034
15536	gdcp1	97.9
15537	IDP4862b	98.66
15538	npi285a(cac)	100.56
15539	gpm800b	100.99
15540	gpm916c	102.06
15541	gpm262	102.35
15542	gpm657	102.71
15543	cr4	104.0
15544	IDP4524	104.91
15545	umc1432	107.99
15546	IDP7336	109.82
15547	TIDP4630	109.82
15548	TIDP3571	109.82
15549	IDP3904	109.82
15550	TIDP2794	109.82
15551	IDP2353	109.82
15552	IDP391	109.82
15553	phi063	110.03
15554	IDP4856	110.24
15555	gpm919d	111.06
15556	IDP1697	112.7
15557	ksu5	112.72
15558	mmc0501	114.08
15559	IDP2514a	115.13
15560	IDP316	116.24
15561	npi285	119.34917338709677
15562	hupm1	119.47027027027028
15563	umc2034	120.1
15564	gpm544b	120.1
15565	agrc714	126.95
15566	phm2828	129.17
15567	rz400(gbp)	130.85
15568	AI795367	134.8
15569	vpp4	135.04
15570	oy1	135.04
15571	gpm761a	136.76
15572	tda217c	136.8
15573	phm3765	140.32
15574	tubtf14	142.0
15575	umc1337	143.3
15576	tda217a	143.48
15577	aasr1	143.5
15578	pza01883	143.62
15579	IDP4088	144.03
15580	IDP7697	144.03
15581	isu167	144.23
15582	pco098048	144.44
15583	isu85b	144.8
15584	IDP8073	146.72
15585	IDP2434	146.72
15586	IDP6834	146.72
15587	TIDP6228	146.72
15588	IDP5963b	146.72
15589	cbl6	146.72
15590	upen1	147.14
15591	IDP165	147.16
15592	bnl5.62b	147.66486486486485
15593	IDP9044	147.8
15594	IDP3791	148.35
15595	rz900b	148.47
15596	umc2592	148.82
15597	IDP4406	148.88
15598	TIDP3029	148.88
15599	umc2114	148.9
15600	pzb01301	149.11
15601	tda217d	149.26
15602	IDP1438	149.78
15603	umc152a	151.61
15604	csu561b	151.74
15605	IDP3794	151.91
15606	phi059	152.3398315456546
15607	agrc528	152.78
15608	IDP7739	152.84
15609	TIDP3433	152.84
15610	IDP1458	152.84
15611	IDP8510	152.84
15612	IDP4147	152.84
15613	phm15331	153.52
15614	IDP4081	154.08
15615	IDP4317	154.08
15616	umc2069	155.9
15617	IDPrf2e33	156.13
15618	IDPrf2e35	156.13
15619	IDP8182	156.13
15620	csu1054	156.33
15621	AY107726	156.93
15622	gpm884	160.0
15623	npi250a	160.0
15624	umc130	160.0
15625	pco144235	160.0
15626	dpg3	160.0
15627	y9	160.0
15628	csu625	160.4
15629	IDP6036	161.07
15630	TIDP3704	161.07
15631	IDP4893	161.07
15632	TIDP5127	161.07
15633	IDP7253	161.07
15634	IDP8149	161.07
15635	TIDP5218	161.07
15636	IDP7653	161.07
15637	IDP3820	161.3
15638	npi85	163.2
15639	npi378	163.2
15640	mpik41c(mem1)	163.2
15641	npi105a	163.2
15642	TIDP3711	163.66
15643	IDP8263	163.66
15644	magi55983	163.66
15645	TIDP8865	163.66
15646	IDPCP89517	163.66
15647	gpm354	163.81
15648	umc18b(psaN)	164.1
15649	gs4	165.21
15650	rlc1	165.21
15651	T9-10b(10)	165.21
15652	mac1	165.21
15653	sr3	165.21
15654	gpm79f	165.44
15655	umc1863	165.52
15656	gpm577	165.75
15657	gpm391	166.24
15658	IDP8390	166.48
15659	TB-10Sc(10)	168.07
15660	og1	168.07
15661	dnp1	168.16
15662	csu234b(gbp)	168.2
15663	csu237a(psaN)	168.2
15664	gcsh1	168.2
15665	agrc255a	168.35
15666	TB-10L19(10)	169.23
15667	TB-10L18(10)	169.23
15668	gpm905a	169.24
15669	IDP9050	169.3
15670	npi417b	169.87
15671	TIDP6174	170.01
15672	IDP6004	170.01
15673	gif3	170.01
15674	TIDP3522	170.01
15675	TIDP5302	170.01
15676	TIDP5336	170.01
15677	IDP4206	170.01
15678	TIDP5382	170.01
15679	magi8896	170.01
15680	IDP7754	170.01
15681	IDP4274	170.01
15682	magi29945	170.01
15683	TIDP5212	170.01
15684	TIDP8767	170.01
15685	IDP7851	170.01
15686	TIDP5271	170.01
15687	pco078062b	170.79
15688	TIDP6197	171.18
15689	IDP8695	171.18
15690	IDP4084	171.18
15691	TIDP3714	171.18
15692	TIDP5714	171.18
15693	IDP8042	171.18
15694	TIDP3581	171.18
15695	TIDP5758	171.18
15696	TIDP8806	171.18
15697	TIDP6408	171.18
15698	IDP4883	171.18
15699	TIDP6418	171.18
15700	IDP4223	171.18
15701	TIDP4568	171.18
15702	TIDP6517	171.18
15703	TIDP5273	171.18
15704	IDP4373	171.18
15705	AY105872	171.35
15706	IDP4076	171.67
15707	TIDP6682	171.67
15708	IDP1479	171.83
15709	de18	172.4
15710	IDP3863	172.56
15711	IDP4699	172.56
15712	IDP5885	172.56
15713	trm1	172.6
15714	grp2	172.8
15715	vpsh26	172.84
15716	mab22	173.2
15717	IDP3832	173.45
15718	lim2	173.5
15719	agrc690	174.01
15720	chs1	174.21
15721	IDP409	174.34
15722	IDP8241	174.64
15723	TIDP4657	174.64
15724	TIDP6414	174.64
15725	TIDP5395	174.64
15726	TIDP7108	174.64
15727	IDP2430a	174.64
15728	TIDP8764	174.64
15729	IDP475	176.21
15730	IDP48	176.21
15731	ms11	176.66
15732	zn1	176.66
15733	npi105	176.74344758064518
15734	bcd1072b(hsp70)	177.5
15735	csu745c(rpPo)	178.6
15736	rz141b(emp70)	178.6
15737	uaz153	178.6
15738	uaz17c	178.6
15739	umc(orp2)	178.6
15740	mpik20b	178.6
15741	npi597b	178.6
15742	php06005	178.6
15743	ov23	178.6
15744	bnlg1762a	178.6
15745	npi98c	178.6
15746	npi327b	178.6
15747	cdo218a	178.6
15748	csu1050	178.6
15749	pza02961	178.65
15750	agrr18	179.32
15751	IDPCP101406	179.98
15752	TIDP3599	179.98
15753	IDP8614	179.98
15754	TIDP5172	179.98
15755	IDP4315	179.98
15756	TIDP5490	179.98
15757	TB-10L26(10)	179.99
15758	php1	180.03
15759	umc1785	180.24
15760	aprl6	180.4
15761	umc1866	180.7
15762	umc1962	180.7
15763	pco087321	182.7
15764	abp4	183.0
15765	cl39039_1b	183.33
15766	bnlg210	183.4
15767	abp5	183.4
15768	pco139290b	183.51
15769	pza02470	183.51
15770	agrr232	183.56
15771	bnlg2216	183.62
15772	umc1367	183.8
15773	sad1	183.84
15774	zmm1	184.0
15775	glu1	184.4
15776	glu3	184.56
15777	cip1	184.6
15778	uaz116	184.7
15779	csy1	184.8
15780	tps11	184.88
15781	php20646	185.1
15782	tps23	186.96
15783	umc1381	187.0
15784	gpt1	187.16
15785	cx1	188.0
15786	mHbrMC413-Mo17	188.58
15787	ufg30a	188.8
15788	bnlg1037	190.72
15789	phi054	190.72
15790	bnlg1716	190.72
15791	ppo1	190.8
15792	du1	190.8
15793	cdo504	191.09
15794	cdo783a	191.09
15795	pza03491	191.14
15796	AY110411	191.2
15797	glx1	191.2
15798	TB-10Lb(10)	192.0
15799	ppr*-59040	192.0
15800	inr1	192.0
15801	pebp20	192.0
15802	prcw1	192.4
15803	glu2	193.2
15804	cent10	193.6
15805	AY105746	193.6
15806	umc2067	194.5
15807	IDP8204	195.4
15808	TIDP2879	195.4
15809	IDP7167	195.4
15810	pco136937	195.4
15811	IDP8041	195.4
15812	IDP5945	195.4
15813	IDP4457	195.4
15814	TIDP8868	195.4
15815	pao1	195.4
15816	TIDP6256	195.4
15817	IDP7779	195.4
15818	TIDP2983	195.4
15819	IDPCP59235	195.4
15820	TIDP5684	195.4
15821	IDP7810	195.4
15822	IDP7881	195.4
15823	IDP7870	195.4
15824	IDP8507	195.4
15825	T8-10b(10)	196.0
15826	bnlg2233	196.1282409466403
15827	umc2017	196.14
15828	chr109a	196.36
15829	bcd147(gbp)	196.4
15830	qscb10	197.4090909090909
15831	jpsb527c	197.9
15832	agrr216b	198.07
15833	umc243a	198.28
15834	uaz97	198.67
15835	bcd98c	198.67
15836	dpg5	198.67
15837	chs5008	198.67
15838	ucsd72m	198.67
15839	ucsd72k	198.67
15840	sdg108b	198.88
15841	gpm257d	198.88
15842	gpm53	198.99
15843	gpm515a	199.14
15844	gpm806	199.24
15845	gpm30a	199.41
15846	pza00933	199.48
15847	pza02941	199.48
15848	phm2770	199.48
15849	pza01677	199.48
15850	umc1345	199.5
15851	mHbrBT96-B73	200.38
15852	AY110248	200.5
15853	mab27	200.8
15854	mab28	201.0
15855	xth1	201.15
15856	rgpc1122d(rpL15)	201.53
15857	rgpr440c(gap)	202.14
15858	gpm740c	202.35
15859	gpm820c	202.43
15860	gpm777	202.43
15861	ufg59	203.0
15862	TB-10L16(10)	203.0
15863	tps9	204.0
15864	mmp63	204.8
15865	pco066724	205.7
15866	asg76a	205.81
15867	pco086463	205.86
15868	tps5	206.0
15869	agrr104	206.21
15870	agrr57	206.21
15871	gpm344b	206.4
15872	bnl7.49c	206.78886079096634
15873	ufo1	207.65
15874	eoh1	207.65
15875	rgpc496c(adh)	207.65
15876	nl1	208.0
15877	tps10	208.0
15878	cl14293_1	208.3
15879	php891	208.32
15880	TIDP7080	208.5
15881	IDP7163	208.5
15882	IDP439	208.5
15883	magi91650	208.5
15884	IDP4172	208.5
15885	IDP7024	208.5
15886	rps3	208.5
15887	IDP7010	208.5
15888	IDP8153	208.5
15889	TIDP5606	208.5
15890	IDP8181	208.5
15891	IDP4724	208.5
15892	IDP4384	208.5
15893	T6-10a(10)	209.28
15894	TB-10L22(10)	209.28
15895	TIDP3753	209.29
15896	TIDP2734	209.29
15897	TIDP4591	209.29
15898	sig1A	209.44
15899	csu213b	210.09
15900	IDP7444	210.62
15901	lhy1	211.7
15902	gpm737	211.87
15903	stm1	212.81
15904	acb1	213.0
15905	bnlg1079	213.1
15906	umc1239	213.3
15907	TIDP7136	213.52
15908	TIDP7064	215.64
15909	IDP7158	215.64
15910	ane3	215.64
15911	IDP2511	215.64
15912	IDP8064	215.64
15913	TIDP3108	215.64
15914	IDP52	215.64
15915	IDP6583	215.64
15916	IDP3926	215.64
15917	TIDP6318	215.64
15918	TIDP8756	215.64
15919	IDP7868	215.64
15920	bap1b	215.64
15921	bap1a	215.64
15922	cl825_1	215.67
15923	gpm388c	215.79
15924	psr690	215.8
15925	gpm832	215.89
15926	hlm2	215.94
15927	gpm324	215.94
15928	ef1	216.0
15929	gpm376	216.09
15930	pza01877	216.81
15931	npi92	217.2
15932	npi445a	217.2
15933	uaz100(prl)	217.2
15934	uaz24a	217.2
15935	bnlg1085c	217.27
15936	ias13c	217.39
15937	bnlg1712	217.8
15938	orp2	218.04
15939	agrr255a	219.3
15940	AY112073	220.1
15941	bnlg1022	220.74917481536067
15942	npi602	221.06
15943	umc1938	221.06
15944	gpm554	221.07
15945	TIDP5731	222.7
15946	TIDP3204	222.7
15947	TIDP5692	222.7
15948	IDP7658	222.7
15949	bnlg2160b	225.77499999999998
15950	IDP1616	226.1
15951	TIDP2670	226.1
15952	umc155	226.1
15953	TIDP2977	226.1
15954	TIDP2980	226.1
15955	TIDP3651	226.1
15956	IDP2384	226.1
15957	AY111178	227.4
15958	umc2349	227.9
15959	gst2	228.0
15960	mHbrMG202-Mo17	228.0
15961	bnlg1547	228.0
15962	umc1739	228.0
15963	bnlg1655	228.0
15964	umc2180	228.3
15965	mHbrBA309-Mo17	228.3
15966	umc1336	228.3
15967	TB-10L15(10)	230.0
15968	mpk6	230.0
15969	gpm13	230.42
15970	gpm840a	230.42
15971	ncsu2	231.09
15972	gpm605	231.43
15973	mHbrMG128-B73	231.54
15974	IDP6049	232.1
15975	IDP1446	232.1
15976	fie2	232.1
15977	TB-10L36(10)	232.37
15978	mHbrMA330-B73	232.82
15979	csu969b(fgp)	234.3
15980	bmc1712	235.1219090909091
15981	cdo551b	235.42
15982	rz556a	235.42
15983	ef2	235.98
15984	dcd1	236.0
15985	umc64	236.17486537448826
15986	mHbrBC158-B73	236.64
15987	IDP7318	237.15
15988	TIDP7093	237.15
15989	TIDP5776	237.15
15990	TIDP3133	237.15
15991	IDP236	237.15
15992	TIDP6237	237.15
15993	TIDP7119	237.15
15994	TIDP7143	237.15
15995	IDP1502	237.15
15996	IDP791	237.15
15997	TIDP5445	237.15
15998	TIDP8772	237.15
15999	IDP582	237.15
16000	IDP573	237.15
16001	pco072368	237.2
16002	bnlg640	238.12
16003	agrr295	238.76
16004	pco130396	239.24
16005	bf2	240.0
16006	php10033	240.21
16007	IDP1429	242.2
16008	IDP743	242.2
16009	umc64a	242.3
16010	csu599b	242.3
16011	IDP3973	242.3
16012	agrr62a	242.3
16013	uaz117b	243.86
16014	li1	243.99
16015	T3-10a(10)	243.99
16016	IDP6624	244.07
16017	IDP7984	244.07
16018	IDP5927	244.07
16019	IDP7838	244.07
16020	IDP7874	244.07
16021	IDP7664	244.07
16022	csu913	244.18
16023	csu815	244.18
16024	csu929(his3)	244.18
16025	csu951(eno)	244.39
16026	csu797(uce)	244.39
16027	umc2348	244.6
16028	umc1995	245.9
16029	mab29	246.0
16030	umc1873	246.36
16031	nac1	246.48
16032	cdo1395b	246.48
16033	csu898	246.48
16034	bnlg2336	246.48
16035	phi050	246.9942028985507
16036	IDP4425	247.2
16037	TIDP5826	247.25
16038	IDP2561	247.25
16039	aco2	247.26
16040	IDP8620	247.26
16041	IDP3882	247.26
16042	gpm468b	247.6
16043	TB-10L20(10)	247.95
16044	gst22	248.0
16045	pht4	248.0
16046	IDP2	248.2
16047	umc1246	248.2
16048	csu276	248.99
16049	expa3	250.0
16050	acc1	250.0
16051	gpm512	250.23
16052	pza01619	250.45
16053	etr2	250.8
16054	rz69	251.02965227319424
16055	mmp16	251.6
16056	TB-10L10(10)	252.0
16057	ef3	252.0
16058	IDPCP98662	252.2
16059	IDP2556	252.3
16060	IDP2579	252.3
16061	gpm28a	252.44
16062	pza00048	253.15
16063	csu46a	253.18
16064	mbd113	253.2
16065	asrp1	253.4
16066	amo1	253.4
16067	umc1077	253.5
16068	csu199d	253.73
16069	umc1090	253.79777777777778
16070	isu1719a	254.14
16071	uaz76b	254.14
16072	uaz175a	254.14
16073	npi327a	254.14
16074	AY110514	254.5
16075	gpm175	254.64
16076	IDP524	254.64
16077	gpm926j	254.64
16078	bcd348a	254.76
16079	cdo456a	254.76
16080	gpm805b	254.81
16081	pco111589	255.01
16082	phi084	255.66750170708428
16083	TB-10L28(10)	255.98
16084	TB-10L31(10)	255.98
16085	TB-10L1(10)	255.98
16086	TB-10L4(10)	255.98
16087	TB-10L5(10)	255.98
16088	TB-10L25(10)	255.98
16089	TB-10L8(10)	255.98
16090	fab1	256.0
16091	csu298b	256.11
16092	AY109920	256.8
16093	IDP7915	257.2
16094	IDP7975	257.2
16095	IDP4248	257.2
16096	TIDP2727	257.2
16097	IDP399	257.2
16098	csh::stAc	257.26
16099	phm12625	258.62
16100	pza02993	258.77
16101	AY109876	259.4
16102	umc1824c	259.69
16103	umc1589	259.69
16104	csu864	259.87
16105	csu671b	259.87
16106	TB-10L17(10)	259.99
16107	odo1	260.5
16108	psu1b(spe)	260.5
16109	mgs1	260.5
16110	hcf106c	260.51
16111	pza01919	260.75
16112	pza02128	260.82
16113	IDP6033	260.95
16114	IDP4217	260.95
16115	IDP7982	260.95
16116	TIDP3000	260.95
16117	clx2	261.25
16118	psb527d	261.54
16119	umc1836	261.8
16120	isp1	261.9
16121	tda205	261.9
16122	sacd11	261.9
16123	agrr113b	263.53
16124	TB-10L7(10)	264.0
16125	TB-10L29(10)	264.0
16126	ms10	264.0
16127	TB-10L30(10)	264.0
16128	TB-10L34(10)	264.0
16129	TB-10L3(10)	264.0
16130	TB-10L35(10)	264.0
16131	TB-10L11(10)	264.0
16132	TB-10L9(10)	264.0
16133	IDP1615	264.08
16134	IDP832	264.08
16135	TIDP5364	264.08
16136	IDP7735	264.08
16137	IDP8308	264.08
16138	jpsb527d	264.2
16139	npi305b	265.22
16140	bcd1302c	265.99
16141	TIDP7097	266.91
16142	TIDP3743	266.91
16143	IDP4915	266.91
16144	TIDP5547	266.91
16145	TIDP8876	266.91
16146	IDP7777	266.91
16147	TIDP2708	266.91
16148	TIDP3243	266.91
16149	IDP4533	266.91
16150	IDP4543	266.91
16151	IDP7400	266.91
16152	sfb1	268.0
16153	csu948	268.0
16154	mzetc34	268.1
16155	AY106635	268.32
16156	gpm81a	268.9
16157	umc2163	269.43111111111114
16158	mmp121	269.6
16159	cdo482	270.04
16160	agrc459	270.6
16161	AY110365	271.3
16162	umc1053	271.5155555555556
16163	TB-10La(10)	272.0
16164	pebp5	272.0
16165	T5-10(4801)(10)	272.0
16166	TB-10L14(10)	272.0
16167	cdo667a	272.07
16168	incw3	272.2
16169	IDP8244	272.59
16170	IMR24	272.59
16171	IDP8382	272.59
16172	IDP6988	272.59
16173	dupssr31	273.18
16174	umc1911	273.6
16175	bnlg2127	274.02
16176	npi264	274.1
16177	magi93696	274.17
16178	umc1453	274.4
16179	gpm253b	275.91
16180	TB-10L23(10)	276.0
16181	cl3534_2	276.75
16182	pza01089	276.75
16183	phm4341	276.75
16184	IDP201	277.2
16185	pdi11	277.2
16186	asg2	277.2
16187	umc261	277.62
16188	npi294h	278.47
16189	TB-10L38(10)	279.98
16190	TB-10Ld(10)	279.98
16191	TB-10L33(10)	279.98
16192	TB-10L13(10)	279.98
16193	TB-10L12(10)	279.98
16194	TB-10L37(10)	279.98
16195	TB-10L24(10)	279.98
16196	TIDP6198	280.15
16197	IDP2458	280.15
16198	cl32758_1	280.19
16199	pza02219	280.19
16200	aasr5	280.7
16201	TIDP3734	280.7
16202	TIDP5548	280.7
16203	TIDP5487	280.7
16204	IDP586	280.7
16205	IDP5008	280.7
16206	gpm142	280.71
16207	lox7	282.0
16208	IDP8636	282.93
16209	IDP7247	282.93
16210	TIDP9161	282.93
16211	TIDP6304	282.93
16212	umc2350	283.5
16213	zep2	283.6
16214	gpm446a	284.01
16215	IDP721	284.27
16216	pco120408	284.49
16217	gpm674d	284.67
16218	bnlg1526	284.71
16219	IDP245	284.88
16220	zyp1	285.2
16221	serk1	285.2
16222	pme1	286.0
16223	csu140(gpa)	286.4
16224	TIDP4600	287.72
16225	magi30618	287.72
16226	TIDP6659	287.72
16227	IDP7437	287.72
16228	TIDP3663	287.72
16229	TIDP5230	287.72
16230	IDP774	287.72
16231	umc1330	287.9
16232	TB-10L6(10)	287.94
16233	ans2	288.0
16234	pseudo(gpa1)2	288.0
16235	pseudo(gpa1)1	288.0
16236	ufg7B	288.57
16237	dpg6b	288.57
16238	gf14-12B	288.57
16239	csu981(eif5A)	288.94
16240	grf2	288.94
16241	umc146	288.94
16242	phb2	288.94
16243	csu86	288.94
16244	ras2	288.97
16245	umc1697	290.9
16246	php15013	291.6
16247	hsp90	291.6
16248	umc159b	294.43
16249	AY108476	294.8
16250	pza03196	294.82
16251	IDP7312	295.29
16252	IDP6074	295.29
16253	TIDP5526	295.29
16254	IDP620	295.29
16255	TIDP5563	295.29
16256	IDP6629	295.29
16257	TIDP6480	295.29
16258	IDP7512	295.29
16259	magi78452	295.29
16260	IDP4193	295.29
16261	TIDP6550	295.29
16262	TIDP8770	295.29
16263	csmd1	295.6
16264	IDP6827	295.9
16265	TIDP2748	295.9
16266	umc1115	295.9
16267	TB-10L27(10)	295.98
16268	TB-10L21(10)	295.98
16269	cdo1328a	296.46
16270	cdo366	296.46
16271	cdo259	296.46
16272	cl29338_1	296.54
16273	TIDP5543	296.89
16274	IDP3961	296.89
16275	TIDP5403	296.89
16276	TIDP2997	297.37
16277	pco109555	297.68
16278	IDP8003	298.17
16279	magi13270	298.17
16280	IDPCP59559	298.98
16281	IDP7878	298.98
16282	umc1272	299.4
16283	IDP7994	299.46
16284	TIDP5417	299.46
16285	umc1648	299.8
16286	IDP3998	300.78
16287	hag103b	300.9
16288	umc2003	301.6
16289	TIDP3645	301.86
16290	IDP8941	301.86
16291	gpm460b	302.23
16292	IDP4489	302.82
16293	IDP7775	302.82
16294	IDP7830	302.82
16295	IDP1682	302.96
16296	umc1280	303.3
16297	tp2	303.99
16298	rz740(sam)	304.2
16299	std4(dba)	304.2
16300	mHbrMA106-Mo17	305.28
16301	TIDP3303	306.27
16302	IDP1990	306.27
16303	umc1930	306.9
16304	IDP8114	307.43
16305	TB-10L2(10)	307.99
16306	pebp19	308.0
16307	pco130441b	308.25
16308	php20719a	308.4
16309	IDP1639	308.4
16310	TIDP5255	308.4
16311	IDP3950	308.46
16312	umc1678	308.7
16313	npi563	308.7
16314	umc162a	309.0
16315	umc163a	309.0
16316	umc259a	309.0
16317	umc1507	309.0
16318	sam1	309.12
16319	npi578	309.2
16320	umc1898	309.23
16321	gpm411b	311.01
16322	php20719	311.33902439024394
16323	umc1677	311.4
16324	g1	312.0
16325	pza00647	314.76
16326	IDP7650	314.77
16327	gpm696	314.8
16328	isu58b	315.2
16329	npi22	315.55
16330	gpm371a	316.52
16331	npi232	318.3688152436015
16332	AY110634	319.5
16333	dcl103	320.0
16334	bcd304	320.16
16335	npi232a	320.29
16336	uaz228b(his2b)	320.29
16337	pco076782	320.45
16338	umc2221	323.0
16339	AY106712	324.99
16340	umc1402	325.52
16341	mmp12	327.3
16342	AY107822	328.44
16343	gpm763	330.39
16344	IDP8692	331.62
16345	IDP9033	331.62
16346	IDP6781	331.62
16347	IDP372	331.62
16348	IDP3853	331.97
16349	IDP4003	331.97
16350	IDP8089	331.97
16351	magi54593	331.97
16352	IDP8518	331.97
16353	bnlg1074	332.1
16354	umc44	332.47972576208974
16355	isu5	332.75
16356	npi582	332.75
16357	bnlg137	334.05
16358	ufg1433	334.14
16359	umc1827	335.0
16360	gpm714b	335.02
16361	gpm320b	335.04
16362	bnlg1250	335.5
16363	wsm3	335.57
16364	pza02320	336.96
16365	gpm503	338.06
16366	gpm256	338.46
16367	gpm115	338.46
16368	IDP2392	339.34
16369	IDP7421	339.34
16370	TIDP2822	340.88
16371	ufg81	341.1
16372	IDPrf2ejr1	341.8
16373	AY110167	342.7
16374	csu745a(rpPo)	343.4
16375	IDP6861	343.65
16376	umc1506	344.8
16377	yab14	344.8
16378	krp15	345.0
16379	ufg3b(ivr)	345.2
16380	npi269b	345.2
16381	gpm172	347.14
16382	IDP4960	349.67
16383	IDP2562	349.67
16384	TIDP5677	349.67
16385	pzb01111	350.05
16386	TIDP6292	350.1
16387	IDP1978	350.1
16388	magi59348	350.1
16389	IDP507	350.1
16390	IDP7411	350.1
16391	IDP5012	351.37
16392	umc57	351.58917356245803
16393	gpm485	352.4
16394	ufg37	352.4
16395	ufg28a	352.4
16396	gdh2	352.4
16397	ufg72	352.6
16398	umc2043	352.94
16399	gpm139e	354.45
16400	TB-10L32(10)	356.0
16401	IDP8683	356.46
16402	TIDP3420	356.46
16403	gpm522b	356.71
16404	mHbrMT86-B73	356.79
16405	npi287	360.745860252022
16406	IDP8488	361.55
16407	IDP7852	361.55
16408	bcd386b	362.33
16409	IDP4933	362.83
16410	IDP3770	362.83
16411	IDP8526	362.83
16412	agrp168b	363.47
16413	hyd3	364.0
16414	TIDP6543	364.94
16415	IDP4379	364.94
16416	acs7	366.0
16417	umc1477	366.3
16418	pco101731	368.27
16419	isu12	370.0
16420	mHbrBA89-B73	370.94
16421	TIDP4639	371.28
16422	IDP6618	371.28
16423	IDP6888	371.28
16424	IDP5048	371.28
16425	TIDP5631	371.28
16426	TIDP6506	371.28
16427	TIDP6508	371.28
16428	umc44a	372.0
16429	ocl2	372.0
16430	IMR35	372.18
16431	IDP8334	372.18
16432	IDP120	372.18
16433	phm18513	373.06
16434	IDP8207	373.81
16435	ago106a	375.34
16436	umc1045	375.8
16437	bnl10.13	376.1969696969697
16438	gpm651a	376.3
16439	bnl10.13a	376.3
16440	mmp71	376.9
16441	pco148979b	378.2
16442	cl37280_1	379.23
16443	gpm15	379.68
16444	gpm288	379.68
16445	isr1	379.98
16446	l1	379.98
16447	bnlg1028	380.5
16448	gar2	381.0
16449	IDP8611	381.84
16450	IDP7210	381.84
16451	TIDP4560	381.84
16452	IDP8512	381.84
16453	IDP377	381.84
16454	umc57a	383.12
16455	jpsb365a	383.4
16456	psb365a	383.41830985915493
16457	IDP134	385.04
16458	IDP7440	386.37
16459	cdpk4	386.66
16460	gpm31b	386.66
16461	bnl17.02	387.9
16462	cdo662c	387.9
16463	lc1	387.91
16464	IDP8229	388.35
16465	IDP4955	388.35
16466	umc2528	388.4
16467	bnl17.08	388.69
16468	npi461a	388.69
16469	sn1	388.69
16470	r1	388.69
16471	bnlg594	390.71
16472	TIDP2967	392.32
16473	tip5	392.5
16474	por2	392.52
16475	umc2122	392.7805
16476	mHbrMT203-Mo17	394.06
16477	IDP263	394.3
16478	IDP7776	394.3
16479	bnlg236	394.76
16480	TIDP4673	395.18
16481	TIDP5362	395.18
16482	TIDP5392	395.18
16483	bnl17.07	395.74
16484	myb9	396.0
16485	IDP7541	396.63
16486	gpm575b	397.36
16487	IDP8648	398.09
16488	cdo1417b(ptk)	399.56
16489	rz387b	399.56
16490	csu615b	399.56
16491	zfl1	399.7
16492	npi287b	399.7
16493	bnlg153	399.7
16494	gpm900	401.91
16495	mst1	403.82
16496	gpm794	405.61
16497	mHbrBG303-B73	409.93
16498	umc1993	410.6
16499	rps11	411.0
16500	cpx2	411.0
16501	cop2	411.0
16502	mbd123	412.0
16503	bnlg2190	412.3
16504	ufg56	414.1
16505	IDP4051	414.97
16506	IDP8314	414.97
16507	TIDP5239	414.97
16508	TIDP3345	415.84
16509	IDP435	415.84
16510	TIDP3242	415.84
16511	TIDP3016	415.84
16512	pza02519	416.5
16513	ufg62	416.6
16514	IDP3850	418.17
16515	npi306	418.74
16516	ias6b	418.74
16517	met2	421.4
16518	gpm708e	422.46
16519	ufg15	422.7
16520	npi290a	422.79
16521	klp1f	422.79
16522	gpm208	422.8
16523	IDP4016	430.76
16524	isu2192b	431.37
16525	IDP8225	433.0
16526	TIDP4571	433.0
16527	IDP1471	433.0
16528	IDP7345	433.27
16529	IDP8335	433.27
16530	IDP8237	435.51
16531	IDP6043	435.51
16532	magi57296	435.51
16533	IDP4197	435.51
16534	IDP4300	435.51
16535	IDP841	435.78
16536	IDP2467	435.78
16537	IDP268	435.78
16538	IDP7796	436.76
16539	cdo539a	437.4
16540	cdo244a(crp)	437.4
16541	hb91	437.6
16542	gpm708d	437.71
16543	IDP4050	438.65
16544	IDP6880	439.09
16545	mHbrBA218-B73	441.07
16546	agrr37c	442.2
16547	rgpc285	442.59
16548	gpm776b	442.79
16549	gpm762b	442.79
16550	gpm920	442.79
16551	gpm273d	442.89
16552	TIDP5143	443.3
16553	AY111500	444.11
16554	umc1196a	444.8
16555	bnl7.49a	444.82775748721696
16556	mHbrBC118-B73	444.99
16557	pco139265	445.0
16558	npi421b	445.6
16559	umc1084	445.7
16560	IDP4380	446.53
16561	TIDP3114	447.24
16562	IDP7783	447.24
16563	csu1039	447.78
16564	IDP8964	448.05
16565	bnl7.49b(hmd)	448.58
16566	csu1028(lhcb)	449.2
16567	pco063886	449.3
16568	bnlg1677	449.3
16569	npi321a	449.42
16570	sgb103	450.01
16571	AY110016	450.8
16572	gpm401c	451.07
16573	gpm712d	451.13
16574	gtr1	451.73
16575	cl47610_1	451.92
16576	w2	452.53
16577	cdo93b	452.97
16578	rz590b	452.97
16579	gpm691a	453.54
16580	pco142704	453.79
16581	npi208b	454.6
16582	ucsd64d	455.06
16583	mpik12a	455.06
16584	mpik13a	455.06
16585	mpik15f	455.06
16586	mpik17f	455.06
16587	TIDP4607	456.29
16588	umc2516	456.34
16589	pza02167	457.71
16590	TIDP3023	458.53
16591	gpm54a	460.72
16592	TIDP3366	461.13
16593	IDP8439	463.72
16594	mmp181	464.6
16595	IDP7187	464.8
16596	TIDP3586	464.8
16597	IDP8922	464.8
16598	ufg75b	465.5
16599	ccp3	466.19
16600	asg50d	466.19
16601	bnlg1839	466.4
16602	bnlg279b	467.15
16603	TIDP5832	468.02
16604	IDP361	468.02
16605	IDP167	468.02
16606	IDP654	468.29
16607	pco137895	468.35
16608	umc1249	468.35
16609	umc1176	468.4
16610	IDP9081	468.56
16611	cl13024_1	468.72
16612	gpm493c	469.27
16613	umc2351	469.4
16614	bnlg1360	469.7
16615	npi577b	470.72
16616	IDP9141	470.89
16617	npi254b	470.9
16618	bcd135b	470.9
16619	IDP8177	471.16
16620	IDP2352	471.69
16621	gpm156d	472.55
16622	TIDP3378	473.04
16623	pco137999	473.39
16624	csu300b	479.87
16625	umc2203	481.42
16626	isu163	482.85
16627	umc1640	483.61
16628	umc1877	483.63
16629	mha4	483.63
16630	bnlg1450	483.7
16631	gln1	484.0
16632	bnlg2025	484.42
16633	umc232	486.2
16634	mwg645l	486.2
16635	npi604b	486.2
16636	gpm803c	487.72
16637	vp10	488.0
16638	ren3	488.52
16639	pza02527	488.7
16640	bcd1092a	492.66
16641	rz17a	492.66
16642	cdo431b	492.66
16643	phi035	494.63792934938385
16644	csu844	494.97
16645	umc2507	496.33
16646	php20568a	496.6
16647	rz569a	502.89
16648	l13	503.98
16649	lhcb6	504.0
16650	umc2021	505.5
16651	crr2	505.5
16652	mon00218::Ac	508.68
16653	AY109829	509.9
16654	umc2126	513.2
16655	agrr167b	513.57
16656	bnlg1836b	517.3
16657	sr2	520.0
16658	isu53b	522.6
16659	gpm101d	523.74
16660	asg19b	524.1
16661	umc1038	525.11
16662	gpm565c	525.94
16663	bnlg1518	526.41
16664	npi303	526.41
16665	umc1556	527.39
16666	umc269(ptk)	527.54
16667	csu571b(ipp)	528.01
16668	csu781a	528.01
16669	dba3	532.0
16670	isu101	532.9208487666124
16671	mis12a	533.2
16672	o7	533.2
16673	csu48	533.2
16674	imd3	540.0
16675	gpm23b	544.73
16676	telomere10L	545.0
16677	phi062	549.3338933528123
16678	bnlg1185	550.9
16679	cdo36a	558.0
16680	gpm835a	575.73
16681	umc1645	578.0899999997687
