# Supplementary material for: Maize Combined Insect Resistance Genomic Regions and Their Co-localization With Cell Wall Constituents Revealed by Tissue-Specific QTL Meta-Analyses
Source: Front Plant Sci. 2018 Jul 5;9:895. doi: 10.3389/fpls.2018.00895 (PMC6041972; doi:10.3389/fpls.2018.00895)
Supplement: Supplementary file 1 [file Presentation_1.ZIP › map_CMK2_qtl.txt]

mapName=CMK2
Santiago_2016_1	FA	null	null	null	1	1	2.7	0.056	14.556799999999999	2.36	48.309431588984
Courtial 2013_1	KL/NDF	null	null	null	1	1	3.0	0.183	61.20530120481919	48.627932114297096	73.78267029534129
Papst_2004b_ECB_1	SDR	null	null	null	1	1	2.5	0.1834	69.40225215315738	32.36269427409724	106.44181003221755
Hazen_2003_1	Xyl	null	null	null	1	1	4.1	0.0556	72.47472413793103	67.41475277709498	77.52930116834483
Barriere 2008_1	ADL/NDF	null	null	null	1	1	2.5	0.064	73.94278453038675	54.3443715003779	92.94816146147059
Jamp_2002_1ECB_1	LFD	null	null	null	1	1	3.51	0.047	95.25869017632242	2.48	188.3009657550252
Ordas_2010_MCB_1	STL	null	null	null	1	1	2.4	0.116	112.50531914893617	100.578948138883	123.69580588382978
Krasowski_2002_ECB_1	ST	null	null	null	1	1	2.5	0.054	132.88878650374136	72.76007496181697	302.0200809469875
Barriere 2008_2	Sg	null	null	null	1	1	2.5	0.0124	142.35141025641025	69.62460216575691	204.89941814898174
Papst_2004a_ECB_1	SDR	null	null	null	1	1	2.5	0.0388	148.53493339786388	-24.8033207572075	305.52382107070684
Krasowski_2006_1	ADL	null	null	null	1	1	2.5	0.04	153.02	107.2186299691186	236.76189993593547
Krasowski 2005_1	NDF	null	null	null	1	1	2.5	0.31	153.02	147.1101458024669	163.8254064433465
Santiago_2016_2	DFAT	null	null	null	1	1	2.7	0.013	175.71063351638784	13.489648582606398	378.2176992685324
Riboulet_2008_1	ADL/NDF	null	null	null	1	1	3.4	0.107	187.7448275862069	169.73460706206896	205.75504811034483
Barriere 2008_3	Est FA	null	null	null	1	1	2.5	0.071	192.52128205128207	181.70434743725963	203.878969986423
Garcia-L_2010_1	cis-FA	null	null	null	1	1	2.9	0.012	230.56499999999977	187.4849999999998	366.0455725999998
Krasowski_2002_ECB_2	ST	null	null	null	1	1	2.5	0.082	293.6898924611686	172.05979541672346	500.92003907042704
Santiago_2016_3	DFAT	null	null	null	1	1	2.7	0.0422	323.90321186075937	259.0825304759909	365.85776585608613
Santiago_2016_MCB_1	TL	null	null	null	1	1	2.7	0.0329	341.0401431205154	270.1037998067419	394.8541910068685
Roussel_2002_1	KL/NDF	null	null	null	1	1	2.7	0.118	342.3747791164658	322.8691981964658	361.88036003646585
Fontaine 2003_1	Hcell	null	null	null	1	1	2.1	0.071164231	357.173172690763	324.83025948530116	387.6907618493506
Santiago_2016_4	DFAT	null	null	null	1	1	2.7	0.0219	386.7386264798648	305.8946915168735	467.5825614428562
Roussel_2002_2	KL/NDF	null	null	null	1	1	2.7	0.161	414.14181818181817	404.51642859090913	423.76720777272726
Garcia-L_2009_MW_1	DI	null	null	null	1	1	3.7	0.01	435.2669024390246	364.5169024390246	597.8435895390246
Barriere 2008_4	KL/NDF	null	null	null	1	1	2.5	0.13	437.3849906542056	426.5960256958504	448.1739556125607
Santiago_2016_5	pCA	null	null	null	1	1	2.7	0.0547	468.6150758320325	436.2479427349267	539.1827684341772
Riboulet_2008_2	ADL/NDF	null	null	null	1	1	4.7	0.143	474.5	467.5272116737786	488.60490927605633
Cardinal_2006b_ECB_1	LBD	null	null	null	1	1	2.0	0.122	488.847027027027	467.97123297495494	509.7228210790991
Bohn_1997_SWCB_1	LDR	null	null	null	1	1	3.0	0.044	502.26428571428573	288.6661226035334	607.2040297853499
Bohn_2000_ECB_1	SDR	null	null	null	1	1	2.5	0.056	524.7270072992701	455.87268345813783	613.7531669617517
Papst_2004a_ECB_2	SDR	null	null	null	1	1	2.5	0.1772	524.7270072992701	485.39869366553535	568.7472518166423
ordas et al. 2009 MCB2	STL	null	null	null	1	1	2.69	0.072	527.0	522.3417924	531.6582076
Jamp_2002_1ECB_2	LFD	null	null	null	1	1	3.51	0.118	527.06	455.5037205267516	602.4196517265307
Cardinal 2003_1	SHNDF	null	null	null	1	1	2.5	0.249	603.5498412698413	594.3479544877778	612.7517280519047
Cardinal 2003_2	SHADF	null	null	null	1	1	2.5	0.166	633.9142342342342	617.2422489628572	652.038081016036
Bohn_1997_SCB_1	LDR	null	null	null	1	1	3.0	0.057	640.405	552.7108315453214	839.821086186875
Garcia-L_2010_2	HRGP-S	null	null	null	1	1	3.1	0.0534	648.4549999998047	620.8852954598048	678.9000724998048
Bohn_1997_SWCB_2	LDR	null	null	null	1	1	3.0	0.052	657.38	559.467710932	884.19158808
Garcia-L_2010_3	8,5'-DiFA	null	null	null	1	1	2.5	0.027	658.6000000009292	598.3864122009292	713.1267489709292
Krasowski 2005_2	ADL	null	null	null	1	1	2.5	0.17	664.17	661.5172392710465	675.9072310726913
Barriere 2008_5	pCA	null	null	null	1	1	2.5	0.109	671.7370408163265	658.6436658285714	684.8304158040817
Papst_2004a_ECB_3	TL	null	null	null	1	1	2.5	0.1584	680.4992700729927	631.2544004963503	729.7441396496351
Bohn_2000_ECB_2	TL	null	null	null	1	1	2.5	0.066	689.1532846715329	613.6159372233577	764.690632119708
Schon_1993_ECB_1	TL	null	null	null	1	1	2.2	0.157	704.6224369747899	684.8312510298282	724.4136229197516
Garcia-L_2010_4	8-O-4'-DiFA	null	null	null	1	1	3.5	0.043	708.6964194505845	674.4586933505844	746.5049513505844
Samayoa_2014_MCB_1	ShR	null	null	null	1	1	2.5	0.153189451	709.44	694.1690275866667	739.8055078865913
Courtial 2014_1	Sga_PCA	null	null	null	1	1	3.0	0.127	721.6232558139534	695.6559658918466	755.0029040023254
Krasowski_2006_2	NDF/ADF	null	null	null	1	1	2.5	0.06	727.1838037883376	691.4943009767139	775.6903609626794
Castro-A_2015_MW_1	AP	null	null	null	1	1	2.84	0.0753	881.0212951599559	858.3212399298538	929.9350522832519
Garcia-L_2010_5	CFP	null	null	null	1	1	4.72	0.088	904.3437749024517	885.8691514024517	921.0735729024517
Krasowski 2005_3	ADF	null	null	null	1	1	2.5	0.14	924.062635905126	903.2741110120837	944.8511607981682
Bohn_1997_SWCB_3	LDR	null	null	null	1	1	3.0	0.149	957.4892857142858	913.174780055	1001.8037913735714
Cardinal 2003_3	SHADL	null	null	null	1	1	2.5	0.054	985.2842780748664	959.3104877711053	1011.2580683786275
Bohn_1996_SCB_1	LFD	null	null	null	1	1	2.5	0.154	1000.0964285714285	959.3644916864286	1043.0554046151478
Roussel_2002_3	ADL/NDF	null	null	null	1	1	2.7	0.108	1015.7016867469879	994.3900336634538	1037.0133398305222
Jamp_2002_1ECB_3	LFD	null	null	null	1	1	3.51	0.09	1054.0558139534885	984.0836303534885	1122.57682327132
Bohn_1997_SCB_2	LDR	null	null	null	1	1	3.0	0.064	1083.1384615384613	973.6195775325	1198.1343308365679
Ordas_2010_MCB_2	CD	null	null	null	1	1	2.4	0.075	1132.3438514285715	1107.2413282110745	1155.4947073404285
Santiago_2016_6	pCA	null	null	null	2	2	2.7	0.0123	5.231428571428571	3.1	167.41769656116367
Jamp_2002_2ECB_10	TL	null	null	null	2	2	3.64	0.081	40.244125846276376	12.0	92.65822469752766
Garcia-L_2010_6	TDiFA	null	null	null	2	2	3.1	0.067	45.65500000000001	32.27000000000001	69.92017718000001
Krasowski 2005_4	NDF	null	null	null	2	2	2.5	0.13	92.38603094939354	77.49135528879128	107.2807066099958
Cardinal 2003_4	SHADL	null	null	null	2	2	2.5	0.097	94.92650381679391	68.91249576578934	120.94051186779846
Barriere 2008_6	ADL/NDF	null	null	null	2	2	2.5	0.059	113.39106796116505	83.47628291177477	136.56305865809443
Hazen_2003_2	Xyl	null	null	null	2	2	4.22	0.162	117.5356834532374	115.42640693294963	119.64495997352518
Bohn_1996_SCB_2	LFD	null	null	null	2	2	2.5	0.112	124.78108108108108	84.3162859282973	165.52360284470834
Garcia-L_2010_7	cis-FA	null	null	null	2	2	2.9	0.038	153.95000000000002	115.20730994000002	196.73333871000003
Courtial 2014_2	Van	null	null	null	2	2	3.0	0.196	210.0433962264151	198.30495463622646	221.78183781660377
Schon_1993_ECB_2	TL	null	null	null	2	2	2.2	0.039	232.83333333333334	191.5	310.8485280166667
Krasowski 2005_5	NDF	null	null	null	2	2	2.5	0.23	243.3	236.8875445009959	251.91961527957463
Garcia-L_2010_8	DFP	null	null	null	2	2	2.93	0.0448	253.88515599609983	221.02305282609984	290.17459509609984
Riboulet_2008_3	ADL/NDF	null	null	null	2	2	5.9	0.177	263.6541176470588	252.78126001529407	274.52697527882356
Cardinal 2003_5	STNDF	null	null	null	2	2	2.5	0.099	279.14482758620693	251.71536050431038	306.7143709784091
Krasowski_2004_ECB_1	ST	null	null	null	2	2	2.5	0.213	308.5781444811148	299.2705786801614	317.8857102820682
Krasowski_2006_3	NDF	null	null	null	2	2	2.5	0.13	308.7639897323066	293.5139011786212	324.01407828599196
Barriere 2008_7	Est FA	null	null	null	2	2	2.5	0.169	316.97777777777776	311.44232644444446	322.51322911111106
Castro-A_2015_MW_2	GWL	null	null	null	2	2	2.96	0.1508	317.125	305.2215683108	329.02843173325
Fontaine 2003_2	Hcell	null	null	null	2	2	3.7	0.121965763	327.05	308.94173968	345.0634720872727
Roussel_2002_4	Hcell/NDF	null	null	null	2	2	2.7	0.113	327.05	307.5049753375	346.1200984539256
Santiago_2016_7	pCA	null	null	null	2	2	2.7	0.1053	334.88041549896434	300.30119799704886	369.45963300087976
Santiago_2016_MCB_2	KR	null	null	null	2	2	2.7	0.0329	346.62841111246496	244.02065545588766	435.9857105830769
Garcia-L_2010_9	5,5'-DiFA	null	null	null	2	2	4.1	0.07	361.3997085110667	340.3679624810667	384.6249495110667
Cardinal_2001_ECB_1	TL	null	null	null	2	2	2.5	0.112	372.77152091254754	354.2833944594595	382.03128391207224
Roussel_2002_5	Cell/NDF	null	null	null	2	2	2.7	0.104	393.4387559055118	381.9795200014929	404.897991752063
Garcia-L_2009_MW_2	DI	null	null	null	2	2	2.6	0.033	434.8746028844205	390.26180828442045	484.14026568442046
Roussel_2002_6	ADL/NDF	null	null	null	2	2	2.7	0.103	443.2441102362205	431.6736195722834	454.8146009001575
Bohn_1997_SCB_3	LDR	null	null	null	2	2	3.0	0.073	448.7738775510204	401.7280993852367	512.17828990824
Krasowski 2005_6	ADL	null	null	null	2	2	2.5	0.14	451.16	421.3972058195498	470.2231343856808
Santiago_2016_MCB_3	TL	null	null	null	2	2	2.7	0.0246	454.04539215686276	331.7564417630024	543.771716546644
Krasowski_2006_4	NDF/ADF	null	null	null	2	2	2.5	0.11	475.33394871794866	451.02226105940986	499.65215483302063
Bohn_1996_SCB_3	LFD	null	null	null	2	2	2.5	0.135	484.2628	451.27629792496003	517.2493020750401
Cardinal 2003_6	STNDF	null	null	null	2	2	2.5	0.151	492.57676923076923	471.7124457784102	513.4410926831282
Cardinal_2001_ECB_2	TL	null	null	null	2	2	2.5	0.078	492.57676923076923	465.3711332697436	519.7824051917949
Krasowski_2004_ECB_2	ST	null	null	null	2	2	2.5	0.096	499.7124424223185	471.83258522923	545.1706020225583
Garcia-L_2010_10	8,5'-DiFA b	null	null	null	2	2	3.8	0.081	509.2000000000262	491.02441700002623	529.2711959000262
Santiago_2016_8	DFAT	null	null	null	2	2	2.7	0.04	518.1555555555555	461.2655332490196	578.9311019159616
Bohn_1997_SCB_4	LDR	null	null	null	2	2	3.0	0.202	529.8545	506.42907946895997	554.7457193411001
Garcia-L_2009_MW_3	GD	null	null	null	2	2	2.6	0.057	553.9790844655716	528.1506244655716	582.5013102655716
Jamp_2002_1ECB_4	LFD	null	null	null	2	2	3.51	0.058	591.844262295082	510.3976056035088	678.1800289446721
Barriere 2008_8	Est FA	null	null	null	2	2	2.5	0.114	592.2950793650793	582.1992761920635	601.8793768363685
Courtial 2013_2	ADL/NDF	null	null	null	2	2	3.0	0.172	597.041111111111	588.3594994194366	598.93002957
Courtial 2014_3	pCA	null	null	null	2	2	3.0	0.158	599.13	597.0737090055555	622.3978551748793
Schon_1993_ECB_3	TL	null	null	null	2	2	2.2	0.135	619.2196875	599.7168324918125	638.7225425081874
Garcia-L_2010_11	trans-FA	null	null	null	2	2	3.5	0.0108	623.700975496015	487.38410306601503	761.3
Garcia-L_2010_12	TPhA	null	null	null	3	3	2.96	0.0569	29.73744090909091	22.047440909090906	58.309793649090906
Cardinal_2001_ECB_3	TL	null	null	null	3	3	2.5	0.068	49.10693805265587	30.432196613340444	67.78167951082477
Castro-A_2015_MW_3	GWL	null	null	null	3	3	2.67	0.0497	49.98396349413298	-7.9429881524559	88.72860161234853
Krasowski_2006_5	NDF/ADF	null	null	null	3	3	2.5	0.08	68.93730569948187	48.3085112776335	87.52349320412156
Cardinal 2003_7	STADL	null	null	null	3	3	2.5	0.071	101.8966513263741	75.34246960340032	128.45083304934786
Roussel_2002_7	NDF	null	null	null	3	3	2.7	0.165	108.56031128404669	99.49343436980546	117.62718819828794
Krasowski 2005_7	ADL	null	null	null	3	3	2.5	0.06	114.78678147612158	92.86918224013893	136.70438071210418
Barriere 2008_9	Va	null	null	null	3	3	2.5	0.094	126.81513761467889	118.66688624637612	138.3683042705652
Fontaine 2003_3	est FA	null	null	null	3	3	2.3	0.077671781	151.8443579766537	132.5833770536965	171.1053388996109
Krasowski_2006_6	NDF	null	null	null	3	3	2.5	0.07	175.02271780028946	156.23620416944718	207.55251610684093
Garcia-L_2010_13	CFP	null	null	null	3	3	2.97	0.0186	201.2119205298013	113.80509952980132	273.51692052980127
Hazen_2003_3	Gal	null	null	null	3	3	7.98	0.0854	201.5343396226415	199.4872686490566	203.53119065945947
Hazen_2003_4	Ara	null	null	null	3	3	3.27	0.0515	233.50714285714287	230.38800797619047	246.0575997922078
Courtial 2014_4	Van	null	null	null	3	3	3.0	0.174	238.9734265734266	231.0723165958042	246.87453655104895
Barriere 2008_10	Eth FA	null	null	null	3	3	2.5	0.196	255.00095693779906	245.51359009990432	264.48832377569374
Cardinal 2003_8	SHNDF	null	null	null	3	3	2.5	0.226	260.5037582781457	248.04886725637047	272.95864929992103
Hazen_2003_5	GAl	null	null	null	3	3	3.79	0.0367	265.8746527777777	261.07374735999997	271.3549639559055
Cardinal_2001_ECB_4	TL	null	null	null	3	3	2.5	0.108	266.13336902133926	248.57852991499323	283.68820812768524
Krasowski_2006_7	NDF/ADF	null	null	null	3	3	2.5	0.04	286.73464566929135	181.363627164411	349.5608321413389
Krasowski_2004_ECB_3	ST	null	null	null	3	3	2.5	0.081	286.73464566929135	223.8128463333378	317.7599229561615
Krasowski_2002_ECB_3	ST	null	null	null	3	3	2.5	0.247	298.01948061482676	269.60242404544897	308.18263770909306
Schon_1993_ECB_4	TL	null	null	null	3	3	2.2	0.057	318.64	243.7221052656	404.5160758933388
Hazen_2003_6	Glc	null	null	null	3	3	4.53	0.0545	324.91677852348994	320.92883366442953	326.6951482738095
Bohn_1997_SCB_5	LDR	null	null	null	3	3	3.0	0.038	326.50823529411764	94.31235473659729	581.7618630405299
Garcia-L_2010_14	CFP	null	null	null	3	3	3.71	0.0153	336.75180983941056	240.52813518441056	443.01108243941053
Krasowski 2005_8	ADF	null	null	null	3	3	2.5	0.3	337.61969398076485	329.2428691138989	345.9965188476308
Courtial 2013_3	ADL/NDF	null	null	null	3	3	3.0	0.118	338.4444444444444	309.1536061111111	364.96433877391297
Krasowski_2006_8	ADF	null	null	null	3	3	2.5	0.08	356.3482187065154	324.9351254999391	387.76131191309184
Fontaine 2003_4	ADL/NDF	null	null	null	3	3	4.1	0.134225919	368.1913043478261	346.0277666666667	388.7465306086956
Roussel_2002_8	ADL/NDF	null	null	null	3	3	2.7	0.105	368.1913043478261	338.860455	394.4679150521739
Courtial 2014_5	EthFA	null	null	null	3	3	3.0	0.25	368.1913043478261	357.1551278608695	379.22748083478257
Barriere 2008_11	pCA	null	null	null	3	3	2.5	0.06	372.84564315352696	353.88738840149375	391.80389804066397
Ordas_2010_MCB_3	STL	null	null	null	3	3	2.4	0.096	398.1663461538462	379.7087097008989	412.0618936396154
Santiago_2016_9	pCA	null	null	null	3	3	2.7	0.0123	450.8808333333333	123.30293657302325	732.254512064
Garcia-L_2009_MW_4	DI	null	null	null	3	3	2.9	0.062	537.0049382716365	513.2594185716366	563.2269845716365
Garcia-L_2010_15	trans-FA	null	null	null	3	3	2.8	0.0408	573.347500000015	537.263622000015	613.194727200015
Khairallah_1998_SWCB_1	LFD	null	null	null	3	3	3.0	0.097554144	629.6820391903532	602.8258189270242	656.5382594536823
Cardinal_2006b_ECB_2	LBD	null	null	null	3	3	2.0	0.05	652.3464854042306	507.47887931034484	664.4324225553389
Cardinal 2003_9	STNDF	null	null	null	3	3	2.5	0.062	668.4701522842639	565.6086822108122	771.3316223577156
Fontaine 2003_5	est pCA	null	null	null	3	3	2.2	0.074423725	675.0214285714286	634.1134683	718.1274358994505
Papst_2004a_ECB_5	TL	null	null	null	3	3	2.5	0.159	715.8713953488373	662.040250396279	769.7025403013954
Garcia-L_2010_16	TPhA	null	null	null	3	3	4.23	0.0962	727.1000000035892	711.7962347035892	743.9998635035893
Bohn_2000_ECB_3	TL	null	null	null	3	3	2.5	0.063	734.8630232558139	648.0310461588836	807.2562500791887
Papst_2004b_ECB_2	SDR	null	null	null	3	3	2.5	0.1242	768.0983720930233	699.1841047441861	816.182686644573
Krasowski_2006_9	NDF/ADF	null	null	null	3	3	2.5	0.05	774.9000000000001	718.7970757177777	824.262329041258
Krasowski_2006_10	NDF	null	null	null	4	4	2.5	0.08	22.6173213768938	11.453466872110965	37.17610576711502
Jamp_2002_1ECB_5	LFD	null	null	null	4	4	3.51	0.146	56.607550077041616	23.018306730893705	90.57175074638728
Cardinal_2006a_ECB_1	LBD	null	null	null	4	4	2.0	0.468	59.49642157343	42.69393356954647	76.29890958603762
Cardinal_2006b_ECB_3	LBD	null	null	null	4	4	2.0	0.429	68.1737545406841	64.23887187750209	72.10863720386611
Garcia-L_2009_MW_5	GWL	null	null	null	4	4	2.9	0.022	179.72701709764024	122.07701709764025	253.62551119764024
Mechin_2001_4	ADL	null	null	null	4	4	2.0	0.076	182.5634393063584	155.13677938205944	209.99009923065734
Roussel_2002_9	Hcell/NDF	null	null	null	4	4	2.7	0.129	184.4694890909033	171.0078486488699	200.6846367817463
Santiago_2016_10	pCA	null	null	null	4	4	2.7	0.0267	188.70372750642673	102.22775406064287	307.8129542573809
Krasowski_2002_ECB_4	ST	null	null	null	4	4	2.5	0.126	200.89636156265232	167.81427068991104	298.04751729528374
Garcia-L_2010_17	p-CA	null	null	null	4	4	2.8	0.054	224.46309170552502	197.199717215525	254.569885615525
Barriere 2008_12	Eth FA	null	null	null	4	4	2.5	0.196	255.98843930635834	249.32401579838148	262.6528628143352
Riboulet_2008_4	ADL/NDF	null	null	null	4	4	6.6	0.197	314.24229885057474	308.16442717095174	320.3201705301977
Krasowski 2005_9	NDF	null	null	null	4	4	2.5	0.08	331.7512926391383	303.3061172604758	360.1964680178007
Jamp_2002_1ECB_6	LFD	null	null	null	4	4	3.51	0.093	365.4846820809248	309.70982470050575	420.2582210231625
Fontaine 2003_6	ADL/NDF	null	null	null	4	4	2.0	0.067893259	423.1923453216217	395.65811491744086	449.1591374331288
Krasowski_2006_11	NDF/ADF	null	null	null	4	4	2.5	0.16	439.5	428.5020886803586	450.4979113196414
Barriere 2008_13	Est FA	null	null	null	4	4	2.5	0.114	501.69844464775844	490.3628147282708	513.0340745672461
Mechin_2001_5	CPC	null	null	null	4	4	2.0	0.063	509.93343655381227	476.84730721307267	543.0195658945519
Garcia-L_2010_18	8,5'-DiFA b	null	null	null	4	4	2.8	0.03	548.2604243314786	499.1863502314786	602.4526533314786
Courtial 2013_4	ADL/NDF	null	null	null	4	4	3.0	0.095	564.2771633237822	544.7451824489398	583.8091441986246
Hazen_2003_7	Glc	null	null	null	4	4	4.73	0.066	572.5742528735632	568.1563584344827	577.0053285869565
Krasowski_2006_12	NDF	null	null	null	4	4	2.5	0.04	579.8	517.0887363330954	624.9472637041199
Castro-A_2015_MW_4	FP	null	null	null	4	4	5.0	0.0697	581.7680644908097	512.59857696195	663.6480513407006
Courtial 2013_5	ADL/NDF	null	null	null	4	4	3.0	0.197	594.1023782234957	584.683402670172	603.5213537768194
Garcia-L_2010_19	8,5'-DiFA	null	null	null	4	4	2.7	0.034	599.1251385971996	555.8244849971995	646.9418112971996
Courtial 2014_6	pHb	null	null	null	4	4	3.0	0.143	611.9975071633238	599.0217157648137	624.9732985618339
Krasowski_2006_13	NDF	null	null	null	4	4	2.5	0.06	647.1132958801497	617.0151203595506	678.2600200172375
Garcia-L_2009_MW_6	DI	null	null	null	4	4	3.3	0.08	674.7989676931638	656.3961898931639	695.1210535931639
Cardinal 2003_10	STADL	null	null	null	4	4	2.5	0.035	676.7755406387588	587.4437528504951	723.7436881054327
Fontaine 2003_7	est pCA	null	null	null	4	4	2.8	0.093741885	696.2948979591837	688.7778116857143	711.0049066456156
Garcia-L_2010_20	8,5'-DiFA	null	null	null	4	4	2.6	0.078	731.3325806481596	710.4894156481596	750.2072245481596
Krasowski 2005_10	ADF	null	null	null	4	4	2.5	0.09	732.0654779503985	709.0668698259182	754.4351120447269
Garcia-L_2010_21	8-O-4'-DiFA	null	null	null	5	5	2.7	0.019	28.087328184869058	11.68732818486906	113.65400558486905
Cardinal 2003_11	STNDF	null	null	null	5	5	2.5	0.043	65.31134233518662	65.31134233518662	105.03648411626367
Krasowski 2005_11	NDF	null	null	null	5	5	2.5	0.15	152.98642531854975	140.17766115008445	165.79518948701497
Krasowski_2004_ECB_4	ST	null	null	null	5	5	2.5	0.09	153.12150670253197	131.7735664517746	174.46944695328938
Courtial 2014_7	Van	null	null	null	5	5	3.0	0.151	176.11473684210526	163.4186788909741	193.76135916037424
Garcia-L_2009_MW_7	GD	null	null	null	5	5	3.0	0.073	204.06360039616348	183.8961726961635	226.3343794561635
Garcia-L_2010_22	8-O-4'-DiFA	null	null	null	5	5	2.9	0.012	223.63153026827925	149.78153026827925	359.1121028682793
Krasowski_2002_ECB_5	ST	null	null	null	5	5	2.5	0.09	242.87655186681837	144.43743348203742	337.4697875121174
Courtial 2014_8	Sga-pCA	null	null	null	5	5	3.0	0.134	252.92150537634407	246.98069723064515	258.862313522043
Bohn_2000_ECB_4	TL	null	null	null	5	5	2.5	0.054	259.19663412366344	208.67618437464856	328.8480229183333
Papst_2004a_ECB_6	TL	null	null	null	5	5	2.5	0.0738	263.93221137455447	206.09396627774885	346.21249227777776
Cardinal 2003_12	SHADF	null	null	null	5	5	2.5	0.123	305.39302325581394	288.34512421159724	316.4064473424418
Krasowski 2005_12	ADL	null	null	null	5	5	2.5	0.07	324.9	297.4526482490262	379.8212081537036
Samayoa_2014_MCB_2	ShR	null	null	null	5	5	2.5	0.202033365	325.8457063711911	314.04266223166206	337.6487505107202
Bohn_2000_ECB_5	TL	null	null	null	5	5	2.5	0.035	337.93333333333334	238.0777243922634	450.22456881000005
Papst_2004a_ECB_7	TL	null	null	null	5	5	2.5	0.0546	337.93333333333334	237.84659249248958	450.55754476222216
Garcia-L_2010_23	HRGP-S	null	null	null	5	5	2.55	0.2361	368.11968430825937	361.88409674825937	375.0056092082594
Bohn_1996_SCB_4	LFD	null	null	null	5	5	2.5	0.101	387.0	309.198157293125	478.89365080892856
Cardinal 2003_13	SHNDF	null	null	null	5	5	2.5	0.046	404.34	366.46814644399996	460.7882960318919
Jamp_2002_2ECB_7	TL	null	null	null	5	5	3.64	0.14	413.04137931034484	375.4060000104	444.606831942069
Hazen_2003_8	Gal	null	null	null	5	5	3.44	0.0451	413.42777777777775	406.25730202978724	423.42776692
Khairallah_1998_SWCB_2	LFD	null	null	null	5	5	3.0	0.049525728	417.4787878787879	405.59292264932657	444.9608334545455
Roussel_2002_10	ADL/NDF	null	null	null	5	5	2.7	0.135	423.71022026431723	416.9133006301322	440.62840966204493
Bohn_1997_SCB_6	LDR	null	null	null	5	5	3.0	0.076	448.95000000000005	326.20112729375	526.0728096478572
Barriere 2008_14	5-5 diFA	null	null	null	5	5	2.5	0.09	468.8437768240343	460.1853299674678	477.5022236806008
Bohn_2000_ECB_6	SDR	null	null	null	5	5	2.5	0.057	481.2	412.2492415355555	499.5364869032565
Cardinal_2001_ECB_5	TL	null	null	null	5	5	2.5	0.138	483.05770131666253	474.7582387621622	486.8356651379951
Krasowski_2006_14	ADL	null	null	null	5	5	2.5	0.11	491.0628536530613	471.5835790401818	510.54212826594085
Krasowski 2005_13	ADF	null	null	null	5	5	2.5	0.11	491.0628536530613	471.5835790401818	510.54212826594085
Cardinal 2003_14	STADF	null	null	null	5	5	2.5	0.107	492.3462078999752	485.11216849908465	499.5802473008657
Khairallah_1998_SWCB_3	LFD	null	null	null	5	5	3.0	0.046705302	514.4561755832885	498.4620526416094	530.4502985249676
Krasowski_2004_ECB_5	ST	null	null	null	5	5	2.5	0.062	579.6436954851403	545.0836922369009	614.2036987333797
Bohn_1996_SCB_5	LFD	null	null	null	5	5	2.5	0.096	591.4266666666667	556.4987798467143	626.5316691284667
Krasowski_2002_ECB_6	ST	null	null	null	5	5	2.5	0.213	595.8177998791053	544.8385754184662	653.2501898680607
Bohn_1997_SWCB_4	LDR	null	null	null	5	5	3.0	0.063	598.294	545.4671547397144	654.6027761229778
Krasowski 2005_14	NDF	null	null	null	5	5	2.5	0.16	657.7294149006068	644.3374137297917	671.1214160714217
Courtial 2013_6	ADL/NDF	null	null	null	5	5	3.0	0.138	657.7960504201681	645.2676835086555	670.3244173316807
Jamp_2002_2ECB_11	TL	null	null	null	5	5	3.64	0.15	699.7561707317072	664.7521887902926	734.7601526731219
Fontaine 2003_8	KL/NDF	null	null	null	6	6	2.8	0.093741885	20.2	20.2	46.49438800206258
Cardinal 2003_15	SHADF	null	null	null	6	6	2.5	0.064	23.2	23.2	32.79656433923421
Courtial 2014_9	pCA	null	null	null	6	6	3.0	0.268	36.04785276073619	26.85051881993374	45.24518670153865
Krasowski_2004_ECB_6	ST	null	null	null	6	6	2.5	0.1	65.49621754577754	37.02068064128833	90.07128769183782
Garcia-L_2010_24	TDiFA	null	null	null	6	6	2.5	0.081	83.85150760719222	65.67592461719222	103.92270354719221
Garcia-L_2009_MW_8	GWL	null	null	null	6	6	2.7	0.042	91.57999999999997	56.52708994699997	130.28873502999997
Krasowski_2006_15	NDF/ADF	null	null	null	6	6	2.5	0.11	93.67483783783783	72.67610261562722	113.99296177897295
Cardinal_2006a_ECB_2	LBD	null	null	null	6	6	2.0	0.108	94.47017667844523	94.47017667844523	135.0675803116718
Courtial 2013_7	ADL/NDF	null	null	null	6	6	3.0	0.068	96.02686567164179	71.11487406022086	121.97415771661538
Roussel_2002_11	ADL/NDF	null	null	null	6	6	2.7	0.105	96.02686567164179	83.8880902158773	115.17549638534065
Jamp_2002_2ECB_12	TL	null	null	null	6	6	3.64	0.069	101.5358574610245	69.99910913140312	148.82541217307693
Garcia-L_2010_25	8,5'-DiFA b	null	null	null	6	6	3.7	0.11	140.79259660527265	127.40875822527265	155.57229543527265
Jamp_2002_1ECB_8	LFD	null	null	null	6	6	3.51	0.15	149.46410256410257	131.67243005555557	167.25577507264956
Khairallah_1998_SWCB_4	LFD	null	null	null	6	6	3.0	0.049324546	190.60113636363639	167.3552532280723	215.9963662128788
Fontaine 2003_9	est pCA	null	null	null	6	6	3.1	0.103249235	219.88480349344977	207.32842429269868	232.44118269420088
Cardinal 2003_16	STNDF	null	null	null	6	6	2.5	0.128	225.96913580246914	211.83912037037038	240.09915123456793
Hazen_2003_9	Xyl	null	null	null	6	6	5.37	0.145	319.15915662650605	317.2083068855422	321.14357840206185
Courtial 2014_10	8-O-4diFA	null	null	null	6	6	3.0	0.124	324.72272727272724	316.8697036363366	344.9057037886364
Krasowski 2005_15	ADF	null	null	null	6	6	2.5	0.17	325.9086848635236	304.8553962899391	336.3966240459008
Krasowski_2004_ECB_7	ST	null	null	null	6	6	2.5	0.072	329.71107112723445	283.83236881350103	354.47426084018923
Garcia-L_2010_26	cis-FA	null	null	null	6	6	3.6	0.115	329.96376282782194	317.16183042782194	344.1008660278219
Cardinal 2003_17	SHNDF	null	null	null	6	6	2.5	0.057	349.899320754717	333.1532102421887	366.64543126724527
Papst_2004b_ECB_3	SDR	null	null	null	6	6	2.5	0.172	370.3744680851064	338.0396638042553	403.33899712000004
Courtial 2013_8	ADL/NDF	null	null	null	6	6	3.0	0.377	372.9954545454546	366.35702207727275	375.33902150204085
Courtial 2014_11	ADL/NDF	null	null	null	6	6	3.0	0.425	372.9954545454546	367.10677436590913	375.1412314367347
Santiago_2016_MCB_4	TL	null	null	null	6	6	2.7	0.0317	391.02288828337873	280.40846036904634	492.95238003098166
Courtial 2013_9	KL/NDF	null	null	null	6	6	3.0	0.163	418.3825	401.49318699250006	435.2718130075
Garcia-L_2009_MW_9	GD	null	null	null	6	6	4.7	0.099	425.36510263928625	410.49417113928627	441.7869902392863
Courtial 2014_12	pCA	null	null	null	6	6	3.0	0.091	462.6325	432.38021401000003	492.88478598999995
Papst_2004a_ECB_8	SDR	null	null	null	6	6	2.5	0.168	478.59999999999997	444.26245535999993	512.9375446399999
Fontaine 2003_10	Hcell	null	null	null	6	6	8.1	0.247795585	517.2651612903226	495.77270560000005	557.3389813677417
Jamp_2002_2ECB_13	TL	null	null	null	6	6	3.64	0.081	519.3977728285078	469.3421090331492	572.2542184632516
Krasowski 2005_16	NDF	null	null	null	6	6	2.5	0.09	564.2	512.8418936401922	595.8394854271877
Krasowski_2006_16	ADF	null	null	null	6	6	2.5	0.07	586.9563213992894	535.1068525827527	627.6356598056738
Roussel_2002_12	Hcell/NDF	null	null	null	6	6	2.7	0.277	620.2112903225803	577.1841101187096	679.0922809412901
Santiago_2016_11	pCA	null	null	null	6	6	2.7	0.0572	648.221045507122	600.9879429291481	695.4541480850959
Krasowski_2004_ECB_8	ST	null	null	null	7	7	2.5	0.047	134.412412359895	45.90806502273006	182.94472109828155
Garcia-L_2009_MW_10	GWL	null	null	null	7	7	4.4	0.099	135.87209446419507	121.00116292419507	152.29398205419508
Cardinal 2003_18	SHNDF	null	null	null	7	7	2.5	0.12	202.4337772087068	188.30925735105637	216.55829706635726
Krasowski_2006_17	ADL	null	null	null	7	7	2.5	0.1	216.595	187.7591672188342	253.9674690121947
Cardinal_2006a_ECB_3	LBD	null	null	null	7	7	2.0	0.046	241.74073149610302	163.84442463450654	373.62019680712365
Fontaine 2003_12	KL/NDF	null	null	null	7	7	2.0	0.067893259	244.75140186915888	200.98944038168227	286.987084787
Cardinal 2003_19	SHADF	null	null	null	7	7	2.5	0.131	256.67193341869404	243.73344196699747	269.61042487039055
Bohn_1997_SWCB_5	LDR	null	null	null	7	7	3.0	0.016	290.8090909090909	125.2	635.8713329164082
Cardinal_2001_ECB_6	TL	null	null	null	7	7	2.5	0.061	294.82700000000006	271.85545737810503	325.90984783560003
Cardinal_2006a_ECB_4	LBD	null	null	null	7	7	2.0	0.083	306.65432054743343	236.1596844446728	381.76463984010314
Mechin_2001_6	CPC	null	null	null	7	7	2.0	0.093	317.428355246837	286.4930394290608	348.36367106461324
Garcia-L_2010_27	trans-FA	null	null	null	7	7	3.6	0.0803	330.46233712512986	312.1283119251299	350.7084999251299
Barriere 2008_15	Va	null	null	null	7	7	2.5	0.119	330.52222222222224	323.60430354666664	337.4401408977778
Garcia-L_2009_MW_11	DI	null	null	null	7	7	3.2	0.037	334.10860688432604	294.31881709432605	378.048252084326
Cardinal_2006b_ECB_4	LBD	null	null	null	7	7	2.0	0.039	344.37194244604314	310.8910348657554	377.85285002633094
Papst_2004a_ECB_9	TL	null	null	null	7	7	2.5	0.055	346.2103448275862	282.94956150162415	408.8252341151724
Bohn_1996_SCB_6	LFD	null	null	null	7	7	2.5	0.109	352.828125	303.20553239181817	410.8095374534156
Krasowski_2004_ECB_9	ST	null	null	null	7	7	2.5	0.104	361.87580152237047	358.56633728601963	414.11379008308114
Bohn_1997_SCB_7	LDR	null	null	null	7	7	3.0	0.07	412.9275	317.8902976337156	478.78277699737146
Garcia-L_2010_28	DFP	null	null	null	7	7	3.41	0.0805	426.30721560131207	406.1113538013121	444.595690401312
Santiago_2016_13	pCA	null	null	null	7	7	2.7	0.0167	443.6305044439107	291.6665762416667	611.4689026170643
Schon_1993_ECB_5	TL	null	null	null	7	7	2.2	0.037	482.38656716417916	451.62405405510003	541.608027495224
Krasowski_2006_18	NDF	null	null	null	7	7	2.5	0.04	499.9	382.4432379691883	532.154371736772
Krasowski 2005_17	ADF	null	null	null	7	7	2.5	0.21	499.9	481.6940663296	506.04368984886395
Papst_2004b_ECB_4	SDR	null	null	null	7	7	2.5	0.082	506.9075675675676	453.2194498655173	561.1782329748
Krasowski 2005_18	NDF	null	null	null	7	7	2.5	0.1	575.49	562.58825132948	606.1656227575825
Krasowski_2004_ECB_10	ST	null	null	null	7	7	2.5	0.061	582.679010989011	557.363192297808	626.7171000996258
Cardinal 2003_20	SHADF	null	null	null	7	7	2.5	0.076	599.0316417910448	577.6692379549393	620.6216695485222
Krasowski_2006_19	ADL	null	null	null	7	7	2.5	0.07	608.2	570.81631051388	640.9639587740211
Cardinal 2003_21	STNDF	null	null	null	8	8	2.5	0.126	94.29982832618026	79.42653994849356	109.17311670386695
Garcia-L_2010_29	8,5'-DiFA	null	null	null	8	8	3.0	0.012	103.81962980216488	96.41962980216488	239.3002024021649
Khairallah_1998_SWCB_5	LFD	null	null	null	8	8	3.0	0.058335715	133.28	102.48222595200001	159.7279155007186
Garcia-L_2010_30	8,5'-DiFA	null	null	null	8	8	4.6	0.055	152.16000000000003	125.39232323000003	181.71939766000003
Roussel_2002_13	ADL/NDF	null	null	null	8	8	2.7	0.088	174.53388429752067	140.29529311752066	203.8092144270732
Santiago_2016_14	DFAT	null	null	null	8	8	2.7	0.0472	192.13358778625954	153.3	258.9380406047569
Cardinal 2003_22	SHADL	null	null	null	8	8	2.5	0.086	252.9771351084812	213.42043774817645	296.2089778404652
Barriere 2008_16	Va	null	null	null	8	8	2.5	0.211	271.16065573770493	261.531731467541	280.78958000786884
Papst_2004b_ECB_5	SDR	null	null	null	8	8	2.5	0.1334	273.03000000000003	229.64254169441205	322.8653431082889
Jamp_2002_2ECB_14	TL	null	null	null	8	8	3.64	0.041	273.77048275862063	109.29104892520452	404.35662335599994
Cardinal_2006b_ECB_5	LBD	null	null	null	8	8	2.0	0.065	295.02800244962407	260.42997517416256	320.92289563404614
Ordas_2010_MCB_4	RSTL	null	null	null	8	8	2.4	0.15	309.89677419354837	294.61490876799996	322.9843397319712
Bohn_1996_SCB_7	LFD	null	null	null	8	8	2.5	0.104	327.15692307692314	255.6800985990462	389.54803421760005
Krasowski_2006_20	ADF	null	null	null	8	8	2.5	0.1	329.4	307.6036886441553	341.1130932344427
Barriere 2008_17	Va	null	null	null	8	8	2.5	0.1	340.70681818181816	330.8331329681818	350.58050339545457
Papst_2004a_ECB_10	SDR	null	null	null	8	8	2.5	0.2	374.32907216494846	343.0476039384889	389.91424643708046
Bohn_1997_SCB_8	LDR	null	null	null	8	8	3.0	0.075	375.76	273.318146654677	494.1227510967329
Garcia-L_2010_31	HRGP-I	null	null	null	8	8	2.53	0.0844	377.47079662605165	360.0274053260517	396.73343732605167
Castro-A_2015_MW_5	GWL	null	null	null	8	8	3.14	0.0613	383.2758200562324	347.47540624935624	418.9836001207683
ordas et al. 2009 MCB1	KD	null	null	null	8	8	2.69	0.055	405.0	398.9019828	411.0980172
Krasowski_2006_21	ADL	null	null	null	8	8	2.5	0.04	409.7332033423846	358.7511432691931	470.8561596491145
Jamp_2002_1ECB_9	LFD	null	null	null	8	8	3.51	0.044	446.91499999999996	369.16257825649996	537.7528905289256
Barriere 2008_18	Eth FA	null	null	null	8	8	2.5	0.09	465.30810880829017	454.80830984505184	475.80790777152856
Krasowski_2006_22	ADL	null	null	null	8	8	2.5	0.16	537.3646858494471	522.0839467584401	553.2343870628931
Cardinal_2001_ECB_7	TL	null	null	null	8	8	2.5	0.044	537.8189898989899	518.6762098161616	565.2597220143778
Samayoa_2014_MCB_3	ShR	null	null	null	8	8	2.5	0.160599032	568.7414809489576	557.5655988780446	579.9173630198707
Krasowski_2006_23	NDF	null	null	null	8	8	2.5	0.11	573.4	546.3942611973926	599.9710940449588
Cardinal 2003_23	STADL	null	null	null	8	8	2.5	0.041	581.5487553648069	537.3309878060606	627.2569100540773
Krasowski_2004_ECB_11	ST	null	null	null	9	9	2.5	0.05	8.062909216219321	5.0	49.74900853235356
Fontaine 2003_13	est pCA	null	null	null	9	9	2.6	0.087347719	33.019354838709674	16.186178199059242	50.74528286762903
Garcia-L_2010_32	8,5'-DiFA	null	null	null	9	9	3.4	0.041	76.59553719008268	71.20553719008268	116.24838771008268
Cardinal_2001_ECB_8	TL	null	null	null	9	9	2.5	0.114	110.91940298507463	98.78961585376119	123.04919011638805
Garcia-L_2010_33	cis-FA	null	null	null	9	9	3.4	0.045	136.36005760670332	103.64400822370332	172.48821029670333
Krasowski_2004_ECB_12	ST	null	null	null	9	9	2.5	0.137	139.44953284270366	116.48378754450445	162.4152781409029
Fontaine 2003_14	KL/NDF	null	null	null	9	9	2.2	0.074423725	181.11777777777777	161.2726722736421	237.55424122303032
Krasowski_2006_24	NDF/ADF	null	null	null	9	9	2.5	0.11	182.73229533959073	154.12950340786807	211.33508727131337
Jamp_2002_2ECB_15	TL	null	null	null	9	9	3.64	0.108	182.91503759398495	144.50503261834587	256.92373203733337
Cardinal 2003_24	STADL	null	null	null	9	9	2.5	0.003	193.03880597014927	28.8	1001.4666668235485
Santiago_2016_MCB_5	KR	null	null	null	9	9	2.7	0.0482	219.07905654858808	157.7506327389119	281.80481172701076
Bohn_1996_SCB_8	LFD	null	null	null	9	9	2.5	0.087	219.75384615384615	158.14440514166924	298.787660287144
Garcia-L_2010_34	HRGP-I	null	null	null	9	9	2.55	0.168	219.84644435986525	210.16926059986525	228.60967186986525
Courtial 2014_13	pCA	null	null	null	9	9	3.0	0.158	221.9611111111111	181.81301446195562	236.07148809575756
Samayoa_2014_MCB_4	TL	null	null	null	9	9	2.5	0.112656846	234.819391634981	216.65326669201522	252.98551657794678
Cardinal_2001_ECB_9	TL	null	null	null	9	9	2.5	0.076	242.31044776119404	224.1157670642239	273.0536910700476
Bohn_2000_ECB_7	TL	null	null	null	9	9	2.5	0.074	250.4666666666667	204.96790704866672	295.96542628466665
Courtial 2013_10	KL/NDF	null	null	null	9	9	3.0	0.162	257.3818181818182	243.882390769697	270.88124559393935
Bohn_1997_SWCB_6	LDR	null	null	null	9	9	3.0	0.081	273.63	186.50564025349232	343.16404085812803
Cardinal_2006a_ECB_5	LBD	null	null	null	9	9	2.0	0.048	277.30283018867925	88.44479298040741	474.08573922141454
Fontaine 2003_15	ADL/NDF	null	null	null	9	9	3.1	0.103249235	278.165763507326	257.29187069212117	298.1135284963015
Cardinal 2003_25	SHNDF	null	null	null	9	9	2.5	0.207	286.44761904761907	265.82420057419046	307.07103752104763
ordas et al. 2009 MCB3	STL	null	null	null	9	9	2.69	0.108	297.0	293.8945283	300.1054717
Garcia-L_2010_35	DFP	null	null	null	9	9	2.79	0.0578	298.50710659898533	273.0361338989853	326.63456109898533
Garcia-L_2009_MW_12	AP	null	null	null	9	9	3.0	0.032	313.4385786802022	267.43163424020224	364.24379338020225
Roussel_2002_14	Hcell/NDF	null	null	null	9	9	2.7	0.158	324.51288957570205	311.4775004940144	338.4709614917711
Bohn_1997_SCB_9	LDR	null	null	null	9	9	3.0	0.308	331.7804	313.493850290264	350.06694970973604
Khairallah_1998_SWCB_6	LFD	null	null	null	9	9	3.0	0.049324546	376.8750918009268	336.8403520680169	416.9098315338366
Krasowski_2006_25	NDF	null	null	null	9	9	2.5	0.29	411.89516275882323	395.9224744822243	427.8678510354221
Fontaine 2003_16	Hcell	null	null	null	9	9	2.6	0.087347719	436.0696831268769	407.1802151737824	464.9591510799713
Roussel_2002_15	NDF	null	null	null	9	9	2.7	0.129	452.2939391328829	432.732472914723	471.85540535104275
Garcia-L_2010_36	p-CA	null	null	null	9	9	2.6	0.116	462.48933333335106	449.79776243335107	476.50456493335105
Hazen_2003_10	Gal	null	null	null	9	9	11.63	0.124	503.95792682926833	501.56924868292685	510.0772087813954
Garcia-L_2009_MW_13	GWL	null	null	null	9	9	2.6	0.047	535.5152066116674	504.19132951166745	570.1059911116674
Santiago_2016_15	DFAT	null	null	null	10	10	2.7	0.0152	101.00011331444759	30.9	213.72868851924244
Garcia-L_2010_37	HRGP-S	null	null	null	10	10	2.74	0.0877	119.34917338709681	102.5621469070968	137.88699403709683
Krasowski_2006_26	ADL	null	null	null	10	10	2.5	0.06	135.84450246637567	107.67004270556414	158.2961223145195
Krasowski_2004_ECB_14	ST	null	null	null	10	10	2.5	0.076	176.68030756503072	158.95534451871453	220.30673399945118
Krasowski_2006_27	ADL	null	null	null	10	10	2.5	0.08	176.74344758064518	159.9047326945373	218.2765191233162
Krasowski 2005_19	ADF	null	null	null	10	10	2.5	0.11	176.74344758064518	164.4971094673076	206.94931782889145
Santiago_2016_16	FA	null	null	null	10	10	2.7	0.0274	177.4527272727273	110.40342793341077	249.13827276151517
Barriere 2008_19	Sg	null	null	null	10	10	2.5	0.191	182.6126436781609	175.53945815091956	189.68582920540229
Bohn_1997_SCB_10	LDR	null	null	null	10	10	3.0	0.084	197.4090909090909	145.11166805524323	272.3776696
Cardinal 2003_26	SHADF	null	null	null	10	10	2.5	0.19	200.19200261915535	184.41004525454315	215.97395998376757
Cardinal 2003_27	SHNDF	null	null	null	10	10	2.5	0.163	236.17486537448826	217.77871878701006	246.14042586335444
Bohn_2000_ECB_8	TL	null	null	null	10	10	2.5	0.081	236.17486537448826	189.06445596298806	283.28527478598846
Barriere 2008_20	ADL/NDF	null	null	null	10	10	2.5	0.165	240.4	233.76651639	247.03348361
Castro-A_2015_MW_6	FP	null	null	null	10	10	3.42	0.1224	256.18465000000003	201.7211020040369	330.84186867442776
Schon_1993_ECB_6	TL	null	null	null	10	10	2.2	0.049	256.538	199.49990477568	313.57609522432006
Hazen_2003_11	Gal	null	null	null	10	10	5.63	0.0591	266.87022222222225	260.0715285422222	273.6490095529412
Garcia-L_2009_MW_14	AP	null	null	null	10	10	2.8	0.027	300.07920792079136	245.55245895079136	360.29279572079133
Krasowski_2004_ECB_15	ST	null	null	null	10	10	2.5	0.088	302.73409662943385	264.976758799659	340.4914344592087
Cardinal 2003_28	STADL	null	null	null	10	10	2.5	0.129	327.14050159326973	314.54835923436707	339.73264395217234
Krasowski_2006_28	ADL	null	null	null	10	10	2.5	0.09	332.47972576208974	295.56143994638217	369.3980115777973
Papst_2004a_ECB_11	TL	null	null	null	10	10	2.5	0.0582	335.5333854281686	232.9470743532733	438.11969650306384
Papst_2004b_ECB_6	SDR	null	null	null	10	10	2.5	0.109	375.2767934496407	320.5013501433102	430.05223675597125
Garcia-L_2010_38	TPhA	null	null	null	10	10	2.92	0.1033	384.2539909443664	370.0020817443664	399.99229564436644
Hazen_2003_12	Gal	null	null	null	10	10	6.25	0.0695	396.58275	392.1755605495	400.9899394505
Barriere 2008_21	Est FA	null	null	null	10	10	2.5	0.073	428.83892215568864	416.5181545293413	441.1596897820359
Garcia-L_2009_MW_15	GD	null	null	null	10	10	2.7	0.027	456.12610294119617	401.59935394119617	516.3396907411961
Garcia-L_2010_39	DFP	null	null	null	10	10	5.16	0.0488	466.4000000000262	436.23151180002617	499.7148949000262
Krasowski_2006_29	NDF	null	null	null	10	10	2.5	0.18	489.3104243833062	474.63600078093475	503.9848479856776
Castro-A_2015_MW_7	FP	null	null	null	10	10	2.82	0.1117	566.6291391993885	542.3895642954069	590.8687141033702
