# Supplementary material for: Maize Combined Insect Resistance Genomic Regions and Their Co-localization With Cell Wall Constituents Revealed by Tissue-Specific QTL Meta-Analyses
Source: Front Plant Sci. 2018 Jul 5;9:895. doi: 10.3389/fpls.2018.00895 (PMC6041972; doi:10.3389/fpls.2018.00895)
Supplement: Supplementary file 1 [file Presentation_1.ZIP › Mechin_2001 map.txt]

mapName=Mechin_2001
Organism Genus=Zea
Organism Species=mays
crossType=RI0
popSize=100
mappingCrossType=unknown
mappingFunction=haldane
mapUnit=cM
mapExpansion=0
mapQuality=0
locusLocation=1
chr=1
lg=1
1	bnl6.32	0.000
2	umc84	8.000000000000110
3	bnl8.29	24.000000000000100
4	umc161b	34.000000000000100
5	umc39c	48.000000000000100
6	gsy177b(mads)	53.000000000000100
7	adh1	60.000000000000100
8	sc52	70.000000000000100
9	gsy291	75.000000000000100
10	gsy296(EmbSp)	77.000000000000100
11	umc67a	78.000000000000100
12	sc282a	105.000000000000000
13	umc83a	120.000000000000000
14	umc128	129.000000000000000
15	sc60b	143.000000000000000
16	btl1	150.000000000000000
17	sc145	171.000000000000000
18	bnl5.59a	172.000000000000000
19	gsy351(cs)	182.000000000000000
20	sod4	218.000000000000000
21	sc59c	219.000000000000000
22	p1	235.000000000000000
23	sc297a	239.000000000000000
24	csu59b	250.000000000000000
25	umc11a	258.000000000000000
chr=4
lg=4
53	uaz251(rpS11)	0.0000000000000
54	sc4a	28.0000000000000
55	umc31a	50.0000000000000
56	gsy431	59.0000000000000
57	sc4b	81.0000000000000
58	sc292	83.0000000000000
59	sc315	90.0000000000000
60	sc59c	104.0000000000000
61	gsy156	114.0000000000000
62	gsy419(atps)	130.0000000000000
63	umc66a(lcr)	134.0000000000000
64	sc82	175.0000000000000
65	umc133b	179.0000000000000
66	sc34a	246.0000000000000
chr=7
lg=7
97	gsy345	0.0000000000000
98	gsy113	8.0000000000000
99	gsy155	10.0000000000000
100	umc116	26.0000000000000
101	umc110	46.0000000000000
102	gsy131a	56.0000000000000
103	gsy425(rip3)	71.0000000000000
104	bnl14.07	75.0000000000000
105	gsy107	79.0000000000000
