# Supplementary material for: Maize Combined Insect Resistance Genomic Regions and Their Co-localization With Cell Wall Constituents Revealed by Tissue-Specific QTL Meta-Analyses
Source: Front Plant Sci. 2018 Jul 5;9:895. doi: 10.3389/fpls.2018.00895 (PMC6041972; doi:10.3389/fpls.2018.00895)
Supplement: Supplementary file 1 [file Presentation_1.ZIP › Mechin_2001 QTL.txt]

mapName=Mechin_2001
Mechin_2001_1	NDF	nul	nul	nul	1	1	2	0.139	182	176.1366906	187.8633094
Mechin_2001_2	CPC	nul	nul	nul	1	1	2	0.138	202	196.0942029	207.9057971
Mechin_2001_3	CPC	nul	nul	nul	1	1	2	0.116	230	222.9741379	237.0258621
Mechin_2001_4	ADL	nul	nul	nul	4	4	2	0.076	50	39.27631579	60.72368421
Mechin_2001_5	CPC	nul	nul	nul	4	4	2	0.063	178	165.0634921	190.9365079
Mechin_2001_6	CPC	nul	nul	nul	7	7	2	0.093	36	27.23655914	44.76344086
