# Supplementary material for: Maize Combined Insect Resistance Genomic Regions and Their Co-localization With Cell Wall Constituents Revealed by Tissue-Specific QTL Meta-Analyses
Source: Front Plant Sci. 2018 Jul 5;9:895. doi: 10.3389/fpls.2018.00895 (PMC6041972; doi:10.3389/fpls.2018.00895)
Supplement: Supplementary file 1 [file Presentation_1.ZIP › MQTL SUMMARY (RAW DATA FROM BIOMERCATOR 4).xlsx]

## Sheet: C1
LIR										SIR															KIR
# Meta-QTL Table										# Meta-QTL Table															# Meta-QTL Table
##										##															##
--										--															QTL	Position	Weight	Distance	CI(95%)	UCI(95%)
QTL	Position	Weight	Distance	CI(95%)	UCI(95%)					QTL	Position	Weight	Distance	CI(95%)	UCI(95%)										--
--										--															1	72.97	0.25	5.59	10.19	46.82
1	134.13	0.13	6.34	106.27	106.12					1	57.39	0.14	1.43	18.53	0										2	430.99	0.13	3.8	231.05	144.6
2	491.72	0.17	2.06	40.19	40.19					2	112.72	0.05	0.84	22.94	0										3	670.32	0.38	9.22	42.56	219.82
3	610.06	0.27	2.07	16.21	40.74					3	152.96	0.06	0.78	16.64	0										4	899.8	0.25	-	64.96	295.58
4	725.08	0.09	5.62	83.09	83.12					4	190.88	0.1	3.33	18.8	0										--
5	991.04	0.33	-	91.32	166.88					5	344.79	0.16	2.25	30.28	0										##
--										6	424.51	0.08	2.06	14.31	0										# Observed QTL Table
##										7	474.61	0.06	1.92	20.7	0										##
# Observed QTL Table										8	526.93	0.08	5.81	9.25	0										--
##										9	674.08	0.21	15.4	11.3	0										QTL Position CI(95%) Predicted Memberships 1 --> 4
--										10	968.74	0.06	-	57.65	0										--
QTL Position CI(95%) Predicted Memberships 1 --> 5										--															Hazen_2003_1	72.47	10.11	72.97	1	0	0	0
--										##															Garcia-L_2010_1	230.56	178.56	76.55	0.99	0.01	0	0
Krasowski_2006_1	153.02	129.56	134.13	1	0	0	0	0		# Observed QTL Table															Garcia-L_2009_MW_1	435.27	233.32	430.99	0	1	0	0
Jamp_2002_1ECB_1	95.26	185.81	134.13	1	0	0	0	0		##															Garcia-L_2010_4	708.7	72.05	670.32	0	0	1	0
Cardinal_2006b_ECB_1	488.85	41.75	491.72	0	1	0	0	0		--															Garcia-L_2010_2	648.45	58.02	670.32	0	0	1	0
Jamp_2002_1ECB_2	527.06	146.92	513.02	0	0.82	0.18	0	0		QTL Position CI(95%) Predicted Memberships 1 --> 10															Garcia-L_2010_3	658.6	114.74	670.32	0	0	1	0
Bohn_1997_SWCB_1	502.26	318.54	546.31	0	0.6	0.4	0.01	0		--															Garcia-L_2010_5	904.34	35.2	899.8	0	0	0	1
Cardinal_2003_2	633.91	34.81	610.06	0	0	1	0	0		Barriere_2008_1	73.94	38.61	57.39	1	0	0	0	0	0	0	0	0	0		Castro-A_2015_MW_1	881.02	71.62	899.8	0	0	0	1
Cardinal_2003_1	603.55	18.38	610.06	0	0	1	0	0		Santiago_2016_1	14.56	45.94	57.39	1	0	0	0	0	0	0	0	0	0		--
Bohn_1997_SWCB_2	657.38	324.73	618.68	0	0.07	0.72	0.2	0		Courtial_2013_1	61.21	25.17	57.39	1	0	0	0	0	0	0	0	0	0		MODEL
Bohn_1997_SCB_1	640.4	287.1	625.13	0	0.07	0.79	0.15	0		Papst_2004b_ECB_1	69.4	74.09	59.05	0.97	0.03	0	0	0	0	0	0	0	0		Criterion	Chromosome	Trait	Model
Krasowski_2006_2	727.18	84.2	725.08	0	0	0	1	0		Ordas_2010_MCB_1	112.51	23.13	112.72	0	1	0	0	0	0	0	0	0	0		AIC	1	KIR'	4
Bohn_1996_SCB_1	1000.1	83.69	991.04	0	0	0	0	1		Krasowski_2002_ECB_1	132.89	229.24	129.12	0.26	0.22	0.26	0.26	0	0	0	0	0	0		Criterion	Chromosome	Trait	Model
Jamp_2002_1ECB_3	1054.06	138.49	991.04	0	0	0	0	1		Papst_2004a_ECB_1	148.53	330.34	139.36	0.27	0.17	0.22	0.3	0.04	0	0	0	0	0		AICc	1	KIR'	4
Cardinal_2003_3	985.28	51.94	991.04	0	0	0	0	1		Barriere_2008_2	142.35	135.28	148.71	0.05	0.27	0.43	0.26	0	0	0	0	0	0		Criterion	Chromosome	Trait	Model
Bohn_1997_SWCB_3	957.49	88.63	991.04	0	0	0	0	1		Krasowski_2005_1	153.02	16.7	152.96	0	0	1	0	0	0	0	0	0	0		AIC3	1	KIR'	4
Bohn_1997_SCB_2	1083.14	224.5	991.04	0	0	0	0	1		Santiago_2016_2	175.71	364.72	162.8	0.21	0.15	0.21	0.33	0.1	0.01	0	0	0	0		Criterion	Chromosome	Trait	Model
										Barriere_2008_3	192.52	22.19	190.88	0	0	0	1	0	0	0	0	0	0		BIC	1	KIR'	4
MODEL										Riboulet_2008_1	187.74	36.02	190.88	0	0	0	1	0	0	0	0	0	0		Criterion	Chromosome	Trait	Model
Criterion	Chromosome	Trait	Model							Krasowski_2002_ECB_2	293.69	328.85	306.75	0.01	0.02	0.07	0.2	0.56	0.1	0.03	0.01	0	0		AWE	1	KIR'	4
AIC	1	LIR	6							Fontaine_2003_1	357.17	62.88	344.79	0	0	0	0	1	0	0	0	0	0
Criterion	Chromosome	Trait	Model							Roussel_2002_1	342.37	39	344.79	0	0	0	0	1	0	0	0	0	0		CRITERION
AICc	1	LIR	5							Santiago_2016_3	323.9	106.78	344.79	0	0	0	0	1	0	0	0	0	0		Chromosome	Trait	K	Criterion	Value	Delta	Weight
Criterion	Chromosome	Trait	Model							Santiago_2016_MCB_1	341.04	124.73	346.38	0	0	0	0	0.98	0.02	0	0	0	0		1	KIR'	1	AIC	2196.87	2081.17	0
AIC3	1	LIR	6							Santiago_2016_4	386.74	161.7	377.88	0	0	0	0	0.61	0.35	0.04	0	0	0		1	KIR'	2	AIC	426.31	310.61	0
Criterion	Chromosome	Trait	Model							Roussel_2002_2	414.14	19.25	424.51	0	0	0	0	0	1	0	0	0	0		1	KIR'	3	AIC	122.34	6.63	0
BIC	1	LIR	6							Barriere_2008_4	437.38	21.56	424.51	0	0	0	0	0	1	0	0	0	0		1	KIR'	4	AIC	115.71	0	0.01
Criterion	Chromosome	Trait	Model							Santiago_2016_5	468.62	102.94	467.27	0	0	0	0	0	0.23	0.69	0.08	0	0		1	KIR'	5	AIC	116.63	0.92	0.01
AWE	1	LIR	5							Riboulet_2008_2	474.5	21.09	474.61	0	0	0	0	0	0	1	0	0	0		1	KIR'	6	AIC	111.4	-4.31	0.07
										Bohn_2000_ECB_1	524.73	157.9	510.78	0	0	0	0	0	0.03	0.25	0.72	0	0		1	KIR'	7	AIC	115.4	-0.31	0.01
CRITERION										Papst_2004a_ECB_2	524.73	83.34	524.84	0	0	0	0	0	0	0.04	0.96	0	0		1	KIR'	8	AIC	106.26	-9.45	0.91
Chromosome	Trait	K	Criterion	Value	Delta	Weight				ordas_et_al._2009_MCB2	527	9.33	526.93	0	0	0	0	0	0	0	1	0	0		1	KIR'	1	AICc	2197.54	2081.83	0
1	LIR	1	AIC	2126.02	1921.23	0				Courtial_2014_1	721.62	59.35	674.08	0	0	0	0	0	0	0	0	1	0		1	KIR'	2	AICc	432.31	316.61	0
1	LIR	2	AIC	612.86	408.07	0				Krasowski_2005_2	664.17	14.39	674.08	0	0	0	0	0	0	0	0	1	0		1	KIR'	3	AICc	152.34	36.63	0
1	LIR	3	AIC	340.04	135.26	0				Papst_2004a_ECB_3	680.5	98.47	674.08	0	0	0	0	0	0	0	0	1	0		1	KIR'	4	AICc	115.71	0	0.01
1	LIR	4	AIC	227.21	22.42	0				Bohn_2000_ECB_2	689.15	151.08	674.08	0	0	0	0	0	0	0	0	1	0		1	KIR'	5	AICc	116.63	0.92	0.01
1	LIR	5	AIC	207.11	2.32	0.2				Barriere_2008_5	671.74	26.19	674.08	0	0	0	0	0	0	0	0	1	0		1	KIR'	6	AICc	111.4	-4.31	0.07
1	LIR	6	AIC	204.79	0	0.65				Samayoa_2014_MCB_1	709.44	45.63	674.08	0	0	0	0	0	0	0	0	1	0		1	KIR'	7	AICc	115.4	-0.31	0.01
1	LIR	7	AIC	208	3.21	0.13				Schon_1993_ECB_1	704.62	39.59	674.08	0	0	0	0	0	0	0	0	1	0		1	KIR'	8	AICc	106.26	-9.45	0.91
1	LIR	8	AIC	212	7.21	0.02				Krasowski_2005_3	924.06	41.59	968.74	0	0	0	0	0	0	0	0	0	1		1	KIR'	1	AIC3	2197.87	2075.17	0
1	LIR	9	AIC	216	11.21	0				Roussel_2002_3	1015.7	42.61	968.74	0	0	0	0	0	0	0	0	0	1		1	KIR'	2	AIC3	429.31	306.61	0
1	LIR	10	AIC	220	15.21	0				--															1	KIR'	3	AIC3	127.34	4.63	0
1	LIR	15	AIC	217.06	12.27	0																			1	KIR'	4	AIC3	122.71	0	0.01
1	LIR	1	AICc	2126.32	1883.22	0				MODEL															1	KIR'	5	AIC3	125.63	2.92	0
1	LIR	2	AICc	615.04	371.93	0				Criterion	Chromosome	Trait	Model												1	KIR'	6	AIC3	122.4	-0.31	0.02
1	LIR	3	AICc	346.71	103.6	0				AIC	1	SIR	35												1	KIR'	7	AIC3	128.4	5.69	0
1	LIR	4	AICc	243.21	0.1	0				Criterion	Chromosome	Trait	Model												1	KIR'	8	AIC3	114.26	-8.45	0.96
1	LIR	5	AICc	243.11	0	0				AICc	1	SIR	35												1	KIR'	1	BIC	2196.95	2080.69	0
1	LIR	6	AICc	292.79	49.68	0				Criterion	Chromosome	Trait	Model												1	KIR'	2	BIC	426.55	310.29	0
1	LIR	7	AICc	572	328.89	0				AIC3	1	SIR	35												1	KIR'	3	BIC	122.74	6.47	0
1	LIR	8	AICc	212	-31.11	0.81				Criterion	Chromosome	Trait	Model												1	KIR'	4	BIC	116.26	0	0.01
1	LIR	9	AICc	216	-27.11	0.11				BIC	1	SIR	35												1	KIR'	5	BIC	117.34	1.08	0
1	LIR	10	AICc	220	-23.11	0.01				Criterion	Chromosome	Trait	Model												1	KIR'	6	BIC	112.28	-3.99	0.06
1	LIR	15	AICc	217.06	-26.05	0.06				AWE	1	SIR	10												1	KIR'	7	BIC	116.44	0.17	0.01
1	LIR	1	AIC3	2127.02	1911.23	0																			1	KIR'	8	BIC	106.89	-9.37	0.92
1	LIR	2	AIC3	615.86	400.07	0				CRITERION															1	KIR'	1	AWE	2202.03	2071.21	0
1	LIR	3	AIC3	345.04	129.26	0				Chromosome	Trait	K	Criterion	Value	Delta	Weight									1	KIR'	2	AWE	432.44	301.61	0
1	LIR	4	AIC3	234.21	18.42	0				1	SIRA	1	AIC	8755.04	8268.17	0									1	KIR'	3	AWE	131.5	0.67	0
1	LIR	5	AIC3	216.11	0.32	0.44				1	SIRA	2	AIC	4874.17	4387.29	0									1	KIR'	4	AWE	130.83	0	0
1	LIR	6	AIC3	215.79	0	0.52				1	SIRA	3	AIC	3109.35	2622.48	0									1	KIR'	5	AWE	139.06	8.24	0
1	LIR	7	AIC3	221	5.21	0.04				1	SIRA	4	AIC	2374.43	1887.56	0									1	KIR'	6	AWE	141.34	10.51	0
1	LIR	8	AIC3	227	11.21	0				1	SIRA	5	AIC	1071.42	584.55	0									1	KIR'	7	AWE	155.66	24.83	0
1	LIR	9	AIC3	233	17.21	0				1	SIRA	6	AIC	740.97	254.1	0									1	KIR'	8	AWE	117.85	-12.98	1
1	LIR	10	AIC3	239	23.21	0				1	SIRA	7	AIC	644.99	158.12	0
1	LIR	15	AIC3	232.06	16.27	0				1	SIRA	8	AIC	593.39	106.52	0
1	LIR	1	BIC	2126.72	1914.15	0				1	SIRA	9	AIC	548.85	61.97	0
1	LIR	2	BIC	614.98	402.4	0				1	SIRA	10	AIC	521.86	34.99	0									1	KIR	2	AICc	146.76	35.94	0
1	LIR	3	BIC	343.58	131.01	0				1	SIRA	34	AIC	486.87	0	1									1	KIR	3	AICc	137.64	26.82	0
1	LIR	4	BIC	232.16	19.58	0				1	SIRA	1	AICc	8755.16	8268.29	0									1	KIR	4	AICc	110.82	0	0.8
1	LIR	5	BIC	213.48	0.9	0.37				1	SIRA	2	AICc	4874.97	4388.09	0									1	KIR	5	AICc	114.82	4	0.11
1	LIR	6	BIC	212.58	0	0.57				1	SIRA	3	AICc	3111.5	2624.62	0									1	KIR	6	AICc	118.82	8	0.01
1	LIR	7	BIC	217.21	4.63	0.06				1	SIRA	4	AICc	2378.74	1891.87	0									1	KIR	7	AICc	122.82	12	0
1	LIR	8	BIC	222.62	10.05	0				1	SIRA	5	AICc	1078.92	592.05	0									1	KIR	8	AICc	115.45	4.63	0.08
1	LIR	9	BIC	228.04	15.46	0				1	SIRA	6	AICc	752.97	266.1	0									1	KIR	1	AIC3	1104.33	991.69	0
1	LIR	10	BIC	233.46	20.88	0				1	SIRA	7	AICc	663.19	176.32	0									1	KIR	2	AIC3	143.76	31.13	0
1	LIR	15	BIC	227.68	15.1	0				1	SIRA	8	AICc	620.06	133.19	0									1	KIR	3	AIC3	112.64	0	0.92
1	LIR	1	AWE	2132.43	1907.66	0				1	SIRA	9	AICc	587.1	100.22	0									1	KIR	4	AIC3	117.82	5.18	0.07
1	LIR	2	AWE	613.01	388.24	0				1	SIRA	10	AICc	576.15	89.27	0									1	KIR	5	AIC3	123.82	11.18	0
1	LIR	3	AWE	343.03	118.25	0				1	SIRA	34	AICc	486.87	0	1									1	KIR	6	AIC3	129.82	17.18	0
1	LIR	4	AWE	236.41	11.64	0				1	SIRA	1	AIC3	8756.04	8235.17	0									1	KIR	7	AIC3	135.82	23.18	0
1	LIR	5	AWE	224.77	0	0.97				1	SIRA	2	AIC3	4877.17	4356.29	0									1	KIR	8	AIC3	123.45	10.82	0
1	LIR	6	AWE	232.26	7.49	0.02				1	SIRA	3	AIC3	3114.35	2593.48	0									1	KIR	1	BIC	1103.41	995.38	0
1	LIR	7	AWE	245.43	20.65	0				1	SIRA	4	AIC3	2381.43	1860.56	0									1	KIR	2	BIC	141	32.97	0
1	LIR	8	AWE	262.26	37.49	0				1	SIRA	5	AIC3	1080.42	559.55	0									1	KIR	3	BIC	108.04	0	0.81
1	LIR	9	AWE	279.09	54.32	0				1	SIRA	6	AIC3	751.97	231.1	0									1	KIR	4	BIC	111.38	3.34	0.15
1	LIR	10	AWE	295.92	71.15	0				1	SIRA	7	AIC3	657.99	137.12	0									1	KIR	5	BIC	115.54	7.5	0.02
1	LIR	15	AWE	253.06	28.29	0				1	SIRA	8	AIC3	608.39	87.52	0									1	KIR	6	BIC	119.69	11.66	0
										1	SIRA	9	AIC3	565.85	44.97	0									1	KIR	7	BIC	123.85	15.82	0
										1	SIRA	10	AIC3	540.86	19.99	0									1	KIR	8	BIC	116.09	8.05	0.01
										1	SIRA	34	AIC3	520.87	0	1									1	KIR	1	AWE	1108.49	988.2	0
										1	SIRA	1	BIC	8756.57	8217.8	0									1	KIR	2	AWE	148.04	27.75	0
										1	SIRA	2	BIC	4878.75	4339.97	0									1	KIR	3	AWE	120.29	0	1
										1	SIRA	3	BIC	3116.98	2578.21	0									1	KIR	4	AWE	131.51	11.22	0
										1	SIRA	4	BIC	2385.12	1846.35	0									1	KIR	5	AWE	145.83	25.54	0
										1	SIRA	5	BIC	1085.16	546.39	0									1	KIR	6	AWE	160.15	39.86	0
										1	SIRA	6	BIC	757.76	218.99	0									1	KIR	7	AWE	174.47	54.18	0
										1	SIRA	7	BIC	664.84	126.07	0									1	KIR	8	AWE	133.75	13.46	0
										1	SIRA	8	BIC	616.29	77.52	0
										1	SIRA	9	BIC	574.79	36.02	0
										1	SIRA	10	BIC	550.86	12.09	0
										1	SIRA	34	BIC	538.77	0	1
										1	SIRA	1	AWE	8763.09	8218.14	0
										1	SIRA	2	AWE	4848.91	4303.96	0
										1	SIRA	3	AWE	3076.98	2532.03	0
										1	SIRA	4	AWE	2343.93	1798.97	0
										1	SIRA	5	AWE	1047.51	502.56	0
										1	SIRA	6	AWE	721.58	176.62	0
										1	SIRA	7	AWE	633.06	88.11	0
										1	SIRA	8	AWE	593.62	48.66	0
										1	SIRA	9	AWE	559.79	14.84	0
										1	SIRA	10	AWE	544.95	0	1
										1	SIRA	34	AWE	587.2	42.24	0

## Sheet: C2
LIR									SIR													KIR
# Meta-QTL Table									# Meta-QTL Table													# Meta-QTL Table
##									##													##
--									--													--
QTL	Position	Weight	Distance	CI(95%)	UCI(95%)				QTL	Position	Weight	Distance	CI(95%)	UCI(95%)								QTL	Position	Weight	Distance	CI(95%)	UCI(95%)
--									--													--
1	103.61	0.25	10.98	43.81	52.04				1	90.12	0.15	5.11	24.45	24.45								1	45.66	0.09	4.94	37.65	9.41
2	308.76	0.13	7.84	30.54	103.48				2	210.25	0.05	2.51	23.37	23.36								2	117.63	0.18	8.6	4.21	24.55
3	475.69	0.38	1.74	36.96	158.34				3	250.8	0.13	4.26	12.1	20.81								3	321.2	0.36	5.41	19.96	65.76
4	533.81	0.24	-	140.45	210.11				4	316.24	0.2	5.1	8.85	8.88								4	516.4	0.36	-	56.67	100.34
--									5	385.08	0.08	3.22	17.65	17.65								--
##									6	444.84	0.09	1.84	20.87	20.87								##
# Observed QTL Table									7	494.74	0.16	4.47	29.16	29.16								# Observed QTL Table
##									8	597.43	0.15	-	4.73	4.73								##
--									--													--
QTL Position CI(95%) Predicted Memberships 1 --> 4									##													QTL Position CI(95%) Predicted Memberships 1 --> 4
--									# Observed QTL Table													--
Bohn_1996_SCB_2	124.78	81.22	103.61	1	0	0	0		##													Garcia-L_2010_6	45.66	37.63	45.66	1	0	0	0
Cardinal_2003_4	94.93	52.02	103.61	1	0	0	0		--													Garcia-L_2010_7	153.95	81.54	117.63	0	1	0	0
Krasowski_2006_3	308.76	30.5	308.76	0	1	0	0		QTL Position CI(95%) Predicted Memberships 1 --> 8													Hazen_2003_2	117.54	4.23	117.63	0	1	0	0
Krasowski_2006_4	475.33	48.65	475.69	0	0	1	0		--													Castro-A_2015_MW_2	317.12	23.79	321.2	0	0	1	0
Bohn_1996_SCB_3	484.26	65.97	476.27	0	0	0.99	0.01		Barriere_2008_6	113.39	53.08	90.12	1	0	0	0	0	0	0	0		Garcia-L_2010_8	253.89	69.15	321.2	0	0	1	0
Bohn_1997_SCB_3	448.77	110.47	476.27	0	0	0.99	0.01		Jamp_2002_2ECB_10	40.24	80.67	90.12	1	0	0	0	0	0	0	0		Garcia-L_2010_9	361.4	44.26	321.2	0	0	1	0
Jamp_2002_1ECB_4	591.84	167.78	528.58	0	0	0.09	0.91		Krasowski_2005_4	92.39	29.79	90.12	1	0	0	0	0	0	0	0		Santiago_2016_MCB_2	346.63	191.96	321.2	0	0	1	0
Bohn_1997_SCB_4	529.85	48.33	533.81	0	0	0	1		Santiago_2016_6	5.23	164.33	90.12	1	0	0	0	0	0	0	0		Garcia-L_2010_11	623.7	273.93	516.4	0	0	0	1
--									Courtial_2014_2	210.04	23.48	210.25	0	1	0	0	0	0	0	0		Garcia-L_2009_MW_2	434.87	93.88	516.4	0	0	0	1
MODEL									Schon_1993_ECB_2	232.83	119.36	243.03	0	0.24	0.73	0.03	0	0	0	0		Garcia-L_2010_10	509.2	38.26	516.4	0	0	0	1
Criterion	Chromosome	Trait	Model						Riboulet_2008_3	263.65	21.76	250.8	0	0	1	0	0	0	0	0		Garcia-L_2009_MW_3	553.98	54.33	516.4	0	0	0	1
AIC	2	LIR	4						Krasowski_2005_5	243.3	15.01	250.8	0	0	1	0	0	0	0	0		MODEL
Criterion	Chromosome	Trait	Model						Cardinal_2003_5	279.14	55	267.81	0	0	0.74	0.26	0	0	0	0		Criterion	Chromosome	Trait	Model
AICc	2	LIR	4						Fontaine_2003_2	327.05	36.1	316.24	0	0	0	1	0	0	0	0		AIC	2	KIR'	7
Criterion	Chromosome	Trait	Model						Barriere_2008_7	316.98	11.05	316.24	0	0	0	1	0	0	0	0		Criterion	Chromosome	Trait	Model
AIC3	2	LIR	4						Roussel_2002_4	327.05	38.61	316.24	0	0	0	1	0	0	0	0		AICc	2	KIR'	4
Criterion	Chromosome	Trait	Model						Krasowski_2004_ECB_1	308.58	18.62	316.24	0	0	0	1	0	0	0	0		Criterion	Chromosome	Trait	Model
BIC	2	LIR	4						Santiago_2016_7	334.88	69.15	316.93	0	0	0	0.99	0.01	0	0	0		AIC3	2	KIR'	6
Criterion	Chromosome	Trait	Model						Roussel_2002_5	393.44	22.93	385.08	0	0	0	0	1	0	0	0		Criterion	Chromosome	Trait	Model
AWE	2	LIR	4						Cardinal_2001_ECB_1	372.77	27.75	385.08	0	0	0	0	1	0	0	0		BIC	2	KIR'	6
									Krasowski_2005_6	451.16	48.84	444.84	0	0	0	0	0	1	0	0		Criterion	Chromosome	Trait	Model
CRITERION									Roussel_2002_6	443.24	23.13	444.84	0	0	0	0	0	1	0	0		AWE	2	KIR'	5
Chromosome	Trait	K	Criterion	Value	Delta	Weight			Santiago_2016_MCB_3	454.05	212.03	464.07	0	0	0	0.03	0.14	0.34	0.48	0.02
2	LIR	1	AIC	1000.28	900.85	0			Krasowski_2004_ECB_2	499.71	73.34	494.24	0	0	0	0	0	0.01	0.99	0		CRITERION
2	LIR	2	AIC	323.5	224.07	0			Cardinal_2003_6	492.58	41.75	494.74	0	0	0	0	0	0	1	0		Chromosome	Trait	K	Criterion	Value	Delta	Weight
2	LIR	3	AIC	104.35	4.93	0.06			Cardinal_2001_ECB_2	492.58	54.41	494.74	0	0	0	0	0	0	1	0		2	KIR'	1	AIC	2886	2730.93	0
2	LIR	4	AIC	99.43	0	0.73			Santiago_2016_8	518.16	117.68	497.35	0	0	0	0	0	0.03	0.93	0.04		2	KIR'	2	AIC	666.34	511.27	0
2	LIR	5	AIC	103.43	4	0.1			Barriere_2008_8	592.3	19.68	597.43	0	0	0	0	0	0	0	1		2	KIR'	3	AIC	219.88	64.81	0
2	LIR	6	AIC	107.38	7.95	0.01			Courtial_2013_2	597.04	10.58	597.43	0	0	0	0	0	0	0	1		2	KIR'	4	AIC	172.24	17.17	0
2	LIR	7	AIC	111.38	11.95	0			Courtial_2014_3	599.13	25.32	597.43	0	0	0	0	0	0	0	1		2	KIR'	5	AIC	160.04	4.97	0
2	LIR	8	AIC	103.61	4.18	0.09			Schon_1993_ECB_3	619.22	39	597.43	0	0	0	0	0	0	0	1		2	KIR'	6	AIC	155.63	0.56	0.02
2	LIR	1	AICc	1000.95	901.52	0			--													2	KIR'	7	AIC	155.07	0	0.02
2	LIR	2	AICc	329.5	230.07	0			MODEL													2	KIR'	8	AIC	158.04	2.98	0.01
2	LIR	3	AICc	134.35	34.93	0			Criterion	Chromosome	Trait	Model										2	KIR'	9	AIC	157.64	2.57	0.01
2	LIR	4	AICc	99.43	0	0.78			AIC	2	SIR	9										2	KIR'	10	AIC	161.64	6.57	0
2	LIR	5	AICc	103.43	4	0.11			Criterion	Chromosome	Trait	Model										2	KIR'	11	AIC	147.62	-7.45	0.95
2	LIR	6	AICc	107.38	7.95	0.01			AICc	2	SIR	8										2	KIR'	1	AICc	2886.44	2676.88	0
2	LIR	7	AICc	111.38	11.95	0			Criterion	Chromosome	Trait	Model										2	KIR'	2	AICc	669.77	460.2	0
2	LIR	8	AICc	103.61	4.18	0.1			AIC3	2	SIR	9										2	KIR'	3	AICc	231.88	22.31	0
2	LIR	1	AIC3	1001.28	894.85	0			Criterion	Chromosome	Trait	Model										2	KIR'	4	AICc	209.57	0	0
2	LIR	2	AIC3	326.5	220.07	0			BIC	2	SIR	9										2	KIR'	5	AICc	340.04	130.47	0
2	LIR	3	AIC3	109.35	2.93	0.17			Criterion	Chromosome	Trait	Model										2	KIR'	6	AICc	155.63	-53.94	0.02
2	LIR	4	AIC3	106.43	0	0.74			AWE	2	SIR	8										2	KIR'	7	AICc	155.07	-54.5	0.02
2	LIR	5	AIC3	112.43	6	0.04																2	KIR'	8	AICc	158.04	-51.53	0.01
2	LIR	6	AIC3	118.38	11.95	0			CRITERION													2	KIR'	9	AICc	157.64	-51.93	0.01
2	LIR	7	AIC3	124.38	17.95	0			Chromosome	Trait	K	Criterion	Value	Delta	Weight							2	KIR'	10	AICc	161.64	-47.93	0
2	LIR	8	AIC3	111.61	5.18	0.06			2	SIR	1	AIC	5700.02	5349.45	0							2	KIR'	11	AICc	147.62	-61.95	0.95
2	LIR	1	BIC	1000.36	900.37	0			2	SIR	2	AIC	3018.73	2668.17	0							2	KIR'	1	AIC3	2887	2720.37	0
2	LIR	2	BIC	323.74	223.75	0			2	SIR	3	AIC	1590.07	1239.51	0							2	KIR'	2	AIC3	669.34	502.71	0
2	LIR	3	BIC	104.75	4.77	0.07			2	SIR	4	AIC	993.95	643.39	0							2	KIR'	3	AIC3	224.88	58.25	0
2	LIR	4	BIC	99.99	0	0.74			2	SIR	5	AIC	528.84	178.27	0							2	KIR'	4	AIC3	179.24	12.61	0
2	LIR	5	BIC	104.14	4.16	0.09			2	SIR	6	AIC	400.66	50.1	0							2	KIR'	5	AIC3	169.04	2.41	0.01
2	LIR	6	BIC	108.25	8.26	0.01			2	SIR	7	AIC	372.87	22.31	0							2	KIR'	6	AIC3	166.63	0	0.02
2	LIR	7	BIC	112.41	12.42	0			2	SIR	8	AIC	354.39	3.83	0.11							2	KIR'	7	AIC3	168.07	1.44	0.01
2	LIR	8	BIC	104.24	4.25	0.09			2	SIR	9	AIC	350.56	0	0.78							2	KIR'	8	AIC3	173.04	6.41	0
2	LIR	1	AWE	1005.44	890.14	0			2	SIR	10	AIC	354.54	3.98	0.11							2	KIR'	9	AIC3	174.64	8.01	0
2	LIR	2	AWE	328.39	213.09	0			2	SIR	27	AIC	370.81	20.25	0							2	KIR'	10	AIC3	180.64	14.01	0
2	LIR	3	AWE	115.75	0.44	0.37			2	SIR	1	AICc	5700.18	5302.15	0							2	KIR'	11	AIC3	158.62	-8.01	0.97
2	LIR	4	AWE	115.3	0	0.46			2	SIR	2	AICc	3019.77	2621.74	0							2	KIR'	1	BIC	2886.4	2726.39	0
2	LIR	5	AWE	129.62	14.32	0			2	SIR	3	AICc	1592.93	1194.9	0							2	KIR'	2	BIC	667.54	507.53	0
2	LIR	6	AWE	143.32	28.01	0			2	SIR	4	AICc	999.84	601.82	0							2	KIR'	3	BIC	221.87	61.87	0
2	LIR	7	AWE	157.63	42.33	0			2	SIR	5	AICc	539.43	141.4	0							2	KIR'	4	BIC	175.02	15.01	0
2	LIR	8	AWE	117.21	1.9	0.18			2	SIR	6	AICc	418.26	20.23	0							2	KIR'	5	BIC	163.62	3.61	0
									2	SIR	7	AICc	400.87	2.84	0							2	KIR'	6	BIC	160.01	0	0.02
									2	SIR	8	AICc	398.03	0	0							2	KIR'	7	BIC	160.24	0.24	0.02
									2	SIR	9	AICc	418.56	20.53	0							2	KIR'	8	BIC	164.01	4.01	0
									2	SIR	10	AICc	463.11	65.09	0							2	KIR'	9	BIC	164.41	4.4	0
									2	SIR	27	AICc	370.81	-27.21	1							2	KIR'	10	BIC	169.2	9.2	0
									2	SIR	1	AIC3	5701.02	5333.45	0							2	KIR'	11	BIC	152	-8.01	0.96
									2	SIR	2	AIC3	3021.73	2654.17	0							2	KIR'	1	AWE	2891.8	2712.13	0
									2	SIR	3	AIC3	1595.07	1227.51	0							2	KIR'	2	AWE	670.93	491.26	0
									2	SIR	4	AIC3	1000.95	633.39	0							2	KIR'	3	AWE	224.98	45.31	0
									2	SIR	5	AIC3	537.84	170.27	0							2	KIR'	4	AWE	185.1	5.44	0
									2	SIR	6	AIC3	411.66	44.1	0							2	KIR'	5	AWE	179.67	0	0
									2	SIR	7	AIC3	385.87	18.31	0							2	KIR'	6	AWE	183.87	4.2	0
									2	SIR	8	AIC3	369.39	1.83	0.28							2	KIR'	7	AWE	191.96	12.29	0
									2	SIR	9	AIC3	367.56	0	0.69							2	KIR'	8	AWE	205.47	25.8	0
									2	SIR	10	AIC3	373.54	5.98	0.03							2	KIR'	9	AWE	213.38	33.72	0
									2	SIR	27	AIC3	397.81	30.25	0							2	KIR'	10	AWE	228.98	49.31	0
									2	SIR	1	BIC	5701.31	5328.72	0							2	KIR'	11	AWE	163.35	-16.32	1
									2	SIR	2	BIC	3022.62	2650.02	0
									2	SIR	3	BIC	1596.55	1223.96	0
									2	SIR	4	BIC	1003.02	630.43	0
									2	SIR	5	BIC	540.5	167.91	0
									2	SIR	6	BIC	414.92	42.32	0
									2	SIR	7	BIC	389.72	17.13	0
									2	SIR	8	BIC	373.83	1.24	0.34
									2	SIR	9	BIC	372.59	0	0.63
									2	SIR	10	BIC	379.16	6.57	0.02
									2	SIR	27	BIC	405.8	33.21	0
									2	SIR	1	AWE	5707.61	5341.77	0
									2	SIR	2	AWE	3005.76	2639.92	0
									2	SIR	3	AWE	1571.09	1205.25	0
									2	SIR	4	AWE	975.42	609.58	0
									2	SIR	5	AWE	515.2	149.36	0
									2	SIR	6	AWE	393.83	27.99	0
									2	SIR	7	AWE	376.56	10.72	0
									2	SIR	8	AWE	365.84	0	0.97
									2	SIR	9	AWE	373.04	7.2	0.03
									2	SIR	10	AWE	391.69	25.85	0
									2	SIR	27	AWE	433.36	67.52	0

## Sheet: C3
LIR								SIR										KIR
# Meta-QTL Table								# Meta-QTL Table										# Meta-QTL Table
##								##										##
--								--										--
QTL	Position	Weight	Distance	CI(95%)	UCI(95%)			QTL	Position	Weight	Distance	CI(95%)	UCI(95%)					QTL	Position	Weight	Distance	CI(95%)	UCI(95%)
--								--										--
1	106.58	0.32	3.54	26.9	112.55			1	112.94	0.25	7.39	11.26	20.92					1	38.8	0.2	2.96	62.24	50.82
2	273.87	0.38	7.45	22.95	278.47			2	248.13	0.16	2.9	11.42	23.28					2	201.54	0.13	0.51	4.04	196.16
3	658.92	0.3	-	136.48	694.43			3	331.4	0.18	1.3	14.72	32.79					3	233.51	0.13	0.5	15.67	227.42
LIR								4	374.89	0.24	8.48	14.75	25.34					4	265.87	0.13	0.98	10.28	258.82
# Observed QTL Table								5	712.1	0.17	-	191.02	190.64					5	324.91	0.12	3.23	5.77	316.24
##								--										6	543.52	0.19	2.98	116.88	532.95
--								##										7	726.2	0.09	-	712.32	804.99
QTL Position CI(95%) Predicted Memberships 1 --> 3								# Observed QTL Table										--
--								##										##
Krasowski_2006_5	68.94	39.2	106.58	1	0	0		--										# Observed QTL Table
Cardinal_2003_7	101.9	53.12	106.58	1	0	0		QTL Position CI(95%) Predicted Memberships 1 --> 5										##
Krasowski_2006_6	175.02	51.31	106.58	1	0	0		--										--
Bohn_1997_SCB_5	326.51	487.45	254.8	0.16	0.82	0.02		Fontaine_2003_3	151.84	38.53	112.94	1	0	0	0	0		QTL Position CI(95%) Predicted Memberships 1 --> 7
Krasowski_2006_8	356.35	62.84	273.87	0	1	0		Cardinal_2003_7	101.9	53.12	112.94	1	0	0	0	0		--
Krasowski_2006_7	286.73	168.21	273.87	0	1	0		Roussel_2002_7	108.56	18.15	112.94	1	0	0	0	0		Castro-A_2015_MW_3	49.98	96.67	38.8	1	0	0	0	0	0	0
Cardinal_2003_8	260.5	24.89	273.87	0	1	0		Cardinal_2001_ECB_3	49.11	37.36	112.94	1	0	0	0	0		Garcia-L_2010_12	29.74	81.58	38.8	1	0	0	0	0	0	0
Khairallah_1998_SWCB_1	629.68	53.7	658.92	0	0	1		Barriere_2008_9	126.82	19.72	112.94	1	0	0	0	0		Hazen_2003_3	201.53	4.04	201.54	0	1	0	0	0	0	0
Cardinal_2006b_ECB_2	652.35	156.96	658.92	0	0	1		Krasowski_2005_7	114.79	43.83	112.94	1	0	0	0	0		Garcia-L_2010_13	209.57	502.27	218.54	0.15	0.23	0.23	0.22	0.15	0.01	0
Krasowski_2006_9	774.9	105.45	658.92	0	0	1		Barriere_2008_10	255	18.97	248.13	0	1	0	0	0		Hazen_2003_4	233.51	15.68	233.51	0	0	1	0	0	0	0
--								Cardinal_2001_ECB_4	266.13	35.12	248.13	0	1	0	0	0		Garcia-L_2010_14	298.71	628.53	264.89	0.09	0.18	0.2	0.21	0.21	0.1	0
MODEL								Courtial_2014_4	238.97	15.8	248.13	0	1	0	0	0		Hazen_2003_5	265.87	10.27	265.87	0	0	0	1	0	0	0
Criterion	Chromosome	Trait	Model					Krasowski_2004_ECB_3	286.73	93.96	279.79	0	0.58	0.41	0	0		Hazen_2003_6	324.92	5.76	324.91	0	0	0	0	1	0	0
AIC	3	LIR	6					Krasowski_2002_ECB_3	298.02	38.57	331.4	0	0	1	0	0		Garcia-L_2009_MW_4	537	131.63	543.52	0	0	0	0	0	1	0
Criterion	Chromosome	Trait	Model					Krasowski_2005_8	337.62	16.74	331.4	0	0	1	0	0		Garcia-L_2010_15	573.35	252.45	549	0	0	0	0	0	0.97	0.03
AICc	3	LIR	3					Courtial_2013_3	338.44	55.82	334.01	0	0	0.94	0.06	0		Garcia-L_2010_16	727.1	104.9	726.2	0	0	0	0	0	0	1
Criterion	Chromosome	Trait	Model					Schon_1993_ECB_4	318.64	160.8	335.32	0	0.12	0.56	0.32	0		--
AIC3	3	LIR	6					Santiago_2016_9	450.88	608.93	362.65	0.05	0.14	0.27	0.45	0.09		MODEL
Criterion	Chromosome	Trait	Model					Roussel_2002_8	368.19	55.62	373.59	0	0	0.03	0.97	0		Criterion	Chromosome	Trait	Model
BIC	3	LIR	6					Fontaine_2003_4	368.19	42.73	374.89	0	0	0	1	0		AIC	3	KIR	7
Criterion	Chromosome	Trait	Model					Ordas_2010_MCB_3	398.17	32.34	374.89	0	0	0	1	0		Criterion	Chromosome	Trait	Model
AWE	3	LIR	6					Courtial_2014_5	368.19	22.07	374.89	0	0	0	1	0		AICc	3	KIR	7
								Barriere_2008_11	372.85	37.91	374.89	0	0	0	1	0		Criterion	Chromosome	Trait	Model
CRITERION								Papst_2004a_ECB_5	715.87	107.64	712.1	0	0	0	0	1		AIC3	3	KIR	7
Chromosome	Trait	K	Criterion	Value	Delta	Weight		Bohn_2000_ECB_3	734.86	159.23	712.1	0	0	0	0	1		Criterion	Chromosome	Trait	Model
3	LIR	1	AIC	1850.99	1712.97	0		Papst_2004b_ECB_2	768.1	117.01	712.1	0	0	0	0	1		BIC	3	KIR	7
3	LIR	2	AIC	538.36	400.35	0		Fontaine_2003_5	675.02	84.01	712.1	0	0	0	0	1		Criterion	Chromosome	Trait	Model
3	LIR	3	AIC	206.31	68.29	0		--										AWE	3	KIR	7
3	LIR	4	AIC	176.26	38.24	0		MODEL
3	LIR	5	AIC	153.09	15.07	0		Criterion	Chromosome	Trait	Model							CRITERION
3	LIR	6	AIC	138.02	0	0.41		AIC	3	SIR	10							Chromosome	Trait	K	Criterion	Value	Delta	Weight
3	LIR	7	AIC	140.82	2.8	0.1		Criterion	Chromosome	Trait	Model							3	KIR	1	AIC	749.47	606.43	0
3	LIR	8	AIC	144.82	6.8	0.01		AICc	3	SIR	5							3	KIR	2	AIC	641.14	498.11	0
3	LIR	9	AIC	148.82	10.8	0		Criterion	Chromosome	Trait	Model							3	KIR	3	AIC	540.12	397.08	0
3	LIR	10	AIC	137.74	-0.27	0.47		AIC3	3	SIR	9							3	KIR	4	AIC	501.06	358.02	0
3	LIR	1	AICc	1851.49	1630.18	0		Criterion	Chromosome	Trait	Model							3	KIR	5	AIC	252.6	109.56	0
3	LIR	2	AICc	542.36	321.05	0		BIC	3	SIR	9							3	KIR	6	AIC	156.16	13.12	0
3	LIR	3	AICc	221.31	0	0		Criterion	Chromosome	Trait	Model							3	KIR	7	AIC	143.04	0	0.47
3	LIR	4	AICc	232.26	10.95	0		AWE	3	SIR	5							3	KIR	8	AIC	147.04	4	0.06
3	LIR	5	AICc	153.09	-68.22	0												3	KIR	9	AIC	151.04	8	0.01
3	LIR	6	AICc	138.02	-83.29	0.41		CRITERION										3	KIR	10	AIC	155.04	12	0
3	LIR	7	AICc	140.82	-80.49	0.1		Chromosome	Trait	K	Criterion	Value	Delta	Weight				3	KIR	11	AIC	143.08	0.05	0.46
3	LIR	8	AICc	144.82	-76.49	0.01		3	SIR	1	AIC	5250.65	4933.64	0				3	KIR	1	AICc	749.91	606.87	0
3	LIR	9	AICc	148.82	-72.49	0		3	SIR	2	AIC	1939.73	1622.72	0				3	KIR	2	AICc	644.57	501.53	0
3	LIR	10	AICc	137.74	-83.57	0.47		3	SIR	3	AIC	1025.61	708.61	0				3	KIR	3	AICc	552.12	409.08	0
3	LIR	1	AIC3	1851.99	1702.97	0		3	SIR	4	AIC	413.15	96.15	0				3	KIR	4	AICc	538.39	395.35	0
3	LIR	2	AIC3	541.36	392.35	0		3	SIR	5	AIC	370.69	53.68	0				3	KIR	5	AICc	432.6	289.56	0
3	LIR	3	AIC3	211.31	62.29	0		3	SIR	6	AIC	362.94	45.93	0				3	KIR	6	AICc	156.16	13.12	0
3	LIR	4	AIC3	183.26	34.24	0		3	SIR	7	AIC	343.5	26.49	0				3	KIR	7	AICc	143.04	0	0.47
3	LIR	5	AIC3	162.09	13.07	0		3	SIR	8	AIC	320.64	3.64	0.09				3	KIR	8	AICc	147.04	4	0.06
3	LIR	6	AIC3	149.02	0	0.33		3	SIR	9	AIC	318.16	1.15	0.33				3	KIR	9	AICc	151.04	8	0.01
3	LIR	7	AIC3	153.82	4.8	0.03		3	SIR	10	AIC	317.01	0	0.58				3	KIR	10	AICc	155.04	12	0
3	LIR	8	AIC3	159.82	10.8	0		3	SIR	24	AIC	327.66	10.66	0				3	KIR	11	AICc	143.08	0.05	0.46
3	LIR	9	AIC3	165.82	16.8	0		3	SIR	1	AICc	5250.83	4867.28	0				3	KIR	1	AIC3	750.47	594.43	0
3	LIR	10	AIC3	147.74	-1.27	0.63		3	SIR	2	AICc	1940.93	1557.38	0				3	KIR	2	AIC3	644.14	488.11	0
3	LIR	1	BIC	1851.3	1709.95	0		3	SIR	3	AICc	1028.95	645.4	0				3	KIR	3	AIC3	545.12	389.08	0
3	LIR	2	BIC	539.27	397.92	0		3	SIR	4	AICc	420.15	36.61	0				3	KIR	4	AIC3	508.06	352.02	0
3	LIR	3	BIC	207.82	66.48	0		3	SIR	5	AICc	383.55	0	0				3	KIR	5	AIC3	261.6	105.56	0
3	LIR	4	BIC	178.38	37.03	0		3	SIR	6	AICc	384.94	1.39	0				3	KIR	6	AIC3	167.16	11.12	0
3	LIR	5	BIC	155.82	14.47	0		3	SIR	7	AICc	379.9	-3.65	0				3	KIR	7	AIC3	156.04	0	0.27
3	LIR	6	BIC	141.35	0	0.39		3	SIR	8	AICc	380.64	-2.9	0				3	KIR	8	AIC3	162.04	6	0.01
3	LIR	7	BIC	144.76	3.41	0.07		3	SIR	9	AICc	420.16	36.61	0				3	KIR	9	AIC3	168.04	12	0
3	LIR	8	BIC	149.36	8.01	0.01		3	SIR	10	AICc	507.01	123.46	0				3	KIR	10	AIC3	174.04	18	0
3	LIR	9	BIC	153.97	12.62	0		3	SIR	24	AICc	327.66	-55.88	1				3	KIR	11	AIC3	154.08	-1.95	0.72
3	LIR	10	BIC	140.77	-0.58	0.53		3	SIR	1	AIC3	5251.65	4916.49	0				3	KIR	1	BIC	749.86	601.65	0
3	LIR	1	AWE	1856.6	1688.21	?		3	SIR	2	AIC3	1942.73	1607.57	0				3	KIR	2	BIC	642.34	494.13	0
3	LIR	2	AWE	543.12	374.73	?		3	SIR	3	AIC3	1030.61	695.46	0				3	KIR	3	BIC	542.1	393.89	0
3	LIR	3	AWE	213.53	45.14	?		3	SIR	4	AIC3	420.15	85	0				3	KIR	4	BIC	503.84	355.63	0
3	LIR	4	AWE	190.98	22.59	?		3	SIR	5	AIC3	379.69	44.53	0				3	KIR	5	BIC	256.18	107.97	0
3	LIR	5	AWE	176	7.62	?		3	SIR	6	AIC3	373.94	38.78	0				3	KIR	6	BIC	160.54	12.33	0
3	LIR	6	AWE	168.39	0	?		3	SIR	7	AIC3	356.5	21.34	0				3	KIR	7	BIC	148.21	0	0.39
3	LIR	7	AWE	?	?	?		3	SIR	8	AIC3	335.64	0.49	0.32				3	KIR	8	BIC	153.01	4.8	0.04
3	LIR	8	AWE	?	?	?		3	SIR	9	AIC3	335.16	0	0.41				3	KIR	9	BIC	157.8	9.59	0
3	LIR	9	AWE	?	?	?		3	SIR	10	AIC3	336.01	0.85	0.27				3	KIR	10	BIC	162.6	14.39	0
3	LIR	10	AWE	?	?	?		3	SIR	24	AIC3	351.66	16.51	0				3	KIR	11	BIC	147.46	-0.75	0.57
								3	SIR	1	BIC	5251.83	4913.64	0				3	KIR	1	AWE	755.26	571.92	0
								3	SIR	2	BIC	1943.26	1605.08	0				3	KIR	2	AWE	649.46	466.11	0
								3	SIR	3	BIC	1031.5	693.32	0				3	KIR	3	AWE	550.01	366.66	0
								3	SIR	4	BIC	421.4	83.22	0				3	KIR	4	AWE	519.77	336.42	0
								3	SIR	5	BIC	381.29	43.11	0				3	KIR	5	AWE	277.22	93.87	0
								3	SIR	6	BIC	375.9	37.71	0				3	KIR	6	AWE	188.24	4.89	0
								3	SIR	7	BIC	358.81	20.63	0				3	KIR	7	AWE	183.34	0	0
								3	SIR	8	BIC	338.32	0.13	0.38				3	KIR	8	AWE	198.94	15.59	0
								3	SIR	9	BIC	338.18	0	0.4				3	KIR	9	AWE	214.53	31.18	0
								3	SIR	10	BIC	339.39	1.21	0.22				3	KIR	10	AWE	230.12	46.77	0
								3	SIR	24	BIC	355.94	17.75	0				3	KIR	11	AWE	165.78	-17.57	1
								3	SIR	1	AWE	5258.01	4890.76	0
								3	SIR	2	AWE	1935.07	1567.82	0
								3	SIR	3	AWE	1015.8	648.55	0
								3	SIR	4	AWE	403.19	35.94	0
								3	SIR	5	AWE	367.25	0	0
								3	SIR	6	AWE	368.85	1.6	0
								3	SIR	7	AWE	359.2	-8.05	0
								3	SIR	8	AWE	347.03	-20.22	0.98
								3	SIR	9	AWE	355.6	-11.65	0.01
								3	SIR	10	AWE	365.05	-2.2	0
								3	SIR	24	AWE	390.31	23.06	0

## Sheet: C4
LIR									SIR											KIR
# Meta-QTL Table									# Meta-QTL Table											# Meta-QTL Table
##									##											##
--									--											--
QTL	Position	Weight	Distance	CI(95%)	UCI(95%)				QTL	Position	Weight	Distance	CI(95%)	UCI(95%)						QTL	Position	Weight	Distance	CI(95%)	UCI(95%)
--									--											--
1	22.92	0.13	3.86	25.65	23.46				1	184.69	0.24	2.58	25.47	168.9						1	217.31	0.25	10.77	52.59	64.71
2	67.59	0.37	19.22	7.71	62.83				2	255.91	0.08	4.23	13.32	233.11						2	572.67	0.5	4.12	8.78	108
3	436.68	0.25	7.08	21.57	389.43				3	314.99	0.13	11.5	11.89	286.84						3	674.68	0.13	3.95	38.7	132.14
4	630.7	0.25	-	184.59	589.62				4	491.57	0.19	7.21	19.91	434.03						4	731.33	0.13	-	102.69	168.31
--									5	595.59	0.19	5.76	14.2	536.49						--
##									6	702.71	0.18	-	25.43	643.65						##
# Observed QTL Table									--											# Observed QTL Table
##									##											##
--									# Observed QTL Table											--
QTL Position CI(95%) Predicted Memberships 1 --> 4									##											QTL Position CI(95%) Predicted Memberships 1 --> 4
--									--											--
Krasowski_2006_10	22.62	25.72	22.92	1	0	0	0		QTL Position CI(95%) Predicted Memberships 1 --> 6											Garcia-L_2010_17	224.46	57.39	217.31	1	0	0	0
Jamp_2002_1ECB_5	56.61	67.54	64.91	0.06	0.94	0	0		--											Garcia-L_2009_MW_5	179.73	131.56	217.31	1	0	0	0
Cardinal_2006b_ECB_3	68.17	7.88	67.59	0	1	0	0		Roussel_2002_9	184.47	29.67	184.69	1	0	0	0	0	0		Garcia-L_2010_19	599.13	91.1	572.67	0	1	0	0
Cardinal_2006a_ECB_1	59.5	33.59	67.59	0	1	0	0		Mechin_2001_4	182.56	54.84	184.69	1	0	0	0	0	0		Hazen_2003_7	572.57	8.86	572.67	0	1	0	0
Krasowski_2006_11	439.5	21.99	436.68	0	0	1	0		Krasowski_2002_ECB_4	200.9	130.22	188.54	0.91	0.08	0	0	0	0		Garcia-L_2010_18	548.26	103.25	572.67	0	1	0	0
Jamp_2002_1ECB_6	365.48	110.54	436.68	0	0	1	0		Santiago_2016_10	188.7	205.6	197.15	0.85	0.12	0.03	0	0	0		Castro-A_2015_MW_4	581.77	151.04	573.69	0	0.99	0.01	0
Krasowski_2006_13	647.11	61.23	630.7	0	0	0	1		Barriere_2008_12	255.99	13.33	255.91	0	1	0	0	0	0		Garcia-L_2009_MW_6	674.8	38.73	674.68	0	0	1	0
Krasowski_2006_12	579.8	107.84	630.7	0	0	0	1		Krasowski_2005_9	331.75	56.88	314.99	0	0	1	0	0	0		Garcia-L_2010_20	731.33	39.71	731.33	0	0	0	1
--									Riboulet_2008_4	314.24	12.15	314.99	0	0	1	0	0	0		--
MODEL									Mechin_2001_5	509.93	66.17	491.57	0	0	0	1	0	0		MODEL
Criterion	Chromosome	Trait	Model						Fontaine_2003_6	423.19	53.51	491.57	0	0	0	1	0	0		Criterion	Chromosome	Trait	Model
AIC	4	LIR	4						Barriere_2008_13	501.7	22.66	491.57	0	0	0	1	0	0		AIC	4	KIR	4
Criterion	Chromosome	Trait	Model						Courtial_2013_4	564.28	39.08	595.59	0	0	0	0	1	0		Criterion	Chromosome	Trait	Model
AICc	4	LIR	4						Courtial_2013_5	594.1	18.86	595.59	0	0	0	0	1	0		AICc	4	KIR	4
Criterion	Chromosome	Trait	Model						Courtial_2014_6	612	25.95	595.59	0	0	0	0	1	0		Criterion	Chromosome	Trait	Model
AIC3	4	LIR	4						Cardinal_2003_10	676.78	136.3	694.14	0	0	0	0	0.08	0.92		AIC3	4	KIR	4
Criterion	Chromosome	Trait	Model						Fontaine_2003_7	696.29	22.23	702.71	0	0	0	0	0	1		Criterion	Chromosome	Trait	Model
BIC	4	LIR	4						Krasowski_2005_10	732.07	45.35	702.71	0	0	0	0	0	1		BIC	4	KIR	4
Criterion	Chromosome	Trait	Model						--											Criterion	Chromosome	Trait	Model
AWE	4	LIR	4						MODEL											AWE	4	KIR	4
									Criterion	Chromosome	Trait	Model
CRITERION									AIC	4	SIR	9								CRITERION
Chromosome	Trait	K	Criterion	Value	Delta	Weight			Criterion	Chromosome	Trait	Model								Chromosome	Trait	K	Criterion	Value	Delta	Weight
4	LIR	1	AIC	2280.96	2181.3	0			AICc	4	SIR	6								4	KIR	1	AIC	1115.87	1020.72	0
4	LIR	2	AIC	300.09	200.44	0			Criterion	Chromosome	Trait	Model								4	KIR	2	AIC	398.33	303.18	0
4	LIR	3	AIC	134.45	34.79	0			AIC3	4	SIR	8								4	KIR	3	AIC	104.37	9.21	0.01
4	LIR	4	AIC	99.65	0	0.18			Criterion	Chromosome	Trait	Model								4	KIR	4	AIC	95.15	0	0.81
4	LIR	5	AIC	99.73	0.08	0.17			BIC	4	SIR	8								4	KIR	5	AIC	99.15	4	0.11
4	LIR	6	AIC	103.73	4.08	0.02			Criterion	Chromosome	Trait	Model								4	KIR	6	AIC	103.15	8	0.01
4	LIR	7	AIC	105.87	6.22	0.01			AWE	4	SIR	7								4	KIR	7	AIC	107.15	12	0
4	LIR	8	AIC	97.2	-2.45	0.62														4	KIR	8	AIC	100.71	5.56	0.05
4	LIR	1	AICc	2281.62	2181.97	0			CRITERION											4	KIR	1	AICc	1116.54	1021.38	0
4	LIR	2	AICc	306.09	206.44	0			Chromosome	Trait	K	Criterion	Value	Delta	Weight					4	KIR	2	AICc	404.33	309.18	0
4	LIR	3	AICc	164.45	64.79	0			4	SIR	1	AIC	6052.49	5840.9	0					4	KIR	3	AICc	134.37	39.21	0
4	LIR	4	AICc	99.65	0	0.18			4	SIR	2	AIC	1401.2	1189.62	0					4	KIR	4	AICc	95.15	0	0.82
4	LIR	5	AICc	99.73	0.08	0.17			4	SIR	3	AIC	879.43	667.85	0					4	KIR	5	AICc	99.15	4	0.11
4	LIR	6	AICc	103.73	4.08	0.02			4	SIR	4	AIC	543.92	332.33	0					4	KIR	6	AICc	103.15	8	0.02
4	LIR	7	AICc	105.87	6.22	0.01			4	SIR	5	AIC	323.11	111.53	0					4	KIR	7	AICc	107.15	12	0
4	LIR	8	AICc	97.2	-2.45	0.62			4	SIR	6	AIC	236.96	25.37	0					4	KIR	8	AICc	100.71	5.56	0.05
4	LIR	1	AIC3	2281.96	2175.3	0			4	SIR	7	AIC	215.64	4.05	0.04					4	KIR	1	AIC3	1116.87	1014.72	0
4	LIR	2	AIC3	303.09	196.44	0			4	SIR	8	AIC	212.13	0.55	0.21					4	KIR	2	AIC3	401.33	299.18	0
4	LIR	3	AIC3	139.45	32.79	0			4	SIR	9	AIC	211.58	0	0.28					4	KIR	3	AIC3	109.37	7.21	0.02
4	LIR	4	AIC3	106.65	0	0.29			4	SIR	10	AIC	213.44	1.85	0.11					4	KIR	4	AIC3	102.15	0	0.9
4	LIR	5	AIC3	108.73	2.08	0.1			4	SIR	16	AIC	211.02	-0.57	0.37					4	KIR	5	AIC3	108.15	6	0.04
4	LIR	6	AIC3	114.73	8.08	0.01			4	SIR	1	AICc	6052.77	5749.82	0					4	KIR	6	AIC3	114.15	12	0
4	LIR	7	AIC3	118.87	12.22	0			4	SIR	2	AICc	1403.2	1100.25	0					4	KIR	7	AIC3	120.15	18	0
4	LIR	8	AIC3	105.2	-1.45	0.6			4	SIR	3	AICc	885.43	582.48	0					4	KIR	8	AIC3	108.71	6.56	0.03
4	LIR	1	BIC	2281.04	2180.83	0			4	SIR	4	AICc	557.92	254.96	0					4	KIR	1	BIC	1115.95	1020.24	0
4	LIR	2	BIC	300.33	200.12	0			4	SIR	5	AICc	353.11	50.16	0					4	KIR	2	BIC	398.57	302.86	0
4	LIR	3	BIC	134.84	34.63	0			4	SIR	6	AICc	302.96	0	0					4	KIR	3	BIC	104.76	9.05	0.01
4	LIR	4	BIC	100.21	0	0.19			4	SIR	7	AICc	397.64	94.68	0					4	KIR	4	BIC	95.71	0	0.82
4	LIR	5	BIC	100.45	0.24	0.17			4	SIR	8	AICc	212.13	-90.83	0.22					4	KIR	5	BIC	99.87	4.16	0.1
4	LIR	6	BIC	104.61	4.4	0.02			4	SIR	9	AICc	211.58	-91.37	0.29					4	KIR	6	BIC	104.03	8.32	0.01
4	LIR	7	BIC	106.91	6.7	0.01			4	SIR	10	AICc	213.44	-89.52	0.11					4	KIR	7	BIC	108.19	12.48	0
4	LIR	8	BIC	97.84	-2.37	0.62			4	SIR	16	AICc	211.02	-91.94	0.38					4	KIR	8	BIC	101.35	5.64	0.05
4	LIR	1	AWE	2286.12	2171.15	0			4	SIR	1	AIC3	6053.49	5826.36	0					4	KIR	1	AWE	1121.03	1009.03	0
4	LIR	2	AWE	304.48	189.52	0			4	SIR	2	AIC3	1404.2	1177.07	0					4	KIR	2	AWE	404.81	292.81	0
4	LIR	3	AWE	143.61	28.64	0			4	SIR	3	AIC3	884.43	657.31	0					4	KIR	3	AWE	113.57	1.57	0.28
4	LIR	4	AWE	114.96	0	0.06			4	SIR	4	AIC3	550.92	323.79	0					4	KIR	4	AWE	112	0	0.61
4	LIR	5	AWE	122.89	7.92	0			4	SIR	5	AIC3	332.11	104.98	0					4	KIR	5	AWE	126.32	14.32	0
4	LIR	6	AWE	137.2	22.24	0			4	SIR	6	AIC3	247.96	20.83	0					4	KIR	6	AWE	140.63	28.64	0
4	LIR	7	AWE	147.35	32.38	0			4	SIR	7	AIC3	228.64	1.51	0.15					4	KIR	7	AWE	154.95	42.95	0
4	LIR	8	AWE	109.38	-5.59	0.94			4	SIR	8	AIC3	227.13	0	0.32					4	KIR	8	AWE	115.35	3.35	0.11
									4	SIR	9	AIC3	228.58	1.45	0.16
									4	SIR	10	AIC3	232.44	5.31	0.02
									4	SIR	16	AIC3	227.02	-0.11	0.34
									4	SIR	1	BIC	6053.26	5829.54	0
									4	SIR	2	BIC	1403.52	1179.8	0
									4	SIR	3	BIC	883.3	659.58	0
									4	SIR	4	BIC	549.32	325.61	0
									4	SIR	5	BIC	330.07	106.35	0
									4	SIR	6	BIC	245.45	21.74	0
									4	SIR	7	BIC	225.68	1.96	0.11
									4	SIR	8	BIC	223.72	0	0.31
									4	SIR	9	BIC	224.72	1	0.19
									4	SIR	10	BIC	228.12	4.4	0.03
									4	SIR	16	BIC	223.38	-0.34	0.36
									4	SIR	1	AWE	6059.03	5815.62	0
									4	SIR	2	AWE	1398.66	1155.24	0
									4	SIR	3	AWE	878.93	635.51	0
									4	SIR	4	AWE	546.89	303.47	0
									4	SIR	5	AWE	332.79	89.38	0
									4	SIR	6	AWE	255.46	12.05	0
									4	SIR	7	AWE	243.42	0	0.3
									4	SIR	8	AWE	249.19	5.78	0.02
									4	SIR	9	AWE	258.89	15.48	0
									4	SIR	10	AWE	271.5	28.08	0
									4	SIR	16	AWE	241.81	-1.6	0.68

## Sheet: C5
LIR								SIR												KIR
# Meta-QTL Table								# Meta-QTL Table												# Meta-QTL Table
##								##												##
--								--												--
QTL	Position	Weight	Distance	CI(95%)	UCI(95%)			QTL	Position	Weight	Distance	CI(95%)	UCI(95%)							QTL	Position	Weight	Distance	CI(95%)	UCI(95%)
--								--												--
1	305.54	0.12	3.51	28.06	50.58			1	65.31	0.04	6.59	39.72	39.7							1	28.12	0.2	4.29	101.96	24.46
2	415.03	0.39	2.91	35.24	67.33			2	161.1	0.13	2.88	17.78	17.77							2	204.82	0.4	5.08	41.61	118.47
3	517.88	0.49	-	33.77	154.81			3	253.12	0.16	1.67	11.77	11.77							3	368.11	0.2	7.78	13.13	212.5
--								4	325.25	0.16	2.79	22.41	22.41							4	413.43	0.2	-	19.21	238.67
##								5	422.42	0.09	3.24	22.4	22.4							--
# Observed QTL Table								6	483.18	0.21	9.61	7.97	12.31							##
##								7	654.03	0.21	-	18.68	35.92							# Observed QTL Table
--								--												##
QTL Position CI(95%) Predicted Memberships 1 --> 3								##												--
--								# Observed QTL Table												QTL Position CI(95%) Predicted Memberships 1 --> 4
Cardinal_2003_12	305.39	28.07	305.54	1	0	0		##												--
Bohn_1996_SCB_4	387	169.7	409.49	0.06	0.93	0.01		--												Garcia-L_2010_21	28.09	101.96	28.12	1	0	0	0
Cardinal_2003_13	404.34	94.32	415.03	0	1	0		QTL Position CI(95%) Predicted Memberships 1 --> 7												Garcia-L_2010_22	223.63	209.33	204.4	0	0.98	0.01	0
Khairallah_1998_SWCB_2	417.48	39.36	415.03	0	1	0		--												Garcia-L_2009_MW_7	204.06	42.45	204.82	0	1	0	0
Bohn_1997_SCB_6	448.95	199.88	449.96	0	0.61	0.38		Cardinal_2003_11	65.31	39.71	65.31	1	0	0	0	0	0	0		Garcia-L_2010_23	368.12	13.13	368.11	0	0	1	0
Bohn_1996_SCB_5	591.43	70.05	517.88	0	0	1		Courtial_2014_7	176.11	30.34	161.1	0	1	0	0	0	0	0		Hazen_2003_8	413.43	17.17	413.43	0	0	0	1
Khairallah_1998_SWCB_3	514.46	31.99	517.88	0	0	1		Krasowski_2005_11	152.99	25.64	161.1	0	1	0	0	0	0	0		--
Krasowski_2006_14	491.06	38.96	517.88	0	0	1		Krasowski_2004_ECB_4	153.12	42.69	161.1	0	1	0	0	0	0	0		MODEL
Bohn_1997_SWCB_4	598.29	109.13	517.88	0	0	1		Krasowski_2002_ECB_5	242.88	193.02	251.58	0	0.15	0.68	0.17	0	0	0		Criterion	Chromosome	Trait	Model
--								Courtial_2014_8	252.92	11.88	253.12	0	0	1	0	0	0	0		AIC	5	KIR	5
MODEL								Bohn_2000_ECB_4	259.2	120.19	259.61	0	0	0.91	0.09	0	0	0		Criterion	Chromosome	Trait	Model
Criterion	Chromosome	Trait	Model					Papst_2004a_ECB_6	263.93	140.1	265.9	0	0.01	0.8	0.19	0	0	0		AICc	5	KIR	5
AIC	5	LIR	4					Bohn_2000_ECB_5	337.93	212.15	322.39	0	0	0.2	0.65	0.12	0.02	0		Criterion	Chromosome	Trait	Model
Criterion	Chromosome	Trait	Model					Samayoa_2014_MCB_2	325.85	23.6	325.25	0	0	0	1	0	0	0		AIC3	5	KIR	5
AICc	5	LIR	3					Krasowski_2005_12	324.9	82.36	325.25	0	0	0	1	0	0	0		Criterion	Chromosome	Trait	Model
Criterion	Chromosome	Trait	Model					Papst_2004a_ECB_7	337.93	212.7	327.22	0	0	0.2	0.65	0.12	0.03	0		BIC	5	KIR	5
AIC3	5	LIR	4					Jamp_2002_2ECB_7	413.04	69.19	422.42	0	0	0	0	1	0	0		Criterion	Chromosome	Trait	Model
Criterion	Chromosome	Trait	Model					Roussel_2002_10	423.71	23.72	422.42	0	0	0	0	1	0	0		AWE	5	KIR	5
BIC	5	LIR	4					Bohn_2000_ECB_6	481.2	87.3	482.57	0	0	0	0	0.01	0.99	0
Criterion	Chromosome	Trait	Model					Cardinal_2001_ECB_5	483.06	12.07	483.18	0	0	0	0	0	1	0		CRITERION
AWE	5	LIR	4					Krasowski_2005_13	491.06	38.96	483.18	0	0	0	0	0	1	0		Chromosome	Trait	K	Criterion	Value	Delta	Weight
								Cardinal_2003_14	492.35	14.46	483.18	0	0	0	0	0	1	0		5	KIR	1	AIC	549.53	491.35	0
CRITERION								Barriere_2008_14	468.84	17.33	483.18	0	0	0	0	0	1	0		5	KIR	2	AIC	153.77	95.58	0
Chromosome	Trait	K	Criterion	Value	Delta	Weight		Courtial_2013_6	657.8	25.05	654.03	0	0	0	0	0	0	1		5	KIR	3	AIC	92.99	34.8	0
5	LIR	1	AIC	639.93	531.31	0		Krasowski_2002_ECB_6	595.82	108.43	654.03	0	0	0	0	0	0	1		5	KIR	4	AIC	61.22	3.03	0.18
5	LIR	2	AIC	206.9	98.28	0		Krasowski_2004_ECB_5	579.64	69.11	654.03	0	0	0	0	0	0	1		5	KIR	5	AIC	58.18	0	0.82
5	LIR	3	AIC	128.27	19.65	0		Krasowski_2005_14	657.73	26.77	654.03	0	0	0	0	0	0	1		5	KIR	1	AICc	550.86	492.68	0
5	LIR	4	AIC	108.62	0	0.78		Jamp_2002_2ECB_11	699.76	70.01	654.03	0	0	0	0	0	0	1		5	KIR	2	AICc	177.77	119.58	0
5	LIR	5	AIC	111.85	3.23	0.16		--												5	KIR	3	AICc	92.99	34.8	0
5	LIR	6	AIC	115.85	7.23	0.02		MODEL												5	KIR	4	AICc	61.22	3.03	0.18
5	LIR	7	AIC	119.85	11.23	0		Criterion	Chromosome	Trait	Model									5	KIR	5	AICc	58.18	0	0.82
5	LIR	8	AIC	123.85	15.23	0		AIC	5	SIR	9									5	KIR	1	AIC3	550.53	487.35	0
5	LIR	9	AIC	114.72	6.1	0.04		Criterion	Chromosome	Trait	Model									5	KIR	2	AIC3	156.77	93.58	0
5	LIR	1	AICc	640.5	492.23	0		AICc	5	SIR	7									5	KIR	3	AIC3	97.99	34.8	0
5	LIR	2	AICc	211.7	63.43	0		Criterion	Chromosome	Trait	Model									5	KIR	4	AIC3	68.22	5.03	0.07
5	LIR	3	AICc	148.27	0	0		AIC3	5	SIR	7									5	KIR	5	AIC3	63.18	0	0.93
5	LIR	4	AICc	220.62	72.35	0		Criterion	Chromosome	Trait	Model									5	KIR	1	BIC	549.14	492.91	0
5	LIR	5	AICc	111.85	-36.41	0.72		BIC	5	SIR	7									5	KIR	2	BIC	152.6	96.36	0
5	LIR	6	AICc	115.85	-32.41	0.1		Criterion	Chromosome	Trait	Model									5	KIR	3	BIC	91.03	34.8	0
5	LIR	7	AICc	119.85	-28.41	0.01		AWE	5	SIR	7									5	KIR	4	BIC	58.48	2.25	0.24
5	LIR	8	AICc	123.85	-24.41	0														5	KIR	5	BIC	56.23	0	0.76
5	LIR	9	AICc	114.72	-33.55	0.17		CRITERION												5	KIR	1	AWE	553.75	488.86	0
5	LIR	1	AIC3	640.93	525.31	0		Chromosome	Trait	K	Criterion	Value	Delta	Weight						5	KIR	2	AWE	159.8	94.91	0
5	LIR	2	AIC3	209.9	94.28	0		5	SIR	1	AIC	7768.21	7456.94	0						5	KIR	3	AWE	104.69	39.8	0
5	LIR	3	AIC3	133.27	17.65	0		5	SIR	2	AIC	2603.14	2291.87	0						5	KIR	4	AWE	77.58	12.69	0
5	LIR	4	AIC3	115.62	0	0.91		5	SIR	3	AIC	1210.89	899.62	0						5	KIR	5	AWE	64.89	0	1
5	LIR	5	AIC3	120.85	5.23	0.07		5	SIR	4	AIC	597.72	286.45	0
5	LIR	6	AIC3	126.85	11.23	0		5	SIR	5	AIC	483.04	171.77	0
5	LIR	7	AIC3	132.85	17.23	0		5	SIR	6	AIC	395.46	84.19	0
5	LIR	8	AIC3	138.85	23.23	0		5	SIR	7	AIC	329.65	18.38	0
5	LIR	9	AIC3	123.72	8.1	0.02		5	SIR	8	AIC	327.97	16.7	0
5	LIR	1	BIC	640.12	530.12	0		5	SIR	9	AIC	311.27	0	0.82
5	LIR	2	BIC	207.49	97.49	0		5	SIR	10	AIC	314.33	3.06	0.18
5	LIR	3	BIC	129.25	19.25	0		5	SIR	24	AIC	326.17	14.9	0
5	LIR	4	BIC	110	0	0.82		5	SIR	1	AICc	7768.39	7402.34	0
5	LIR	5	BIC	113.63	3.63	0.13		5	SIR	2	AICc	2604.34	2238.29	0
5	LIR	6	BIC	118.02	8.02	0.01		5	SIR	3	AICc	1214.22	848.18	0
5	LIR	7	BIC	122.42	12.42	0		5	SIR	4	AICc	604.72	238.67	0
5	LIR	8	BIC	126.81	16.81	0		5	SIR	5	AICc	495.89	129.85	0
5	LIR	9	BIC	116.5	6.5	0.03		5	SIR	6	AICc	417.46	51.41	0
5	LIR	1	AWE	645.32	520.34	0		5	SIR	7	AICc	366.05	0	0
5	LIR	2	AWE	216.99	92.01	0		5	SIR	8	AICc	387.97	21.92	0
5	LIR	3	AWE	139.77	14.79	0		5	SIR	9	AICc	413.27	47.22	0
5	LIR	4	AWE	124.98	0	0.99		5	SIR	10	AICc	504.33	138.28	0
5	LIR	5	AWE	137.04	12.06	0		5	SIR	24	AICc	326.17	-39.87	1
5	LIR	6	AWE	151.83	26.85	0		5	SIR	1	AIC3	7769.21	7426.56	0
5	LIR	7	AWE	166.62	41.64	0		5	SIR	2	AIC3	2606.14	2263.49	0
5	LIR	8	AWE	181.41	56.43	0		5	SIR	3	AIC3	1215.89	873.24	0
5	LIR	9	AWE	134.61	9.63	0.01		5	SIR	4	AIC3	604.72	262.07	0
								5	SIR	5	AIC3	492.04	149.39	0
								5	SIR	6	AIC3	406.46	63.81	0
								5	SIR	7	AIC3	342.65	0	0
								5	SIR	8	AIC3	342.97	0.32	0
								5	SIR	9	AIC3	328.27	-14.38	0.92
								5	SIR	10	AIC3	333.33	-9.32	0.07
								5	SIR	24	AIC3	350.17	7.53	0
								5	SIR	1	BIC	7769.38	7424.42	0
								5	SIR	2	BIC	2606.67	2261.71	0
								5	SIR	3	BIC	1216.78	871.82	0
								5	SIR	4	BIC	605.96	261	0
								5	SIR	5	BIC	493.64	148.68	0
								5	SIR	6	BIC	408.41	63.45	0
								5	SIR	7	BIC	344.96	0	0
								5	SIR	8	BIC	345.64	0.68	0
								5	SIR	9	BIC	331.3	-13.66	0.94
								5	SIR	10	BIC	336.71	-8.25	0.06
								5	SIR	24	BIC	354.44	9.48	0
								5	SIR	1	AWE	7775.56	7431.9	0
								5	SIR	2	AWE	2592.77	2249.1	0
								5	SIR	3	AWE	1199.44	855.77	0
								5	SIR	4	AWE	585.93	242.27	0
								5	SIR	5	AWE	479.66	136	0
								5	SIR	6	AWE	399.09	55.42	0
								5	SIR	7	AWE	343.66	0	0.6
								5	SIR	8	AWE	353.06	9.39	0.01
								5	SIR	9	AWE	344.5	0.83	0.4
								5	SIR	10	AWE	360.16	16.49	0
								5	SIR	24	AWE	389.24	45.58	0

## Sheet: C6
LIR									SIR												KIR
# Meta-QTL Table									# Meta-QTL Table												# Meta-QTL Table
##									##												##
--									--												--
QTL	Position	Weight	Distance	CI(95%)	UCI(95%)				QTL	Position	Weight	Distance	CI(95%)	UCI(95%)							QTL	Position	Weight	Distance	CI(95%)	UCI(95%)
--									--												--
1	23.2	0.14	6.6	9.6	1.62				1	31.18	0.09	4.02	15	15.22							1	85.47	0.33	3.44	34.02	72.16
2	94.08	0.29	4.65	28.96	6.53				2	91.43	0.17	8.6	23.06	23.21							2	140.67	0.17	21.3	28.14	117.81
3	163.8	0.29	11.05	28.72	11.8				3	222.57	0.09	6.69	18.77	19.31							3	319.38	0.33	11.91	3.89	267.38
4	377.36	0.29	-	64.54	33.05				4	325.82	0.14	2.45	20.09	20.46							4	425.37	0.17	-	63.73	355.83
--									5	372.96	0.15	2.86	5.96	6.64							--
##									6	436.49	0.15	4.35	27.01	47.5							##
# Observed QTL Table									7	561.72	0.22	-	91.61	175.32							# Observed QTL Table
##									--												##
--									##												--
QTL Position CI(95%) Predicted Memberships 1 --> 4									# Observed QTL Table												QTL Position CI(95%) Predicted Memberships 1 --> 4
--									##												--
Cardinal_2003_15	23.2	9.6	23.2	1	0	0	0		--												Garcia-L_2010_24	83.85	38.26	85.47	1	0	0	0
Krasowski_2006_15	93.67	41.32	94.08	0	1	0	0		QTL Position CI(95%) Predicted Memberships 1 --> 7												Garcia-L_2009_MW_8	91.58	73.77	86.57	0.98	0.02	0	0
Cardinal_2006a_ECB_2	94.47	40.61	94.08	0	1	0	0		--												Garcia-L_2010_25	140.79	28.15	140.67	0	1	0	0
Jamp_2002_1ECB_8	149.46	35.59	163.8	0	0	1	0		Courtial_2014_9	36.05	18.38	31.18	1	0	0	0	0	0	0		Garcia-L_2010_26	329.96	26.93	319.38	0	0	1	0
Khairallah_1998_SWCB_4	190.6	48.65	163.8	0	0	1	0		Fontaine_2003_8	20.2	26.3	31.18	1	0	0	0	0	0	0		Hazen_2003_9	319.16	3.92	319.38	0	0	1	0
Krasowski_2006_16	586.96	92.51	377.36	0	0	0	1		Krasowski_2004_ECB_6	65.5	53.04	84.2	0.12	0.88	0	0	0	0	0		Garcia-L_2009_MW_9	425.37	31.28	425.37	0	0	0	1
Cardinal_2003_17	349.9	33.48	377.36	0	0	0	1		Jamp_2002_2ECB_12	101.54	78.83	91.43	0	1	0	0	0	0	0		--
--									Courtial_2013_7	96.03	50.84	91.43	0	1	0	0	0	0	0		MODEL
MODEL									Roussel_2002_11	96.03	31.28	91.43	0	1	0	0	0	0	0		Criterion	Chromosome	Trait	Model
Criterion	Chromosome	Trait	Model						Cardinal_2003_16	225.97	28.26	222.57	0	0	1	0	0	0	0		AIC	6	KIR	4
AIC	6	LIR	7						Fontaine_2003_9	219.88	25.13	222.57	0	0	1	0	0	0	0		Criterion	Chromosome	Trait	Model
Criterion	Chromosome	Trait	Model						Courtial_2014_10	324.72	28.03	325.82	0	0	0	1	0	0	0		AICc	6	KIR	4
AICc	6	LIR	7						Krasowski_2005_15	325.91	31.56	325.82	0	0	0	1	0	0	0		Criterion	Chromosome	Trait	Model
Criterion	Chromosome	Trait	Model						Krasowski_2004_ECB_7	329.71	70.64	328.65	0	0	0	0.94	0.06	0	0		AIC3	6	KIR	4
AIC3	6	LIR	4						Papst_2004b_ECB_3	370.37	65.31	371.55	0	0	0	0.03	0.97	0	0		Criterion	Chromosome	Trait	Model
Criterion	Chromosome	Trait	Model						Courtial_2014_11	373	8.04	372.96	0	0	0	0	1	0	0		BIC	6	KIR	4
BIC	6	LIR	7						Courtial_2013_8	373	8.98	372.96	0	0	0	0	1	0	0		Criterion	Chromosome	Trait	Model
Criterion	Chromosome	Trait	Model						Santiago_2016_MCB_4	391.02	212.54	379.66	0	0	0	0.21	0.46	0.32	0		AWE	6	KIR	4
AWE	6	LIR	4						Courtial_2014_12	462.63	60.49	436.49	0	0	0	0	0	1	0
									Papst_2004a_ECB_8	478.6	68.68	436.49	0	0	0	0	0	1	0		CRITERION
CRITERION									Courtial_2013_9	418.38	33.79	436.49	0	0	0	0	0	1	0		Chromosome	Trait	K	Criterion	Value	Delta	Weight
Chromosome	Trait	K	Criterion	Value	Delta	Weight			Jamp_2002_2ECB_13	519.4	102.9	559.22	0	0	0	0	0	0.02	0.98		6	KIR	1	AIC	1538.57	1472.68	0
6	LIR	1	AIC	2142.8	2060.23	0			Fontaine_2003_10	517.27	61.58	561.72	0	0	0	0	0	0	1		6	KIR	2	AIC	248	182.11	0
6	LIR	2	AIC	539.87	457.3	0			Santiago_2016_11	648.22	94.47	561.72	0	0	0	0	0	0	1		6	KIR	3	AIC	82.25	16.37	0
6	LIR	3	AIC	208.74	126.16	0			Roussel_2002_12	620.21	101.92	561.72	0	0	0	0	0	0	1		6	KIR	4	AIC	65.89	0	0.27
6	LIR	4	AIC	173.37	90.8	0			Krasowski_2005_16	564.2	82.99	561.72	0	0	0	0	0	0	1		6	KIR	5	AIC	69.54	3.66	0.04
6	LIR	5	AIC	172.97	90.4	0			--												6	KIR	6	AIC	63.97	-1.92	0.69
6	LIR	6	AIC	90.57	8	0.02			MODEL												6	KIR	1	AICc	1539.57	1473.68	0
6	LIR	7	AIC	82.57	0	0.98			Criterion	Chromosome	Trait	Model									6	KIR	2	AICc	260	194.11	0
6	LIR	1	AICc	2143.6	2061.03	0			AIC	6	SIR	9									6	KIR	3	AICc	82.25	16.37	0
6	LIR	2	AICc	547.87	465.3	0			Criterion	Chromosome	Trait	Model									6	KIR	4	AICc	65.89	0	0.27
6	LIR	3	AICc	268.74	186.16	0			AICc	6	SIR	7									6	KIR	5	AICc	69.54	3.66	0.04
6	LIR	4	AICc	173.37	90.8	0			Criterion	Chromosome	Trait	Model									6	KIR	6	AICc	63.97	-1.92	0.69
6	LIR	5	AICc	172.97	90.4	0			AIC3	6	SIR	8									6	KIR	1	AIC3	1539.57	1466.68	0
6	LIR	6	AICc	90.57	8	0.02			Criterion	Chromosome	Trait	Model									6	KIR	2	AIC3	251	178.11	0
6	LIR	7	AICc	82.57	0	0.98			BIC	6	SIR	8									6	KIR	3	AIC3	87.25	14.37	0
6	LIR	1	AIC3	2143.8	1963.43	0			Criterion	Chromosome	Trait	Model									6	KIR	4	AIC3	72.89	0	0.19
6	LIR	2	AIC3	542.87	362.5	0			AWE	6	SIR	2									6	KIR	5	AIC3	78.54	5.66	0.01
6	LIR	3	AIC3	213.74	33.37	0															6	KIR	6	AIC3	69.97	-2.92	0.8
6	LIR	4	AIC3	180.37	0	0			CRITERION												6	KIR	1	BIC	1538.36	1473.93	0
6	LIR	5	AIC3	181.97	1.6	0			Chromosome	Trait	K	Criterion	Value	Delta	Weight						6	KIR	2	BIC	247.37	182.94	0
6	LIR	6	AIC3	101.57	-78.8	0			6	SIR	1	AIC	4432.57	4135.19	0						6	KIR	3	BIC	81.21	16.78	0
6	LIR	7	AIC3	89.57	-90.8	1			6	SIR	2	AIC	1775.08	1477.71	0						6	KIR	4	BIC	64.43	0	0.28
6	LIR	1	BIC	2142.74	2060.55	0			6	SIR	3	AIC	882.18	584.8	0						6	KIR	5	BIC	67.67	3.24	0.06
6	LIR	2	BIC	539.71	457.52	0			6	SIR	4	AIC	487.52	190.15	0						6	KIR	6	BIC	62.72	-1.71	0.66
6	LIR	3	BIC	208.46	126.27	0			6	SIR	5	AIC	417.98	120.6	0						6	KIR	1	AWE	1543.15	1460.98	0
6	LIR	4	BIC	172.99	90.8	0			6	SIR	6	AIC	355.29	57.91	0						6	KIR	2	AWE	253.43	171.26	0
6	LIR	5	BIC	172.49	90.29	0			6	SIR	7	AIC	316.15	18.77	0						6	KIR	3	AWE	93.04	10.86	0
6	LIR	6	BIC	89.97	7.78	0.02			6	SIR	8	AIC	298.7	1.33	0.31						6	KIR	4	AWE	82.17	0	0.01
6	LIR	7	BIC	82.19	0	0.98			6	SIR	9	AIC	297.37	0	0.61						6	KIR	5	AWE	93.95	11.78	0
6	LIR	1	AWE	2147.69	1959	0			6	SIR	10	AIC	301.37	4	0.08						6	KIR	6	AWE	72.92	-9.26	0.99
6	LIR	2	AWE	546.17	357.49	0			6	SIR	23	AIC	311.23	13.85	0
6	LIR	3	AWE	219.81	31.13	0			6	SIR	1	AICc	4432.76	4076.17	0
6	LIR	4	AWE	188.69	0	0			6	SIR	2	AICc	1776.35	1419.75	0
6	LIR	5	AWE	195.36	6.67	0			6	SIR	3	AICc	885.71	529.12	0
6	LIR	6	AWE	119.96	-68.72	0			6	SIR	4	AICc	494.99	138.4	0
6	LIR	7	AWE	92.35	-96.34	1			6	SIR	5	AICc	431.82	75.23	0
									6	SIR	6	AICc	379.29	22.69	0
									6	SIR	7	AICc	356.59	0	0
									6	SIR	8	AICc	367.27	10.68	0
									6	SIR	9	AICc	419.77	63.18	0
									6	SIR	10	AICc	554.71	198.11	0
									6	SIR	23	AICc	311.23	-45.37	1
									6	SIR	1	AIC3	4433.57	4119.87	0
									6	SIR	2	AIC3	1778.08	1464.38	0
									6	SIR	3	AIC3	887.18	573.48	0
									6	SIR	4	AIC3	494.52	180.82	0
									6	SIR	5	AIC3	426.98	113.28	0
									6	SIR	6	AIC3	366.29	52.58	0
									6	SIR	7	AIC3	329.15	15.45	0
									6	SIR	8	AIC3	313.7	0	0.57
									6	SIR	9	AIC3	314.37	0.67	0.41
									6	SIR	10	AIC3	320.37	6.67	0.02
									6	SIR	23	AIC3	334.23	20.52	0
									6	SIR	1	BIC	4433.7	4117.97	0
									6	SIR	2	BIC	1778.49	1462.76	0
									6	SIR	3	BIC	887.86	572.12	0
									6	SIR	4	BIC	495.47	179.74	0
									6	SIR	5	BIC	428.2	112.46	0
									6	SIR	6	BIC	367.78	52.04	0
									6	SIR	7	BIC	330.91	15.18	0
									6	SIR	8	BIC	315.73	0	0.61
									6	SIR	9	BIC	316.68	0.94	0.38
									6	SIR	10	BIC	322.95	7.21	0.02
									6	SIR	23	BIC	337.34	21.61	0
									6	SIR	1	AWE	4439.84	2672.66	?
									6	SIR	2	AWE	1767.18	0	?
									6	SIR	3	AWE	?	?	?
									6	SIR	4	AWE	?	?	?
									6	SIR	5	AWE	?	?	?
									6	SIR	6	AWE	360.26	-1406.92	?
									6	SIR	7	AWE	326.9	-1440.27	?
									6	SIR	8	AWE	319.37	-1447.8	?
									6	SIR	9	AWE	327.84	-1439.34	?
									6	SIR	10	AWE	346.38	-1420.8	?
									6	SIR	23	AWE	367.69	-1399.49	?

## Sheet: C7
LIR									SIR									KIR
# Meta-QTL Table									# Meta-QTL Table									# Meta-QTL Table
##									##									##
--									--									--
QTL	Position	Weight	Distance	CI(95%)	UCI(95%)				QTL	Position	Weight	Distance	CI(95%)	UCI(95%)				QTL	Position	Weight	Distance	CI(95%)	UCI(95%)
--									--									--
1	204.91	0.22	1.1	25.98	29.57				1	213.57	0.15	3.3	72.94	148.49				1	135.87	0.25	11.14	31.29	106.51
2	256.69	0.16	1.68	25.59	25.6				2	329.86	0.41	4.87	12.81	33.41				2	331.1	0.5	5.17	35.04	258.88
3	348.96	0.36	5.16	50.8	51.02				3	498.92	0.27	2.36	23.01	24.03				3	426.31	0.25	-	96.38	334.14
4	595.83	0.25	-	82.76	134.83				4	577.14	0.16	-	88.56	88.39				--
--									--									##
##									##									# Observed QTL Table
# Observed QTL Table									# Observed QTL Table									##
##									##									--
--									--									QTL Position CI(95%) Predicted Memberships 1 --> 3
QTL Position CI(95%) Predicted Memberships 1 --> 4									QTL Position CI(95%) Predicted Memberships 1 --> 4									--
--									--									Garcia-L_2009_MW_10	135.87	31.28	135.87	1	0	0
Cardinal_2003_18	202.43	28.26	204.91	1	0	0	0		Krasowski_2004_ECB_8	134.41	137.04	213.57	1	0	0	0		Garcia-L_2009_MW_11	334.11	83.73	331.1	0	1	0
Krasowski_2006_17	216.59	66.21	207.5	0.95	0.05	0	0		Fontaine_2003_12	244.75	86	213.57	1	0	0	0		Garcia-L_2010_27	330.46	38.57	331.1	0	1	0
Cardinal_2006a_ECB_3	241.74	209.76	244.87	0.46	0.41	0.13	0		Krasowski_2004_ECB_9	361.88	55.55	329.86	0	1	0	0		Garcia-L_2010_28	426.31	38.49	426.31	0	0	1
Cardinal_2003_19	256.67	25.87	256.69	0	1	0	0		Papst_2004a_ECB_9	346.21	125.87	329.86	0	1	0	0		--
Bohn_1997_SWCB_5	290.81	510.66	293.78	0.27	0.23	0.48	0.02		Barriere_2008_15	330.52	13.84	329.86	0	1	0	0		MODEL
Cardinal_2006a_ECB_4	306.65	145.59	323.01	0.02	0.25	0.73	0		Cardinal_2001_ECB_6	294.83	54.06	329.86	0	1	0	0		Criterion	Chromosome	Trait	Model
Bohn_1997_SCB_7	412.93	160.88	348.96	0	0	1	0		Mechin_2001_6	317.43	61.86	329.86	0	1	0	0		AIC	7	KIR	4
Cardinal_2006b_ECB_4	344.37	66.95	348.96	0	0	1	0		Santiago_2016_13	443.63	319.79	439.65	0.01	0.38	0.51	0.1		Criterion	Chromosome	Trait	Model
Bohn_1996_SCB_6	352.83	107.6	348.96	0	0	1	0		Krasowski_2005_17	499.9	24.34	498.92	0	0	1	0		AICc	7	KIR	4
Krasowski_2006_18	499.9	149.7	593.36	0	0	0.01	0.99		Schon_1993_ECB_5	482.39	90	498.92	0	0	1	0		Criterion	Chromosome	Trait	Model
Krasowski_2006_19	608.2	70.13	595.83	0	0	0	1		Papst_2004b_ECB_4	506.91	107.96	500.48	0	0	0.98	0.02		AIC3	7	KIR	4
Cardinal_2003_20	599.03	42.96	595.83	0	0	0	1		Krasowski_2005_18	575.49	43.59	577.14	0	0	0	1		Criterion	Chromosome	Trait	Model
--									Krasowski_2004_ECB_10	582.68	69.34	577.14	0	0	0	1		BIC	7	KIR	4
MODEL									--									Criterion	Chromosome	Trait	Model
Criterion	Chromosome	Trait	Model						MODEL									AWE	7	KIR	4
AIC	7	LIR	4						Criterion	Chromosome	Trait	Model
Criterion	Chromosome	Trait	Model						AIC	7	SIR	5						CRITERION
AICc	7	LIR	4						Criterion	Chromosome	Trait	Model						Chromosome	Trait	K	Criterion	Value	Delta	Weight
Criterion	Chromosome	Trait	Model						AICc	7	SIR	4						7	KIR	1	AIC	609.26	566.09	0
AIC3	7	LIR	4						Criterion	Chromosome	Trait	Model						7	KIR	2	AIC	88.71	45.54	0
Criterion	Chromosome	Trait	Model						AIC3	7	SIR	4						7	KIR	3	AIC	45.11	1.94	0.27
BIC	7	LIR	4						Criterion	Chromosome	Trait	Model						7	KIR	4	AIC	43.17	0	0.73
Criterion	Chromosome	Trait	Model						BIC	7	SIR	5						7	KIR	1	AICc	611.26	568.09	0
AWE	7	LIR	4						Criterion	Chromosome	Trait	Model						7	KIR	2	AICc	88.71	45.54	0
									AWE	7	SIR	4						7	KIR	3	AICc	45.11	1.94	0.27
CRITERION																		7	KIR	4	AICc	43.17	0	0.73
Chromosome	Trait	K	Criterion	Value	Delta	Weight			CRITERION									7	KIR	1	AIC3	610.26	563.09	0
7	LIR	1	AIC	1431.18	1280.01	0			Chromosome	Trait	K	Criterion	Value	Delta	Weight			7	KIR	2	AIC3	91.71	44.54	0
7	LIR	2	AIC	233.83	82.66	0			7	SIR	1	AIC	1294.56	1130.02	0			7	KIR	3	AIC3	50.11	2.94	0.19
7	LIR	3	AIC	174.25	23.08	0			7	SIR	2	AIC	230.81	66.28	0			7	KIR	4	AIC3	47.17	0	0.81
7	LIR	4	AIC	151.17	0	0.56			7	SIR	3	AIC	191.52	26.99	0			7	KIR	1	BIC	608.65	567.93	0
7	LIR	5	AIC	151.95	0.78	0.38			7	SIR	4	AIC	166.13	1.59	0.25			7	KIR	2	BIC	86.87	46.16	0
7	LIR	6	AIC	155.95	4.78	0.05			7	SIR	5	AIC	164.54	0	0.55			7	KIR	3	BIC	42.04	1.33	0.34
7	LIR	7	AIC	159.95	8.78	0.01			7	SIR	6	AIC	167.12	2.58	0.15			7	KIR	4	BIC	40.72	0	0.66
7	LIR	8	AIC	163.95	12.78	0			7	SIR	7	AIC	169.67	5.13	0.04			7	KIR	1	AWE	613.03	563.17	0
7	LIR	9	AIC	167.95	16.78	0			7	SIR	8	AIC	173.67	9.13	0.01			7	KIR	2	AWE	95.53	45.67	0
7	LIR	10	AIC	171.95	20.78	0			7	SIR	9	AIC	177.67	13.13	0			7	KIR	3	AWE	55.66	5.8	0.05
7	LIR	12	AIC	162.81	11.64	0			7	SIR	10	AIC	181.67	17.13	0			7	KIR	4	AWE	49.86	0	0.95
7	LIR	1	AICc	1431.58	1252.41	0			7	SIR	13	AIC	174.5	9.97	0
7	LIR	2	AICc	236.83	57.66	0			7	SIR	1	AICc	1294.92	1106.39	0
7	LIR	3	AICc	184.25	5.08	0			7	SIR	2	AICc	233.48	44.95	0
7	LIR	4	AICc	179.17	0	0			7	SIR	3	AICc	200.09	11.57	0
7	LIR	5	AICc	241.95	62.78	0			7	SIR	4	AICc	188.53	0	0
7	LIR	6	AICc	155.95	-23.22	0.84			7	SIR	5	AICc	224.54	36.01	0
7	LIR	7	AICc	159.95	-19.22	0.11			7	SIR	6	AICc	431.12	242.59	0
7	LIR	8	AICc	163.95	-15.22	0.02			7	SIR	7	AICc	169.67	-18.86	0.8
7	LIR	9	AICc	167.95	-11.22	0			7	SIR	8	AICc	173.67	-14.86	0.11
7	LIR	10	AICc	171.95	-7.22	0			7	SIR	9	AICc	177.67	-10.86	0.01
7	LIR	12	AICc	162.81	-16.36	0.03			7	SIR	10	AICc	181.67	-6.86	0
7	LIR	1	AIC3	1432.18	1274.01	0			7	SIR	13	AICc	174.5	-14.03	0.07
7	LIR	2	AIC3	236.83	78.66	0			7	SIR	1	AIC3	1295.56	1122.43	0
7	LIR	3	AIC3	179.25	21.08	0			7	SIR	2	AIC3	233.81	60.68	0
7	LIR	4	AIC3	158.17	0	0.79			7	SIR	3	AIC3	196.52	23.4	0
7	LIR	5	AIC3	160.95	2.78	0.2			7	SIR	4	AIC3	173.13	0	0.52
7	LIR	6	AIC3	166.95	8.78	0.01			7	SIR	5	AIC3	173.54	0.41	0.43
7	LIR	7	AIC3	172.95	14.78	0			7	SIR	6	AIC3	178.12	4.99	0.04
7	LIR	8	AIC3	178.95	20.78	0			7	SIR	7	AIC3	182.67	9.54	0
7	LIR	9	AIC3	184.95	26.78	0			7	SIR	8	AIC3	188.67	15.54	0
7	LIR	10	AIC3	190.95	32.78	0			7	SIR	9	AIC3	194.67	21.54	0
7	LIR	12	AIC3	174.81	16.64	0			7	SIR	10	AIC3	200.67	27.54	0
7	LIR	1	BIC	1431.67	1277.1	0			7	SIR	13	AIC3	187.5	14.37	0
7	LIR	2	BIC	235.29	80.73	0			7	SIR	1	BIC	1295.12	1125.5	0
7	LIR	3	BIC	176.68	22.11	0			7	SIR	2	BIC	232.51	62.89	0
7	LIR	4	BIC	154.56	0	0.69			7	SIR	3	BIC	194.35	24.73	0
7	LIR	5	BIC	156.31	1.75	0.29			7	SIR	4	BIC	170.08	0.46	0.4
7	LIR	6	BIC	161.28	6.72	0.02			7	SIR	5	BIC	169.62	0	0.51
7	LIR	7	BIC	166.25	11.69	0			7	SIR	6	BIC	173.33	3.71	0.08
7	LIR	8	BIC	171.22	16.66	0			7	SIR	7	BIC	177.01	7.39	0.01
7	LIR	9	BIC	176.19	21.63	0			7	SIR	8	BIC	182.14	12.52	0
7	LIR	10	BIC	181.16	26.6	0			7	SIR	9	BIC	187.27	17.65	0
7	LIR	12	BIC	168.63	14.07	0			7	SIR	10	BIC	192.4	22.78	0
7	LIR	1	AWE	1437.15	1270.34	0			7	SIR	13	BIC	181.85	12.23	0
7	LIR	2	AWE	238.8	71.99	0			7	SIR	1	AWE	1300.69	1123.28	0
7	LIR	3	AWE	181.57	14.77	0			7	SIR	2	AWE	232.81	55.4	0
7	LIR	4	AWE	166.81	0	0.99			7	SIR	3	AWE	199.15	21.74	0
7	LIR	5	AWE	176.6	9.79	0.01			7	SIR	4	AWE	177.41	0	0.97
7	LIR	6	AWE	192.54	25.73	0			7	SIR	5	AWE	184.49	7.08	0.03
7	LIR	7	AWE	208.48	41.67	0			7	SIR	6	AWE	196.84	19.43	0
7	LIR	8	AWE	224.42	57.61	0			7	SIR	7	AWE	209.67	32.26	0
7	LIR	9	AWE	240.36	73.55	0			7	SIR	8	AWE	225.93	48.52	0
7	LIR	10	AWE	256.3	89.49	0			7	SIR	9	AWE	242.19	64.78	0
7	LIR	12	AWE	193.57	26.77	0			7	SIR	10	AWE	258.45	81.03	0
									7	SIR	13	AWE	204.31	26.9	0

## Sheet: C8
LIR								SIR										KIR
# Meta-QTL Table								# Meta-QTL Table										# Meta-QTL Table
##								##										##
--								--										--
QTL	Position	Weight	Distance	CI(95%)	UCI(95%)			QTL	Position	Weight	Distance	CI(95%)	UCI(95%)					QTL	Position	Weight	Distance	CI(95%)	UCI(95%)
--								--										--
1	133.28	0.1	5.94	57.6	112.96			1	110.47	0.18	5.11	26.66	93.27					1	145.66	0.4	9.35	52.4	124.36
2	321.21	0.63	6.56	26.16	271.18			2	269.56	0.25	2.06	18.65	168.41					2	401.78	0.6	-	8.49	319.66
3	544.7	0.27	-	47.02	403.3			3	335.19	0.27	7.44	15.3	229.13					--
--								4	465.3	0.08	6.66	21	315.18					##
##								5	563.84	0.23	-	25.16	381.31					# Observed QTL Table
# Observed QTL Table								--										##
##								##										--
--								# Observed QTL Table										QTL Position CI(95%) Predicted Memberships 1 --> 2
QTL Position CI(95%) Predicted Memberships 1 --> 3								##										--
--								--										Garcia-L_2010_29	103.82	142.88	145.66	1	0
Khairallah_1998_SWCB_5	133.28	57.23	133.28	1	0	0		QTL Position CI(95%) Predicted Memberships 1 --> 5										Garcia-L_2010_30	152.16	56.33	145.66	1	0
Bohn_1996_SCB_7	327.16	133.87	321.21	0	1	0		--										Garcia-L_2010_31	377.47	36.69	401.78	0	1
Krasowski_2006_21	409.73	112.11	321.21	0	1	0		Cardinal_2003_21	94.3	29.75	110.47	1	0	0	0	0		Castro-A_2015_MW_5	383.28	71.5	401.78	0	1
Krasowski_2006_20	329.4	33.52	321.21	0	1	0		Roussel_2002_13	174.53	63.5	110.47	1	0	0	0	0		ordas_et_al._2009_MCB1	405	12.19	401.78	0	1
Cardinal_2003_22	252.98	82.79	321.21	0	1	0		Santiago_2016_14	192.13	105.64	218.65	0.32	0.68	0	0	0		--
Cardinal_2006b_ECB_5	295.03	60.49	321.21	0	1	0		Barriere_2008_16	271.16	19.25	269.56	0	1	0	0	0		MODEL
Bohn_1997_SCB_8	375.76	220.81	323.44	0	0.99	0.01		Papst_2004b_ECB_5	273.03	93.22	271.53	0	0.97	0.03	0	0		Criterion	Chromosome	Trait	Model
Jamp_2002_1ECB_9	446.91	168.6	477.65	0	0.3	0.7		Jamp_2002_2ECB_14	273.77	295.06	295.41	0.04	0.54	0.42	0.01	0		AIC	8	KIR	3
Krasowski_2006_22	537.36	31.16	544.7	0	0	1		Ordas_2010_MCB_4	309.9	28.38	335.19	0	0	1	0	0		Criterion	Chromosome	Trait	Model
Krasowski_2006_23	573.4	53.59	544.7	0	0	1		Barriere_2008_17	340.71	19.76	335.19	0	0	1	0	0		AICc	8	KIR	3
--								Papst_2004a_ECB_10	374.33	46.88	335.19	0	0	1	0	0		Criterion	Chromosome	Trait	Model
MODEL								Barriere_2008_18	465.31	21.01	465.3	0	0	0	1	0		AIC3	8	KIR	2
Criterion	Chromosome	Trait	Model					Samayoa_2014_MCB_3	568.74	22.34	563.84	0	0	0	0	1		Criterion	Chromosome	Trait	Model
AIC	8	LIR	5					Cardinal_2001_ECB_7	537.82	46.57	563.84	0	0	0	0	1		BIC	8	KIR	3
Criterion	Chromosome	Trait	Model					Cardinal_2003_23	581.55	89.92	563.84	0	0	0	0	1		Criterion	Chromosome	Trait	Model
AICc	8	LIR	3					--										AWE	8	KIR	2
Criterion	Chromosome	Trait	Model					MODEL
AIC3	8	LIR	4					Criterion	Chromosome	Trait	Model							CRITERION
Criterion	Chromosome	Trait	Model					AIC	8	SIR	7							Chromosome	Trait	K	Criterion	Value	Delta	Weight
BIC	8	LIR	5					Criterion	Chromosome	Trait	Model							8	KIR	1	AIC	397.05	341.19	0
Criterion	Chromosome	Trait	Model					AICc	8	SIR	5							8	KIR	2	AIC	57.35	1.5	0.21
AWE	8	LIR	4					Criterion	Chromosome	Trait	Model							8	KIR	3	AIC	55.86	0	0.44
								AIC3	8	SIR	7							8	KIR	4	AIC	59.86	4	0.06
CRITERION								Criterion	Chromosome	Trait	Model							8	KIR	5	AIC	56.65	0.79	0.29
Chromosome	Trait	K	Criterion	Value	Delta	Weight		BIC	8	SIR	7							8	KIR	1	AICc	398.38	342.53	0
8	LIR	1	AIC	1042.52	908.76	0		Criterion	Chromosome	Trait	Model							8	KIR	2	AICc	81.35	25.5	0
8	LIR	2	AIC	267.27	133.51	0		AWE	8	SIR	7							8	KIR	3	AICc	55.86	0	0.55
8	LIR	3	AIC	140.82	7.05	0.01												8	KIR	4	AICc	59.86	4	0.07
8	LIR	4	AIC	135.7	1.93	0.14		CRITERION										8	KIR	5	AICc	56.65	0.79	0.37
8	LIR	5	AIC	133.77	0	0.37		Chromosome	Trait	K	Criterion	Value	Delta	Weight				8	KIR	1	AIC3	398.05	337.69	0
8	LIR	6	AIC	135.29	1.53	0.17		8	SIR	1	AIC	3933.07	3759.44	0				8	KIR	2	AIC3	60.35	0	0.43
8	LIR	7	AIC	139.05	5.29	0.03		8	SIR	2	AIC	1174.7	1001.07	0				8	KIR	3	AIC3	60.86	0.5	0.33
8	LIR	8	AIC	143.05	9.29	0		8	SIR	3	AIC	472.59	298.96	0				8	KIR	4	AIC3	66.86	6.5	0.02
8	LIR	9	AIC	147.05	13.29	0		8	SIR	4	AIC	300.82	127.19	0				8	KIR	5	AIC3	61.65	1.3	0.22
8	LIR	10	AIC	134.32	0.55	0.28		8	SIR	5	AIC	203.17	29.54	0				8	KIR	1	BIC	396.66	342.75	0
8	LIR	1	AICc	1043.02	887.2	0		8	SIR	6	AIC	183.46	9.83	0				8	KIR	2	BIC	56.18	2.28	0.15
8	LIR	2	AICc	271.27	115.45	0		8	SIR	7	AIC	173.63	0	0.09				8	KIR	3	BIC	53.9	0	0.46
8	LIR	3	AICc	155.82	0	0		8	SIR	8	AIC	173.71	0.08	0.09				8	KIR	4	BIC	57.12	3.22	0.09
8	LIR	4	AICc	191.7	35.88	0		8	SIR	9	AIC	175.39	1.76	0.04				8	KIR	5	BIC	54.7	0.79	0.31
8	LIR	5	AICc	133.77	-22.05	0.43		8	SIR	10	AIC	179.39	5.76	0.01				8	KIR	1	AWE	401.27	337.99	0
8	LIR	6	AICc	135.29	-20.53	0.2		8	SIR	13	AIC	169.34	-4.29	0.78				8	KIR	2	AWE	63.28	0	0.68
8	LIR	7	AICc	139.05	-16.77	0.03		8	SIR	1	AICc	3933.43	3670.26	0				8	KIR	3	AWE	67.43	4.15	0.09
8	LIR	8	AICc	143.05	-12.77	0		8	SIR	2	AICc	1177.37	914.19	0				8	KIR	4	AWE	79.86	16.58	0
8	LIR	9	AICc	147.05	-8.77	0		8	SIR	3	AICc	481.16	217.99	0				8	KIR	5	AWE	65.36	2.08	0.24
8	LIR	10	AICc	134.32	-21.5	0.33		8	SIR	4	AICc	323.22	60.04	0
8	LIR	1	AIC3	1043.52	900.83	0		8	SIR	5	AICc	263.17	0	0
8	LIR	2	AIC3	270.27	127.58	0		8	SIR	6	AICc	447.46	184.29	0
8	LIR	3	AIC3	145.82	3.12	0.08		8	SIR	7	AICc	173.63	-89.54	0.09
8	LIR	4	AIC3	142.7	0	0.36		8	SIR	8	AICc	173.71	-89.46	0.09
8	LIR	5	AIC3	142.77	0.07	0.35		8	SIR	9	AICc	175.39	-87.78	0.04
8	LIR	6	AIC3	146.29	3.59	0.06		8	SIR	10	AICc	179.39	-83.78	0.01
8	LIR	7	AIC3	152.05	9.36	0		8	SIR	13	AICc	169.34	-93.84	0.78
8	LIR	8	AIC3	158.05	15.36	0		8	SIR	1	AIC3	3934.07	3747.44	0
8	LIR	9	AIC3	164.05	21.36	0		8	SIR	2	AIC3	1177.7	991.07	0
8	LIR	10	AIC3	144.32	1.62	0.16		8	SIR	3	AIC3	477.59	290.96	0
8	LIR	1	BIC	1042.83	906.34	0		8	SIR	4	AIC3	307.82	121.19	0
8	LIR	2	BIC	268.18	131.69	0		8	SIR	5	AIC3	212.17	25.54	0
8	LIR	3	BIC	142.33	5.84	0.02		8	SIR	6	AIC3	194.46	7.83	0
8	LIR	4	BIC	137.82	1.33	0.2		8	SIR	7	AIC3	186.63	0	0.1
8	LIR	5	BIC	136.49	0	0.38		8	SIR	8	AIC3	188.71	2.08	0.04
8	LIR	6	BIC	138.62	2.13	0.13		8	SIR	9	AIC3	192.39	5.76	0.01
8	LIR	7	BIC	142.99	6.5	0.01		8	SIR	10	AIC3	198.39	11.76	0
8	LIR	8	BIC	147.59	11.1	0		8	SIR	13	AIC3	182.34	-4.29	0.86
8	LIR	9	BIC	152.2	15.71	0		8	SIR	1	BIC	3933.64	3752.66	0
8	LIR	10	BIC	137.35	0.86	0.25		8	SIR	2	BIC	1176.39	995.42	0
8	LIR	1	AWE	1048.13	895.86	0		8	SIR	3	BIC	475.41	294.44	0
8	LIR	2	AWE	272.7	120.44	0		8	SIR	4	BIC	304.77	123.8	0
8	LIR	3	AWE	152.66	0.39	0.37		8	SIR	5	BIC	208.26	27.28	0
8	LIR	4	AWE	152.27	0	0.45		8	SIR	6	BIC	189.68	8.7	0
8	LIR	5	AWE	157.96	5.69	0.03		8	SIR	7	BIC	180.98	0	0.1
8	LIR	6	AWE	168.15	15.88	0		8	SIR	8	BIC	182.19	1.21	0.05
8	LIR	7	AWE	181.78	29.52	0		8	SIR	9	BIC	184.99	4.02	0.01
8	LIR	8	AWE	196.99	44.73	0		8	SIR	10	BIC	190.12	9.15	0
8	LIR	9	AWE	212.2	59.94	0		8	SIR	13	BIC	176.68	-4.29	0.83
8	LIR	10	AWE	154.39	2.12	0.16		8	SIR	1	AWE	3939.2	3730.64	0
								8	SIR	2	AWE	1177.07	968.51	0
								8	SIR	3	AWE	476.25	267.7	0
								8	SIR	4	AWE	312.26	103.71	0
								8	SIR	5	AWE	221.5	12.95	0
								8	SIR	6	AWE	209.6	1.04	0
								8	SIR	7	AWE	208.56	0	0
								8	SIR	8	AWE	218.29	9.74	0
								8	SIR	9	AWE	229.44	20.88	0
								8	SIR	10	AWE	245.7	37.14	0
								8	SIR	13	AWE	194.17	-14.39	1

## Sheet: C9
LIR								SIR										KIR
# Meta-QTL Table								# Meta-QTL Table										# Meta-QTL Table
##								##										##
--								--										--
QTL	Position	Weight	Distance	CI(95%)	UCI(95%)			QTL	Position	Weight	Distance	CI(95%)	UCI(95%)					QTL	Position	Weight	Distance	CI(95%)	UCI(95%)
--								--										--
1	188.95	0.28	2.59	53.02	95.17			1	23.71	0.13	2.7	27.35	26.25					1	94.51	0.22	5.75	37.69	52.68
2	310.61	0.45	2.52	26.88	135.53			2	118.4	0.15	3.15	21.24	49.24					2	230.63	0.44	13.13	17	131.65
3	407.06	0.27	-	57.64	188.27			3	242.92	0.38	1.48	17.82	63.17					3	500.66	0.33	-	4.21	248.52
--								4	297.95	0.2	4.71	5.99	73.53					--
##								5	447.17	0.13	-	68.29	115.88					##
# Observed QTL Table								--										# Observed QTL Table
##								##										##
--								# Observed QTL Table										--
QTL Position CI(95%) Predicted Memberships 1 --> 3								##										QTL Position CI(95%) Predicted Memberships 1 --> 3
--								--										--
Krasowski_2006_24	182.73	57.19	188.95	1	0	0		QTL Position CI(95%) Predicted Memberships 1 --> 5										Garcia-L_2010_33	136.36	68.84	94.51	1	0	0
Bohn_1996_SCB_8	219.75	140.65	199.9	0.91	0.09	0		--										Garcia-L_2010_32	76.6	45.04	94.51	1	0	0
Cardinal_2006a_ECB_5	277.3	385.65	293.45	0.26	0.59	0.15		Fontaine_2003_13	33.02	34.57	23.71	1	0	0	0	0		Garcia-L_2010_35	298.51	53.59	230.63	0	1	0
Bohn_1997_SWCB_6	273.63	156.64	296.55	0.09	0.9	0		Krasowski_2004_ECB_11	8.06	44.77	23.71	1	0	0	0	0		Santiago_2016_MCB_5	219.08	124.07	230.63	0	1	0
Bohn_1997_SCB_9	331.78	36.57	310.61	0	1	0		Krasowski_2004_ECB_12	139.45	45.94	118.4	0	1	0	0	0		Garcia-L_2009_MW_12	313.44	96.82	230.63	0	1	0
Cardinal_2003_25	286.45	41.24	310.61	0	1	0		Cardinal_2001_ECB_8	110.92	24.26	118.4	0	1	0	0	0		Garcia-L_2010_34	219.85	18.42	230.63	0	1	0
Khairallah_1998_SWCB_6	376.88	80.09	404.17	0	0.03	0.97		Fontaine_2003_14	181.12	76.28	211.79	0	0.25	0.75	0	0		Garcia-L_2009_MW_13	535.52	65.9	500.66	0	0	1
Krasowski_2006_25	411.9	31.95	407.06	0	0	1		Cardinal_2003_24	193.04	972.67	226.63	0.12	0.16	0.42	0.21	0.09		Garcia-L_2010_36	462.49	26.7	500.66	0	0	1
--								Courtial_2014_13	221.96	54.25	242.92	0	0	1	0	0		Hazen_2003_10	503.96	8.51	500.66	0	0	1
MODEL								Courtial_2013_10	257.38	27.01	242.92	0	0	1	0	0		--
Criterion	Chromosome	Trait	Model					Samayoa_2014_MCB_4	234.82	36.34	242.92	0	0	1	0	0		MODEL
AIC	9	LIR	4					Cardinal_2001_ECB_9	242.31	48.92	242.92	0	0	1	0	0		Criterion	Chromosome	Trait	Model
Criterion	Chromosome	Trait	Model					Bohn_2000_ECB_7	250.47	90.98	246.22	0	0	0.94	0.06	0		AIC	9	KIR	6
AICc	9	LIR	4					Fontaine_2003_15	278.17	40.81	295.75	0	0	0.04	0.96	0		Criterion	Chromosome	Trait	Model
Criterion	Chromosome	Trait	Model					Roussel_2002_14	324.51	27.01	297.95	0	0	0	1	0		AICc	9	KIR	3
AIC3	9	LIR	4					ordas_et_al._2009_MCB3	297	6.19	297.95	0	0	0	1	0		Criterion	Chromosome	Trait	Model
Criterion	Chromosome	Trait	Model					Roussel_2002_15	452.29	39.12	447.17	0	0	0	0	1		AIC3	9	KIR	5
BIC	9	LIR	4					Fontaine_2003_16	436.07	57.78	447.17	0	0	0	0	1		Criterion	Chromosome	Trait	Model
Criterion	Chromosome	Trait	Model					--										BIC	9	KIR	6
AWE	9	LIR	3					MODEL										Criterion	Chromosome	Trait	Model
								Criterion	Chromosome	Trait	Model							AWE	9	KIR	5
CRITERION								AIC	9	SIR	7
Chromosome	Trait	K	Criterion	Value	Delta	Weight		Criterion	Chromosome	Trait	Model							CRITERION
9	LIR	1	AIC	301.62	202.74	0		AICc	9	SIR	5							Chromosome	Trait	K	Criterion	Value	Delta	Weight
9	LIR	2	AIC	155.24	56.36	0		Criterion	Chromosome	Trait	Model							9	KIR	1	AIC	2479.9	2363.2	0
9	LIR	3	AIC	103.25	4.37	0.08		AIC3	9	SIR	6							9	KIR	2	AIC	331.21	214.5	0
9	LIR	4	AIC	98.88	0	0.68		Criterion	Chromosome	Trait	Model							9	KIR	3	AIC	176.31	59.6	0
9	LIR	5	AIC	102.63	3.75	0.1		BIC	9	SIR	7							9	KIR	4	AIC	144.79	28.09	0
9	LIR	6	AIC	106.63	7.75	0.01		Criterion	Chromosome	Trait	Model							9	KIR	5	AIC	118.08	1.37	0.04
9	LIR	7	AIC	110.63	11.75	0		AWE	9	SIR	5							9	KIR	6	AIC	116.71	0	0.09
9	LIR	8	AIC	102.19	3.31	0.13												9	KIR	7	AIC	119.64	2.93	0.02
9	LIR	1	AICc	302.29	203.41	0		CRITERION										9	KIR	8	AIC	123.64	6.93	0
9	LIR	2	AICc	161.24	62.36	0		Chromosome	Trait	K	Criterion	Value	Delta	Weight				9	KIR	9	AIC	112.13	-4.58	0.85
9	LIR	3	AICc	133.25	34.37	0		9	SIR	1	AIC	2998.24	2792.18	0				9	KIR	1	AICc	2480.47	2284.16	0
9	LIR	4	AICc	98.88	0	0.73		9	SIR	2	AIC	758.39	552.33	0				9	KIR	2	AICc	336.01	139.7	0
9	LIR	5	AICc	102.63	3.75	0.11		9	SIR	3	AIC	433.99	227.93	0				9	KIR	3	AICc	196.31	0	0
9	LIR	6	AICc	106.63	7.75	0.02		9	SIR	4	AIC	317.8	111.74	0				9	KIR	4	AICc	256.79	60.48	0
9	LIR	7	AICc	110.63	11.75	0		9	SIR	5	AIC	215.86	9.8	0				9	KIR	5	AICc	118.08	-78.23	0.04
9	LIR	8	AICc	102.19	3.31	0.14		9	SIR	6	AIC	208.05	1.99	0.16				9	KIR	6	AICc	116.71	-79.6	0.09
9	LIR	1	AIC3	302.62	196.74	0		9	SIR	7	AIC	206.06	0	0.44				9	KIR	7	AICc	119.64	-76.68	0.02
9	LIR	2	AIC3	158.24	52.36	0		9	SIR	8	AIC	207.01	0.95	0.27				9	KIR	8	AICc	123.64	-72.68	0
9	LIR	3	AIC3	108.25	2.37	0.21		9	SIR	9	AIC	210.28	4.22	0.05				9	KIR	9	AICc	112.13	-84.18	0.85
9	LIR	4	AIC3	105.88	0	0.68		9	SIR	10	AIC	214.06	8	0.01				9	KIR	1	AIC3	2480.9	2353.82	0
9	LIR	5	AIC3	111.63	5.75	0.04		9	SIR	16	AIC	210.1	4.04	0.06				9	KIR	2	AIC3	334.21	207.13	0
9	LIR	6	AIC3	117.63	11.75	0		9	SIR	1	AICc	2998.52	2752.66	0				9	KIR	3	AIC3	181.31	54.23	0
9	LIR	7	AIC3	123.63	17.75	0		9	SIR	2	AICc	760.39	514.53	0				9	KIR	4	AIC3	151.79	24.71	0
9	LIR	8	AIC3	110.19	4.31	0.08		9	SIR	3	AICc	439.99	194.12	0				9	KIR	5	AIC3	127.08	0	0.05
9	LIR	1	BIC	301.7	202.26	0		9	SIR	4	AICc	331.8	85.94	0				9	KIR	6	AIC3	127.71	0.63	0.03
9	LIR	2	BIC	155.47	56.04	0		9	SIR	5	AICc	245.86	0	0				9	KIR	7	AIC3	132.64	5.55	0
9	LIR	3	BIC	103.64	4.21	0.08		9	SIR	6	AICc	274.05	28.19	0				9	KIR	8	AIC3	138.64	11.55	0
9	LIR	4	BIC	99.44	0	0.68		9	SIR	7	AICc	388.06	142.2	0				9	KIR	9	AIC3	121.13	-5.95	0.92
9	LIR	5	BIC	103.35	3.91	0.1		9	SIR	8	AICc	207.01	-38.86	0.7				9	KIR	1	BIC	2480.1	2361.22	0
9	LIR	6	BIC	107.5	8.07	0.01		9	SIR	9	AICc	210.28	-35.58	0.14				9	KIR	2	BIC	331.8	212.92	0
9	LIR	7	BIC	111.66	12.23	0		9	SIR	10	AICc	214.06	-31.8	0.02				9	KIR	3	BIC	177.3	58.42	0
9	LIR	8	BIC	102.83	3.39	0.13		9	SIR	16	AICc	210.1	-35.76	0.15				9	KIR	4	BIC	146.18	27.3	0
9	LIR	1	AWE	306.78	191.46	0		9	SIR	1	AIC3	2999.24	2780.19	0				9	KIR	5	BIC	119.86	0.98	0.04
9	LIR	2	AWE	161.34	46.03	0		9	SIR	2	AIC3	761.39	542.34	0				9	KIR	6	BIC	118.88	0	0.07
9	LIR	3	AWE	115.32	0	0.82		9	SIR	3	AIC3	438.99	219.93	0				9	KIR	7	BIC	122.2	3.32	0.01
9	LIR	4	AWE	119.25	3.93	0.11		9	SIR	4	AIC3	324.8	105.75	0				9	KIR	8	BIC	126.6	7.72	0
9	LIR	5	AWE	132.08	16.76	0		9	SIR	5	AIC3	224.86	5.81	0.02				9	KIR	9	BIC	113.9	-4.97	0.87
9	LIR	6	AWE	146.4	31.08	0		9	SIR	6	AIC3	219.05	0	0.43				9	KIR	1	AWE	2485.3	2346.8	0
9	LIR	7	AWE	160.71	45.4	0		9	SIR	7	AIC3	219.06	0.01	0.43				9	KIR	2	AWE	335.93	197.44	0
9	LIR	8	AWE	120.45	5.14	0.06		9	SIR	8	AIC3	222.01	2.96	0.1				9	KIR	3	AWE	184.19	45.7	0
								9	SIR	9	AIC3	227.28	8.23	0.01				9	KIR	4	AWE	158.23	19.74	0
								9	SIR	10	AIC3	233.06	14.01	0				9	KIR	5	AWE	138.49	0	0
								9	SIR	16	AIC3	226.1	7.05	0.01				9	KIR	6	AWE	145.31	6.82	0
								9	SIR	1	BIC	2999.01	2782.91	0				9	KIR	7	AWE	157.37	18.88	0
								9	SIR	2	BIC	760.71	544.6	0				9	KIR	8	AWE	172.16	33.67	0
								9	SIR	3	BIC	437.85	221.74	0				9	KIR	9	AWE	126.39	-12.11	1
								9	SIR	4	BIC	323.21	107.11	0
								9	SIR	5	BIC	222.81	6.71	0.02
								9	SIR	6	BIC	216.55	0.45	0.37
								9	SIR	7	BIC	216.1	0	0.46
								9	SIR	8	BIC	218.59	2.49	0.13
								9	SIR	9	BIC	223.42	7.31	0.01
								9	SIR	10	BIC	228.74	12.63	0
								9	SIR	16	BIC	222.46	6.36	0.02
								9	SIR	1	AWE	3004.78	2773.5	0
								9	SIR	2	AWE	759	527.72	0
								9	SIR	3	AWE	437.77	206.49	0
								9	SIR	4	AWE	324.99	93.71	0
								9	SIR	5	AWE	231.28	0	0.67
								9	SIR	6	AWE	232.75	1.47	0.32
								9	SIR	7	AWE	238.89	7.61	0.01
								9	SIR	8	AWE	250.78	19.49	0
								9	SIR	9	AWE	265.08	33.8	0
								9	SIR	10	AWE	280.68	49.4	0
								9	SIR	16	AWE	245.24	13.96	0

## Sheet: C10
LIR								SIR									KIR
# Meta-QTL Table								# Meta-QTL Table									# Meta-QTL Table
##								##									##
--								--									--
QTL	Position	Weight	Distance	CI(95%)	UCI(95%)			QTL	Position	Weight	Distance	CI(95%)	UCI(95%)				QTL	Position	Weight	Distance	CI(95%)	UCI(95%)
--								--									--
1	211.79	0.86	15.93	17.75	108.85			1	181.54	0.39	1.95	13.01	13.07				1	119.35	0.11	6.25	35.38	81.7
2	489.31	0.14	-	56.05	247.27			2	240.5	0.23	2.65	13.06	13.28				2	267.21	0.33	5.63	13.57	172.12
--								3	326.44	0.28	3.66	23.31	23.37				3	395.64	0.24	2.95	8.68	254.08
##								4	428.2	0.1	-	39.07	39.28				4	464.22	0.21	4.01	56.4	301.78
# Observed QTL Table								--									5	566.62	0.11	-	153.19	383.99
##								##									--
--								# Observed QTL Table									##
QTL Position CI(95%) Predicted Memberships 1 --> 2								##									# Observed QTL Table
--								--									##
Cardinal_2003_26	200.19	31.56	211.79	1	0			QTL Position CI(95%) Predicted Memberships 1 --> 4									--
Cardinal_2003_27	236.17	28.38	211.79	1	0			--									QTL Position CI(95%) Predicted Memberships 1 --> 5
Krasowski_2006_28	332.48	73.85	211.79	1	0			Krasowski_2004_ECB_14	176.68	61.35	181.54	1	0	0	0		--
Krasowski_2006_27	176.74	58.37	211.79	1	0			Barriere_2008_19	182.61	14.15	181.54	1	0	0	0		Garcia-L_2010_37	119.35	35.32	119.35	1	0	0	0	0
Krasowski_2006_26	135.84	50.61	211.79	1	0			Krasowski_2005_19	176.74	42.45	181.54	1	0	0	0		Hazen_2003_11	266.87	13.56	267.21	0	1	0	0	0
Bohn_1997_SCB_10_	197.41	127.28	211.79	1	0			Santiago_2016_15	101	182.83	183.31	0.97	0.03	0	0		Castro-A_2015_MW_6	256.18	129.12	267.21	0	1	0	0	0
Krasowski_2006_29	489.31	29.36	489.31	0	1			Santiago_2016_16	177.45	138.73	188.03	0.89	0.11	0	0		Garcia-L_2009_MW_14	300.08	114.74	268.49	0	0.99	0.01	0	0
--								Bohn_2000_ECB_8	236.17	94.24	234.01	0.11	0.89	0	0		Garcia-L_2010_38	384.25	29.99	395.64	0	0	1	0	0
MODEL								Barriere_2008_20	240.4	13.25	240.5	0	1	0	0		Hazen_2003_12	396.58	8.82	395.64	0	0	1	0	0
Criterion	Chromosome	Trait	Model					Schon_1993_ECB_6	256.54	114.07	242.98	0.06	0.87	0.07	0		Garcia-L_2009_MW_15	456.13	114.74	455.99	0	0	0.12	0.88	0
AIC	10	LIR	5					Papst_2004a_ECB_11	335.53	205.17	319.92	0.01	0.13	0.8	0.06		Garcia-L_2010_39	466.4	63.46	464.22	0	0	0	1	0
Criterion	Chromosome	Trait	Model					Krasowski_2004_ECB_15	302.73	75.5	325.58	0	0.01	0.99	0		Castro-A_2015_MW_7	566.63	48.49	566.62	0	0	0	0	1
AICc	10	LIR	2					Cardinal_2003_28	327.14	25.17	326.44	0	0	1	0		--
Criterion	Chromosome	Trait	Model					Papst_2004b_ECB_6	375.28	109.56	347.81	0	0	0.79	0.21		MODEL
AIC3	10	LIR	5					Barriere_2008_21	428.84	24.66	428.2	0	0	0	1		Criterion	Chromosome	Trait	Model
Criterion	Chromosome	Trait	Model					--									AIC	10	KIR	5
BIC	10	LIR	5					MODEL									Criterion	Chromosome	Trait	Model
Criterion	Chromosome	Trait	Model					Criterion	Chromosome	Trait	Model						AICc	10	KIR	5
AWE	10	LIR	5					AIC	10	SIR	4						Criterion	Chromosome	Trait	Model
								Criterion	Chromosome	Trait	Model						AIC3	10	KIR	5
CRITERION								AICc	10	SIR	4						Criterion	Chromosome	Trait	Model
Chromosome	Trait	K	Criterion	Value	Delta	Weight		Criterion	Chromosome	Trait	Model						BIC	10	KIR	5
10	LIR	1	AIC	1151.32	1062.85	0		AIC3	10	SIR	4						Criterion	Chromosome	Trait	Model
10	LIR	2	AIC	154.92	66.45	0		Criterion	Chromosome	Trait	Model						AWE	10	KIR	5
10	LIR	3	AIC	112.44	23.97	0		BIC	10	SIR	4
10	LIR	4	AIC	95.31	6.84	0		Criterion	Chromosome	Trait	Model						CRITERION
10	LIR	5	AIC	88.47	0	0.13		AWE	10	SIR	4						Chromosome	Trait	K	Criterion	Value	Delta	Weight
10	LIR	6	AIC	92.47	4	0.02											10	KIR	1	AIC	2114.48	2005.25	0
10	LIR	7	AIC	84.72	-3.75	0.85		CRITERION									10	KIR	2	AIC	522.86	413.63	0
10	LIR	1	AICc	1152.12	989.2	0		Chromosome	Trait	K	Criterion	Value	Delta	Weight			10	KIR	3	AIC	296.06	186.83	0
10	LIR	2	AICc	162.92	0	0		10	SIR	1	AIC	1519.5	1370.95	0			10	KIR	4	AIC	122.68	13.45	0
10	LIR	3	AICc	172.44	9.52	0		10	SIR	2	AIC	423.66	275.1	0			10	KIR	5	AIC	109.23	0	0.67
10	LIR	4	AICc	95.31	-67.61	0		10	SIR	3	AIC	274.63	126.08	0			10	KIR	6	AIC	112.97	3.74	0.1
10	LIR	5	AICc	88.47	-74.45	0.13		10	SIR	4	AIC	148.55	0	0.86			10	KIR	7	AIC	116.97	7.74	0.01
10	LIR	6	AICc	92.47	-70.45	0.02		10	SIR	5	AIC	152.55	4	0.12			10	KIR	8	AIC	120.97	11.74	0
10	LIR	7	AICc	84.72	-78.2	0.85		10	SIR	6	AIC	156.55	8	0.02			10	KIR	9	AIC	111.59	2.36	0.21
10	LIR	1	AIC3	1152.32	1054.85	0		10	SIR	7	AIC	160.55	12	0			10	KIR	1	AICc	2115.05	2005.82	0
10	LIR	2	AIC3	157.92	60.45	0		10	SIR	8	AIC	164.51	15.95	0			10	KIR	2	AICc	527.66	418.43	0
10	LIR	3	AIC3	117.44	19.97	0		10	SIR	9	AIC	168.55	20	0			10	KIR	3	AICc	316.06	206.83	0
10	LIR	4	AIC3	102.31	4.84	0		10	SIR	10	AIC	172.51	23.95	0			10	KIR	4	AICc	234.68	125.45	0
10	LIR	5	AIC3	97.47	0	0.05		10	SIR	13	AIC	165.29	16.74	0			10	KIR	5	AICc	109.23	0	0.67
10	LIR	6	AIC3	103.47	6	0		10	SIR	1	AICc	1519.87	1348.91	0			10	KIR	6	AICc	112.97	3.74	0.1
10	LIR	7	AIC3	91.72	-5.75	0.94		10	SIR	2	AICc	426.32	255.37	0			10	KIR	7	AICc	116.97	7.74	0.01
10	LIR	1	BIC	1151.27	1063.28	0		10	SIR	3	AICc	283.2	112.25	0			10	KIR	8	AICc	120.97	11.74	0
10	LIR	2	BIC	154.76	66.78	0		10	SIR	4	AICc	170.95	0	0			10	KIR	9	AICc	111.59	2.36	0.21
10	LIR	3	BIC	112.17	24.19	0		10	SIR	5	AICc	212.55	41.6	0			10	KIR	1	AIC3	2115.48	1997.25	0
10	LIR	4	BIC	94.93	6.95	0		10	SIR	6	AICc	420.55	249.6	0			10	KIR	2	AIC3	525.86	407.63	0
10	LIR	5	BIC	87.98	0	0.14		10	SIR	7	AICc	160.55	-10.4	0.79			10	KIR	3	AIC3	301.06	182.83	0
10	LIR	6	BIC	91.87	3.89	0.02		10	SIR	8	AICc	164.51	-6.45	0.11			10	KIR	4	AIC3	129.68	11.45	0
10	LIR	7	BIC	84.34	-3.64	0.84		10	SIR	9	AICc	168.55	-2.4	0.01			10	KIR	5	AIC3	118.23	0	0.73
10	LIR	1	AWE	1156.21	1043.32	0		10	SIR	10	AICc	172.51	1.55	0			10	KIR	6	AIC3	123.97	5.74	0.04
10	LIR	2	AWE	163.85	50.96	0		10	SIR	13	AICc	165.29	-5.66	0.07			10	KIR	7	AIC3	129.97	11.74	0
10	LIR	3	AWE	124.19	11.3	0		10	SIR	1	AIC3	1520.5	1364.95	0			10	KIR	8	AIC3	135.97	17.74	0
10	LIR	4	AWE	113.21	0.32	0		10	SIR	2	AIC3	426.66	271.1	0			10	KIR	9	AIC3	120.59	2.36	0.22
10	LIR	5	AWE	112.89	0	0		10	SIR	3	AIC3	279.63	124.08	0			10	KIR	1	BIC	2114.67	2003.67	0
10	LIR	6	AWE	126.62	13.73	0		10	SIR	4	AIC3	155.55	0	0.95			10	KIR	2	BIC	523.45	412.45	0
10	LIR	7	AWE	96.61	-16.27	1		10	SIR	5	AIC3	161.55	6	0.05			10	KIR	3	BIC	297.05	186.04	0
								10	SIR	6	AIC3	167.55	12	0			10	KIR	4	BIC	124.06	13.06	0
								10	SIR	7	AIC3	173.55	18	0			10	KIR	5	BIC	111	0	0.69
								10	SIR	8	AIC3	179.51	23.95	0			10	KIR	6	BIC	115.13	4.13	0.09
								10	SIR	9	AIC3	185.55	30	0			10	KIR	7	BIC	119.53	8.52	0.01
								10	SIR	10	AIC3	191.51	35.95	0			10	KIR	8	BIC	123.92	12.92	0
								10	SIR	13	AIC3	178.29	22.74	0			10	KIR	9	BIC	113.37	2.36	0.21
								10	SIR	1	BIC	1520.07	1367.56	0			10	KIR	1	AWE	2119.87	1988.66	0
								10	SIR	2	BIC	425.35	272.84	0			10	KIR	2	AWE	526.83	395.62	0
								10	SIR	3	BIC	277.46	124.95	0			10	KIR	3	AWE	306.27	175.06	0
								10	SIR	4	BIC	152.51	0	0.92			10	KIR	4	AWE	138.72	7.51	0
								10	SIR	5	BIC	157.64	5.13	0.07			10	KIR	5	AWE	131.21	0	0.1
								10	SIR	6	BIC	162.77	10.26	0.01			10	KIR	6	AWE	144.69	13.48	0
								10	SIR	7	BIC	167.9	15.39	0			10	KIR	7	AWE	159.48	28.27	0
								10	SIR	8	BIC	172.98	20.47	0			10	KIR	8	AWE	174.27	43.06	0
								10	SIR	9	BIC	178.16	25.65	0			10	KIR	9	AWE	126.76	-4.45	0.9
								10	SIR	10	BIC	183.24	30.73	0
								10	SIR	13	BIC	172.64	20.13	0
								10	SIR	1	AWE	1525.63	1362.61	0
								10	SIR	2	AWE	425.79	262.77	0
								10	SIR	3	AWE	280.62	117.59	0
								10	SIR	4	AWE	163.03	0	1
								10	SIR	5	AWE	179.29	16.26	0
								10	SIR	6	AWE	195.55	32.52	0
								10	SIR	7	AWE	211.81	48.78	0
								10	SIR	8	AWE	227.33	64.31	0
								10	SIR	9	AWE	244.32	81.3	0
								10	SIR	10	AWE	259.85	96.83	0
								10	SIR	13	AWE	200.66	37.63	0
