# Supplementary material for: Maize Combined Insect Resistance Genomic Regions and Their Co-localization With Cell Wall Constituents Revealed by Tissue-Specific QTL Meta-Analyses
Source: Front Plant Sci. 2018 Jul 5;9:895. doi: 10.3389/fpls.2018.00895 (PMC6041972; doi:10.3389/fpls.2018.00895)
Supplement: Supplementary file 1 [file Presentation_1.ZIP › Ordas_2009 map.txt]

mapName=Ordas_2009
Organism Genus=Zea
Organism Species=mays
crossType=IRI07
popSize=243
mappingCrossType=unknown
mappingFunction=Kosambi
mapUnit=cM
mapExpansion=0
mapQuality=0
locusLocation=1
chr=1
lg=1
1	telomere1S	0
2	bnl(tas1c)	0
3	bnlg149	0
4	TIDP5829	0.9
5	gpm27	1.7
6	TIDP6442	1.8
7	umc1613	2.36
8	expb3	2.36
9	gras53	2.4
10	spr1	2.44
11	tub1	2.48
12	gpm113b	2.5
13	csu738	2.5
14	bnlg1124	2.5
15	gpm705a	2.52
16	bnlg109	2.52
17	IDP762	2.7
18	pza01870	5.23
19	umc2546	5.39
20	TIDP3166	5.4
21	TIDP5514	6.3
22	TIDP5564	6.3
23	gpm325a	6.65
24	rld2	7.2
25	btf3	7.8
26	met7	10
27	gpm699d	10.35
28	gpm923	10.5
29	umc1177	10.5
30	IDP4008	10.5
31	IDP8701	11.76
32	TIDP5605	14.79
33	magi101072	16.3
34	gpm319	16.5
35	krp17	16.5
36	TIDP3021	17.06
37	TIDP5690	17.06
38	mHbrBT90-Mo17	19.23
39	dpr1	22.8
40	IDP6908	22.85
41	IDP1464	22.85
42	fus6	24.3
43	mHbrMA80-B73	25.58
44	pmp1	26.1
45	csu589	31.01
46	pyrd1	31.1
47	gpm655	31.1
48	cdc2	32
49	nad5	32.4
50	mHbrMT194-Mo17	33.18
51	hma1	37.78
52	gpm907b	37.78
53	IDP4094	39.66
54	tho1	40.3
55	mon03077::Ac	40.38
56	gpm331	40.39
57	bnl8.05a	40.4
58	IDP2420	41.98
59	TIDP4556	43.43
60	dcl101	43.91
61	csu680a	44.29
62	TIDP2922	45.17
63	IDP7620	46.91
64	bhlh140	48
65	lim179	48.7
66	IMR8	49.22
67	agrr152	50.82
68	zag6	52
69	TIDP3219	53.28
70	IDP755	54.15
71	TIDP3060	54.15
72	knox1	56
73	AY107629	56.31
74	bnlg1179	56.31
75	IDP3811	56.81
76	hb30	57.8
77	uce3	58
78	umc1292	59.2
79	cdo1081a	59.5
80	cdo63	59.5
81	hyd6	59.6
82	mHbrBG93-Mo17	62.11
83	fha1	66.9
84	IDP5027	67.09
85	npi415	67.7
86	umc1041	68
87	mlo1	68.3
88	cdo507a(ant)	68.52
89	gpm280a	69.55
90	IDP3852	69.55
91	uaz104	69.67
92	uaz182	69.67
93	gpb1	70
94	nad4	70.4
95	TIDP3140	70.48
96	magi64459	70.48
97	umc2523	70.71
98	gpm514c	70.97
99	asg59a	71.1
100	php20537b	71.1
101	pba1	71.22
102	gpm330	73.59
103	TIDP3058	75.1
104	umn857b	79.06
105	cdo20a	79.06
106	pbs11	79.06
107	uaz260b(rpL5)	79.06
108	rgpc385a(rpL5)	79.06
109	AY108650	79.25
110	IDP4725	80.64
111	gst10	81.57
112	TIDP2778	81.57
113	gpm495	82.13
114	gpm83b	82.43
115	phm6238	82.49
116	gpm767	82.62
117	bnlg1014	82.8
118	cat2	83.03
119	TIDP3374	83.03
120	TIDP4604	83.03
121	IDP8147	83.03
122	IDP6083	83.03
123	gst11	83.03
124	IDP6813	83.03
125	expa6	83.7
126	nactf53	84
127	TIDP3353	84.34
128	gst12	85.2
129	bhlh35	86.32
130	csu454(gst)	86.36
131	tda47	86.36
132	smt2	86.36
133	gst31	86.4
134	TIDP3460	88.03
135	IDP7821	88.03
136	TIDP5541	88.03
137	ommp1	89.2
138	cl3927_1a	89.2
139	umc2215	89.82
140	agrr22	90.32
141	npi97a	90.53
142	umc266b(ptk)	90.53
143	IDP553	90.59
144	IDP780a	90.59
145	TIDP3426	90.61
146	TIDP3525	90.61
147	prc3	90.63
148	gpm146a	90.65
149	IDP8218	90.81
150	IDP4043	91.01
151	umc1948	91.5
152	php20603	91.7
153	IDP7711	91.73
154	bnlg1112	91.82
155	cki3	92
156	mHbrBG109-Mo17	92.73
157	agrr294a	93.36
158	pco098394	93.49
159	IDP1437	93.58
160	IDP5930	93.58
161	IDP8174	94.26
162	cl4845_1	94.47
163	mrpa4	94.47
164	IDP847	94.71
165	amyb2	96
166	umc1484	96.4
167	jpsb201b	96.66
168	gpm125	97.82
169	rz444c	98.29
170	lls1	98.8
171	php20689	101.1
172	citt1	103
173	mmp93	103.2
174	umc1222	104
175	cl15737_-2	104.15
176	cdo353c	105.11
177	ct2	107.98
178	TIDP4650	108.3
179	IDP4009	108.3
180	gpm557b	108.3
181	IDP3928	108.3
182	rplp1	108.3
183	TIDP8778	108.89
184	gpm584	109.27
185	gpm346b	109.8
186	nod1	110
187	gpm33e	110.22
188	umc194c(gpr)	110.34
189	umc2224	110.9
190	rab30	111.57
191	bnlg1130	111.81
192	gpm556	112.16
193	dpg12b	112.2
194	uaz146b(rps28)	112.2
195	uaz2a	112.2
196	npi579b	112.2
197	npi406	112.2
198	umc2595	112.66
199	IDP8388	113.8
200	gsr1	114.08
201	umc157a(chn)	114.4
202	IDP8631	114.79
203	TIDP6160	114.79
204	umc2504	115.16
205	pmcb1	115.2
206	IDP3917	116.95
207	gpm199c	117.24
208	agrr77	118.1
209	dnap9705(Ac)	119.68
210	ensl001	119.7
211	IDP1425	119.7
212	IDP1461	120.91
213	magi2762	120.91
214	bnlg1614a	122.64
215	IDP4934	122.93
216	mmp68	123.6
217	dof21	124.7
218	ms26	124.7
219	esr2	124.98
220	esr3	125.02
221	bnlg1178	125.02
222	esr1	125.02
223	std2c(dba)	125.33
224	IMR7	125.36
225	TIDP3300	125.36
226	gpm880f	127.29
227	csu1171	127.3
228	pco117644	127.3
229	T1-3(5982)(1)	127.75
230	IDP4914	127.78
231	IDP7956	127.78
232	IDP4117	127.78
233	IDP7478	127.78
234	gpm904b	127.95
235	mHbrMA99-Mo17	127.98
236	pco082944	129.08
237	mmp171b	131.8
238	umc115	132
239	sut1	133.6
240	hb102	133.6
241	IDP829	138.52
242	IDP29	138.52
243	AY107207	139.41
244	TIDP7101	140.72
245	nfya1	141.8
246	IDP3783	141.81
247	bnlg1429	143.5
248	IDP407	143.5
249	IDP5887	143.95
250	IDPCP80324	143.95
251	T1-2c(1)	143.98
252	T1-3(5597)(1)	143.98
253	T1-2(4464)(1)	144
254	adss1	145.12
255	IDP209	145.97
256	agrc467	146.75
257	php20640	146.9
258	umc194a(gpr)	146.9
259	csu1190	146.97
260	IDP6846	147.18
261	IDP7290	147.18
262	lox9	147.46
263	ltk1	148
264	TIDP3567	148.38
265	IDP8570	148.38
266	rgpc1122c(rpL15)	148.52
267	csu680c	148.52
268	tda50	148.52
269	vp5	148.8
270	IDP658	149.45
271	pco094430	150.65
272	cl244_1	150.65
273	lim504	151.6
274	TIDP2777	151.98
275	npi411b	152.71
276	csu691	153.02
277	gpm283b	153.07
278	ifbf33	153.1
279	IDP4813	153.18
280	IDP7169	153.18
281	bnlg1627	154.3
282	mads68	154.38
283	IDP4506	154.38
284	IDP343	154.38
285	IDP4230	154.38
286	IDP7413	154.38
287	TIDP3769	154.38
288	TIDP6162	154.38
289	IDP622	154.63
290	ras11E1	156
291	sr1	157
292	pg15	157
293	les2	157
294	TIDP3406	157.12
295	IDP871	157.87
296	IDP4470	157.87
297	IDP5948	157.87
298	IDP8623	157.87
299	IDP5878	157.87
300	TIDP3048	157.87
301	IDP3970	157.87
302	TIDP5126	157.87
303	umc1467	158
304	csu860b	158.01
305	umc1976	160.6
306	npi109a	163.27
307	npi423	163.27
308	pco148373a	164.22
309	gpm667	164.29
310	gpm774d	164.41
311	umc2226	165.8
312	mmp135	166
313	umc2614	166.06
314	IDP8987	167.38
315	TIDP8795	167.38
316	IDP7226	167.38
317	bnlg1127	167.5
318	umc1200	167.6
319	gt1	168
320	npi209b	169.54
321	phm13619	169.65
322	bnlg1953	170
323	gpm768	170.01
324	mon03080::Ac	170.01
325	gpm291	170.02
326	pza02487	170.81
327	phm3226	170.81
328	IDP7945	171.55
329	phm4531	171.59
330	sfp1	172
331	IDP4205	172.44
332	gpm536c	174.23
333	jpsb115c	174.5
334	gpm775	175.6
335	gpm167b	176.82
336	IDP6976	177.79
337	IDP4991	177.79
338	IDP466	177.79
339	IDP4337	178.54
340	IDP7812	178.54
341	IDP4048	178.99
342	IDP7435	178.99
343	csu320a	180.26
344	IDP2552	180.62
345	TIDP3342	181.38
346	rz742a	181.83
347	rz103b	181.83
348	cdo860a	181.83
349	IDP7385	182.14
350	IDP4750	182.14
351	npi403b	183.8
352	umc1711	184
353	lpa1	184
354	pzb01957	185.55
355	npi354	185.57
356	bnl9.13	185.7
357	uaz1	185.7
358	TIDP6152	189.23
359	dlo1	190.4
360	zmm14	190.4
361	bnlg1007	190.53
362	gln6	192
363	umc2561	193.18
364	IDP645	195.56
365	TIDP3074	195.56
366	TIDP6478	195.56
367	IDP810	195.56
368	crr8	196.02
369	bnlg1803	196.17
370	ifa1	198.2
371	bnlg1083	198.3
372	isu2117c	198.4
373	uaz267	198.4
374	uaz120	198.4
375	mon00192::Ac	198.4
376	umc243b	198.4
377	bhlh3	198.4
378	bnl5.21c	198.4
379	mon00106::Ac	198.5
380	ufg78	199.7
381	cdo1387b(emp70)	201.5
382	brs1	201.6
383	gpm569	203.01
384	gpm518	203.01
385	uox(bru1)	203.27
386	umc162b	204
387	gpm748b	204.37
388	umc2383a	204.95
389	umc2559	204.96
390	lim122	205
391	IDP8345	205.37
392	cdo541	205.37
393	TIDP3265	205.37
394	IDP4825	205.37
395	IDP7583	205.37
396	IDP2385	205.37
397	TIDP3174	205.37
398	IDP7904	205.37
399	TIDP5326	205.37
400	IDP4752	205.37
401	IDP7238	205.37
402	isu40	205.37
403	IDP7165	205.37
404	IDP4710	205.37
405	cdo189a	205.37
406	IDP4753	205.37
407	IDP2362	205.37
408	IDP4430	205.73
409	IDP4140	205.73
410	IDP1614	205.73
411	dupssr2	206.06
412	toc35	206.94
413	magi73926	206.98
414	IDP7908	206.98
415	umc162b	208.4
416	adf5	208.5
417	bnl10.38a	208.6
418	bnlg176	208.6
419	umc1403	210.6
420	pza02490	210.75
421	hsp26	211
422	IDP1410	211.27
423	gpm858e	211.5
424	IDP4348	215.85
425	IDP6029	215.85
426	npi439a	216.8
427	IDP701	217.54
428	pco060763	218.51
429	pco125364	218.51
430	pzb01662	218.51
431	cl42523_1	218.51
432	npi425c	218.8
433	pmk1	218.8
434	mHbrMT72-Mo17	219
435	npi234a	219
436	npi241b	219
437	bnlg1484	219
438	IDP8137	219.07
439	IDPM180	219.07
440	IDP3976	219.75
441	TIDP6252	219.75
442	pck1	219.75
443	bnl35d(blr)	219.87
444	mpik33h	219.87
445	IDP180	220.26
446	TIDP3455	220.4
447	IDP6057	220.4
448	IDP6737	220.4
449	IDP8576	220.4
450	IDPC175	221.42
451	magi99679	221.42
452	IDP9120	221.42
453	gpm796a	222.65
454	IDP92	223.45
455	IDP329	223.45
456	IDP3878	224.24
457	TIDP3137	224.24
458	TIDP6724	224.24
459	TIDP5506	224.24
460	mmp66	224.4
461	umc2397	224.76
462	AY109929	225.4
463	csu315c	225.8
464	umc1397	226.4
465	gpm857	227.3
466	bnlg147	227.4
467	gpm559	227.64
468	AY110052	229.6
469	gpm838a	229.75
470	IDP656	229.81
471	sig2B	230.12
472	uaz264b	230.16
473	uaz139	230.16
474	dpg10	230.16
475	dpg4	230.16
476	ibp2	230.16
477	tgd1	230.2
478	agrr92a	232.57
479	INDEL(test)	236.1
480	bnlg424	237.29
481	mHbrBT308-Mo17	240.27
482	IDP3914	240.31
483	IDP6077	241.48
484	IDP6076	241.48
485	IDP1423	241.74
486	csu859(gol)	242.15
487	magi81859	245.8
488	IDP8216	245.8
489	IDP7168	245.8
490	AY110028	246.3
491	gpm190b	246.76
492	cdo586	247.37
493	zb4	247.98
494	IDP112	252.72
495	PCO063726	253.91
496	pco085724	253.91
497	wusl1032	253.91
498	pbs16b	253.91
499	ias8	253.91
500	mpik36	253.91
501	dgg9b	253.91
502	IDP142	254.36
503	npi106	255.2
504	npi242b	255.2
505	npi589	255.2
506	npi448	256.25
507	ifbf91	256.42
508	IDP81	256.44
509	IDP4746	256.44
510	csu254b	256.62
511	csu214b(grp)	256.62
512	csu179a(hsp70)	256.62
513	csu181a	256.62
514	TIDP3134	257.13
515	IDP7291	257.13
516	saf1	257.2
517	IDP6818	257.4
518	umc1479	257.4
519	TIDP2962	257.4
520	IDP8266	257.4
521	umc8a	257.47
522	csu238a(apx)	257.47
523	csu710a(apx)	257.55
524	apx3	257.55
525	asg26	257.9
526	spo3	258.36
527	lim51	258.7
528	AY106736	258.76
529	bnl159	259.1
530	bnlg439	259.1
531	bnlg1203	259.3
532	IDP853	259.31
533	IDP7989	259.31
534	gpm473b	259.48
535	AY106592	259.48
536	pdi9	260.4
537	fad8	260.7
538	mpk3	261.17
539	gpm121	261.21
540	imd1	262
541	php20725c	263.19
542	pza03742	263.6
543	pza02376	263.6
544	pza03243	263.6
545	IDP8593	264
546	AY110640	264.4
547	asn3	266
548	gpm601b	267.19
549	dpg8	267.91
550	pdc3	268
551	gpm357	268.09
552	bnlg1458a	268.9
553	gpm101a	269.39
554	bnlg2204	270.15
555	IDP643	270.6
556	TIDP2814	270.6
557	bnlg2180	270.6
558	ms9	270.6
559	IDP4708	270.6
560	IDP3865	270.6
561	npi427b	270.86
562	gpm567	271.78
563	ms17	271.99
564	ts2	272
565	pzb00872	272.39
566	rz574a(cwp)	273
567	asg35b	273.9
568	gpm63b	274.85
569	T1-4b(1)	275.98
570	dek1	276
571	csu215b(grp)	276.02
572	umc266a(ptk)	276.2
573	cdo64b	277
574	gpm498c	277.89
575	AY110632	278.1
576	hcf3	278.14
577	rth3	278.3
578	IDP6912	279.32
579	TIDP5278	279.32
580	IDP5944	279.32
581	TIDP5405	279.32
582	IDP4324	279.32
583	IDP4986	279.32
584	magi107268	279.32
585	TIDP5539	279.32
586	IDP875	279.32
587	IDP6022	279.32
588	p2	280.4
589	clpp2	282
590	AY110240	282.35
591	ndp2	282.6
592	p1	283.27
593	csu814b	283.27
594	zl1	283.68
595	nad1	284
596	umc1514	284
597	AY110393	286
598	mmp23	286.2
599	phyB1	287.04
600	mez3	287.04
601	nas2	287.16
602	AW400087	287.2
603	bnlg182	287.2
604	csu745d(rpPo)	287.52
605	gols1	288
606	T1-2b(1)	288
607	ndp1	288.6
608	dpg9	289.64
609	chs5054	289.64
610	npi286	289.64
611	bnlg1866	290.1
612	umc1880	290.3
613	umc2583	290.34
614	l16	290.4
615	phi109275	290.4
616	cipk3	290.68
617	umc1598	290.7
618	cal3	290.8
619	csu392b	291.59
620	csu753	291.59
621	T1-9c(1)	292
622	sbip2a	292
623	lim432	292.4
624	eil3	292.4
625	bnl12.06a	293
626	mHbrBG99-B73	293
627	csu633	294.28
628	csu941	294.28
629	asg69	294.28
630	umc227	294.28
631	csu632a	294.28
632	gpm264	294.67
633	gpm269b	294.67
634	gpm424b	294.67
635	gpm421	294.67
636	AY107489	295.64
637	si618060f06	295.64
638	T1-5(6899)(1)	296
639	gpm28c	296.58
640	mmp151a	297.2
641	pki1	297.6
642	plt4	297.6
643	mHbrBA81-Mo17	304.14
644	TIDP6428	304.54
645	IDP7959	304.54
646	IDP8997	304.54
647	pza03168	304.88
648	IDP4441	306.58
649	IDP7785	306.58
650	TIDP5648	309.99
651	TIDP4672	309.99
652	TIDP3553	309.99
653	mmp100	311.4
654	nec2	316
655	umc1452	316
656	IDP7537	317.48
657	umc2145	319
658	cdo689a	319.3
659	dpg11	319.3
660	ynh21	319.3
661	cdo38a(ntp)	319.3
662	uaz146a(rps28)	319.3
663	umc49c	319.89
664	TIDP4590	320.89
665	IDP7480	320.89
666	IDP1631a	320.89
667	magi106053	320.89
668	TIDP7054	320.89
669	mmp56	320.9
670	IDP8453	322.94
671	IDP8309	322.94
672	TIDP5113	322.94
673	cdo938a	323.1
674	rz585a	323.1
675	pza02737	326.4
676	bnlg2238	326.7
677	gpm898	328.48
678	bnlg1016	328.48
679	gpm405	328.48
680	umc2124a	328.5
681	les22	329.06
682	pza02114	329.87
683	IDP1489	330.43
684	gpm451	331.01
685	csu1082	331.77
686	sus2	332
687	algt1	332
688	pzb01062	332.74
689	TIDP3613	333.86
690	TIDP5706	333.86
691	IDP7817	333.86
692	agrr117	334.7
693	dvr1	335
694	umc1849	335
695	TIDP5229	335.99
696	TIDP3716	335.99
697	TIDP5730	335.99
698	IDP8612	335.99
699	IDP7976	335.99
700	IDP8320	335.99
701	asg75	336.5
702	umc1472	336.8
703	gpm364	337.26
704	sod4	337.5
705	gpm488b	337.93
706	IDP8961	339.42
707	TIDP3368	339.42
708	pza03561	339.7
709	pco094039	339.7
710	T1-3k(1)	339.98
711	chr125b	340.21
712	tps8	340.4
713	rgpc361(ppi)	340.7
714	asg30b	340.7
715	IDP8458	340.7
716	csu737(npc)	340.7
717	IDP8569	340.7
718	IDP4806	340.7
719	IDP739	340.7
720	rgpr44a	340.7
721	gpm828	340.71
722	pco083348	341.75
723	IDP7629	341.75
724	agrr153a	342.09
725	IDP197	342.16
726	PCO099415	344.42
727	magi23951	344.5
728	pza03189	344.5
729	IDP182	344.6
730	IDP7708	344.63
731	IDP7938	344.63
732	IDP8075	344.63
733	IDP3943	345
734	T1-6c(1)	347.99
735	uaz3	348.99
736	csu389	349.88
737	rz672a(cgs)	349.88
738	pza02791	350.25
739	AY110330	350.6
740	bx11	351
741	bx10	351
742	rgpc198a(sik)	351.1
743	bx12	351.3
744	T1-3a(1)	352
745	TIDP2784	352.21
746	TIDP5346	352.21
747	pco069599	353.15
748	umc29a	353.4
749	gpm492	353.57
750	TIDP5147	353.82
751	IDP7882	353.82
752	gpm827	354.17
753	gpm778a	354.96
754	rz251a	356
755	csu649(scp)	356
756	Inv1n (L)	356
757	ggi1	356
758	csu207	356
759	IDPCP18749b	356.51
760	gpm933	357.53
761	bnl2.323	360.08
762	umc2532	360.49
763	TIDP3667	360.81
764	TIDP5629	360.81
765	umc2227	360.9
766	matl1	361
767	umc2390	361
768	csu452	361.06
769	TIDP2891	362.42
770	IDP7237	362.42
771	TIDP5725	362.42
772	msv1	363.99
773	magi35490	365.65
774	IDP2553	366.44
775	umc1917	368
776	IDP6736	368.34
777	ufg13b	369.2
778	IDP6034	372.64
779	ufg77	373.2
780	mHbrMA262-B73	375.15
781	TIDP5402	375.32
782	TIDP6254	375.32
783	IDP5914	375.32
784	IDP7004	375.32
785	TIDP5310	375.32
786	TIDP2882	375.62
787	pdlk1	376
788	isu041b	377.2
789	dpg12a	379.66
790	isu61a	379.66
791	gpm313	379.66
792	uaz248a(his3)	379.66
793	myb156	380
794	cl29906_1	381.75
795	IDP7576	381.77
796	ufg43	383.6
797	npi262	383.71
798	bcd450e	383.71
799	uaz198d(rpL10)	383.71
800	nrx1	384
801	umc2582	386.08
802	bnlg1811	386.4
803	IDP511	387.42
804	TIDP6222	389.3
805	IDP1953	389.3
806	isu81	389.52
807	magi107220	390.07
808	IDP8016	390.57
809	IDPCP104422b	390.57
810	IDP8965	390.57
811	IDP8271	390.57
812	gpm336e	390.65
813	bnl9.11b(lts)	390.8
814	IDP6044	391.08
815	umc1770	391.08
816	TIDP6496	391.08
817	dupssr26	391.12
818	umc2228	391.8
819	rgd2	392
820	IDP4988	392.13
821	cpps2	392.5
822	csu323	392.64
823	csu887	392.64
824	IDP4684	393.18
825	IDP6832	393.18
826	IDP7261	393.18
827	IDP252	393.18
828	gpm815a	393.28
829	pza00752	394.57
830	gpm251	394.83
831	IDP6063	395.55
832	psei7	396.01
833	psei6	396.01
834	psei8	396.01
835	aoc1	396.15
836	umc2229	397.3
837	gpm341	397.59
838	gpm850c	397.59
839	IDP9114	397.79
840	IDP4694	397.79
841	IDP8676	397.79
842	IDP6075	397.79
843	gst42	398.04
844	bnlg2295	398.2
845	gpm181	398.97
846	gpm532	398.97
847	btilc175::Ac	398.99
848	bnlg652	399.07
849	bnlg1832	399.07
850	IMR21	399.23
851	IDP7799	399.23
852	TMR22	399.23
853	pet2	399.23
854	IDP6887	399.63
855	IDP6617	399.63
856	IDP5940	399.63
857	IDP7420	399.63
858	TIDP6530	399.63
859	IDP839	399.63
860	bnlg1886	399.86
861	gst30	400
862	gst32	400
863	gst39	400
864	gst38	400
865	IDP376	400.61
866	pco071369	400.75
867	bnlg2086	401.2
868	IDP1473	401.59
869	TIDP5182	401.59
870	umc1790a	401.6
871	asg3	401.9
872	IDP1986	404.5
873	TIDP2770	405
874	TIDP8768	405
875	IDP7887	405
876	IDP5898	405
877	IMR10	405
878	IMR19	405
879	IDP7826	405
880	TIDP7069	405
881	csu3	405
882	umc1243	405.04
883	umc2112	405.04
884	gst14	405.08
885	mlo2	405.08
886	mtl2	405.08
887	pco105341	406.48
888	gpm305	407.01
889	umc1558	408.4
890	gpm753g	409.16
891	CG998729	409.84
892	TIDP7103	410.76
893	IDP1605	410.76
894	mmp61	412.6
895	IDP4235	412.6
896	IDP7943	412.6
897	IDP4925	412.6
898	IDP751	412.6
899	IDP5876	412.6
900	IDP8399	412.6
901	lim497	413.7
902	TIDP4574	414.31
903	TIDP7051	414.31
904	IDP8097	414.31
905	TIDP6092	414.31
906	pza03240	414.35
907	rz500(stp)	415.58
908	IDP5863	416.02
909	TIDP6457	416.02
910	IDP4472	416.02
911	pza03465	416.21
912	pza00944	416.21
913	expb2	417
914	expb7	418
915	IDP5866	418.87
916	IDP4698	418.87
917	bnlg1884b	419.79
918	expb6	420
919	pco146752	420.53
920	IDP8389	420.57
921	IDP4792	420.57
922	pco069442	421.17
923	npi453	422.81
924	mHbrBA74-Mo17	423.05
925	bnl8.45g	423.31
926	TIDP7096	423.99
927	IDP7186	423.99
928	TIDP7049	423.99
929	umc1734	424
930	mmp39	425.2
931	umc1297	426
932	pzb01235	426.72
933	IDP7923	426.84
934	TIDP4596	426.84
935	TIDP6576	426.84
936	pyk1	428
937	IDP4538	428.55
938	IDP4132	428.55
939	TIDP9243	428.55
940	csu781b	429.38
941	rgpc316	429.38
942	csu822	429.38
943	csu263b	429.38
944	csu1041a(ptk)	429.38
945	nactf43	430.6
946	myc7	430.8
947	pop1	431
948	fbn1	431.16
949	ocl4	431.2
950	lpa2	432
951	umc2230	432.4
952	IDP1457	432.41
953	gpm104	433.27
954	nfd104c	433.27
955	gpm787b	433.35
956	AY111680	433.6
957	TIDP5625	433.68
958	IDP2367	433.68
959	pco076392	434.19
960	pza02750	434.75
961	cl7929_1	434.75
962	pco112439	435.69
963	TIDP8792	435.98
964	IDP2412	435.98
965	IDP7399	435.98
966	IDP6962	435.98
967	gpm429c	435.99
968	Inv1n (R)	436
969	rz421	436.1
970	uaz5	436.1
971	gpm878b	436.22
972	sacd3	436.24
973	pza00939	436.24
974	uaz246c(mbf)	436.4
975	AY109678	437.3
976	IDP194	437.35
977	csu793	437.42
978	mmp143	437.9
979	umc1469	438
980	IDP254	438.19
981	gpm540b	438.71
982	umc1461	438.8
983	csu781c	439
984	csu1138	439
985	umc260	439
986	aic1	439.11
987	eno2	439.2
988	cent1	439.3
989	uaz13	439.3
990	rz323a	439.3
991	umc1493	439.3
992	AY106439	440
993	umc1076	440
994	TB-1Sb(1)	440
995	gpm519	440.06
996	obf1	440.28
997	IDP537	440.39
998	IDP4908	440.39
999	IDP676	441.1
1000	mmp101	441.2
1001	IDP2571	442.14
1002	mHbrBG153-B73	442.52
1003	IDP5918	442.59
1004	IDP7178	442.74
1005	TIDP3438	442.74
1006	IDP4552	442.74
1007	IDP4293	442.74
1008	IDP2551	443.18
1009	IDP2572a	443.18
1010	IDP1407	443.92
1011	IDP2576b	443.92
1012	IDP7590	443.98
1013	TIDP5208	443.98
1014	TIDP4564	443.98
1015	IDP4065	443.98
1016	IDP8132	443.98
1017	cl13018_1	445.34
1018	TIDP5391	445.38
1019	TIDP7123	445.38
1020	IDP6631	445.38
1021	IDP831	445.38
1022	AY110396	445.5
1023	pza03200	446.22
1024	IDP845	446.42
1025	IDP8606	449.23
1026	umc167a	449.91
1027	uaz198c(rpL10)	449.91
1028	gpm146b	450.38
1029	gpm798	450.38
1030	gpm295	450.38
1031	myb100	450.8
1032	TIDP6709	450.82
1033	IDP4549	450.82
1034	IDP1675	450.82
1035	IDP5854	450.82
1036	IDP7310	450.82
1037	IDP4936	450.82
1038	IDP4445	450.82
1039	IDP7632	450.82
1040	TIDP5101	450.82
1041	IDP4228	450.82
1042	IDP6948	450.82
1043	TIDP5304	450.82
1044	IDP4246	450.82
1045	TIDP5272	450.82
1046	TIDP6390	450.82
1047	IDP4529	450.82
1048	IDP7344	450.82
1049	TIDP5565	450.82
1050	gpm835d	451.56
1051	IDP8049	451.86
1052	magi107088	451.86
1053	IDP4848	451.86
1054	TIDP3719	451.86
1055	IDP6931	451.86
1056	IDP4814	451.86
1057	IDP4273	451.86
1058	TIDP3298	451.86
1059	TIDP6456	451.86
1060	TIDP5752	451.86
1061	TIDP8798	451.86
1062	IDP4431	451.86
1063	TIDP2970	451.86
1064	TIDP6426	451.86
1065	TIDP6710	451.86
1066	TIDP6143	451.86
1067	TIDP5786	451.86
1068	rte1	452
1069	T1-5b(1)	452.02
1070	T1-5c(1)	452.18
1071	ms14	452.26
1072	T1-9a(1)	452.34
1073	gpm311a	452.51
1074	umc1611	452.8
1075	umc2231	453.5
1076	gpm706d	454.01
1077	npi214	454.02
1078	npi401	454.02
1079	pbs6d	454.02
1080	pbs9b	454.02
1081	bsd2	454.06
1082	as1	455.99
1083	rs2	457
1084	cdo344c(rga)	460.6
1085	uaz9	460.64
1086	bcd734a	460.64
1087	uaz253	460.64
1088	uaz203	460.64
1089	cdo749	460.64
1090	bnl1.556	460.64
1091	uaz6	460.64
1092	uaz7a	460.64
1093	cdo103	460.64
1094	rz296a	460.64
1095	mpik41d(mem1)	460.64
1096	cdo373	460.64
1097	pza02741	461.24
1098	rz892a(alt)	461.54
1099	umc1626	464
1100	sw1	464
1101	AI855190	464.7
1102	AY112092	465.03
1103	IDP637	465.39
1104	IDP34	465.94
1105	IDP653	465.94
1106	pza02135	466.55
1107	az19D1	467
1108	umc1906	467
1109	az19D2	467
1110	TIDP5475	467.62
1111	umc1903a	467.9
1112	mmp124	469.4
1113	IDP7351	470.25
1114	IDP7582	470.25
1115	TIDP5689	470.25
1116	IDP6045	470.25
1117	TIDP6123	470.25
1118	IDP4511	470.25
1119	IDP7414	470.25
1120	IDP4951	470.25
1121	IDP4808	470.25
1122	IDP4824	470.25
1123	IDP6626	470.25
1124	IDP6975	470.25
1125	CG694169	470.59
1126	umc2232	470.9
1127	umc1395	471.7
1128	glk50	473.2
1129	mHbrBA205-B73	473.65
1130	umc1601	473.8
1131	umc2233	474.5
1132	csu710f(apx)	475.62
1133	cp3	475.82
1134	umc1603	475.9
1135	gpm692a	476.16
1136	gpm29	481.15
1137	hac101b	481.9
1138	gpm349	482.81
1139	TB-1La(1)	482.82
1140	uaz4	483.75
1141	npi598	483.75
1142	npi304	483.75
1143	mmp95	484.7
1144	gpm150b	484.75
1145	umc1323	484.8
1146	umc1386b	485.2
1147	uaz276	485.9
1148	bif2	486.06
1149	uaz273	487
1150	IMR55	487.47
1151	IDP4968	487.47
1152	IDP6593	487.47
1153	IDP7530	487.47
1154	TIDP6350	487.47
1155	orc3	488
1156	IDP2452	490.01
1157	gpm931b	490.56
1158	uaz11	491.94
1159	mbd106	493.05
1160	ucsd61g	493.74
1161	gpm618	495.27
1162	csu881(cys)	496.6
1163	csu574b(eif2B)	496.6
1164	yab11	496.6
1165	IDP386	499.76
1166	TIDP3199	499.76
1167	cys2	500
1168	gpm229	500.02
1169	gpm4	500.02
1170	IDP4194	500.02
1171	TIDP4573	500.02
1172	TIDP5685	500.02
1173	IDP2446	500.22
1174	bnlg1273	500.77
1175	isu146	501.2
1176	gpm190a	501.24
1177	IDP7935	501.51
1178	TIDP3737	501.51
1179	TIDP3346	501.51
1180	prp5	503.3
1181	IDP7797	503.88
1182	grp1	504
1183	IDP741	504.77
1184	IDP9004	504.77
1185	bx9	504.98
1186	uaz17a	505.41
1187	npi279	505.41
1188	npi40	505.41
1189	ucsd61a	505.41
1190	IDP451	505.47
1191	TIDP2914	505.52
1192	TIDP2888	505.52
1193	TIDP3496	505.52
1194	IDP7471	505.52
1195	IDP4772	505.52
1196	TIDP5117	505.52
1197	IDP7221	505.66
1198	TIDP6392	505.66
1199	IDP8533	505.66
1200	IDP4037	505.66
1201	rhn1	506
1202	pco066796	506.32
1203	hb84	506.4
1204	umc64b	506.72
1205	umc1754	506.83
1206	TIDP8762	507.3
1207	IDP4186	507.3
1208	IDP7275	507.3
1209	IDP8220	507.3
1210	TIDP6309	507.3
1211	TIDP5471	507.3
1212	IDP5050	507.3
1213	IDP4052	507.3
1214	uce1	508
1215	thl1	508.08
1216	umc1812	508.2
1217	csu61b	509.58
1218	IDP4188	509.9
1219	IDP5049	509.9
1220	mHbrMA85-B73	510.09
1221	IDP1703	510.7
1222	IDP4287	510.7
1223	IDP1951	510.7
1224	TIDP3541	510.7
1225	bnlg1041	514.45
1226	myb63	514.7
1227	umc196	516.33
1228	asg11	516.33
1229	dof1	517
1230	umc1590	517
1231	TIDP2857	517.68
1232	TIDP3251	517.68
1233	AY109499	517.7
1234	cl3166_1a	518.27
1235	AY110566	518.9
1236	umc2621	519.07
1237	npi20	520.4
1238	npi482(a1)	520.4
1239	npi205	520.4
1240	npi96	520.4
1241	npi272	520.4
1242	npi258	520.4
1243	bnl5.59a	520.4
1244	csu92a	520.9
1245	IDP7408	522
1246	IDP846	522.4
1247	bnlg1023b	522.72
1248	uaz10	522.76
1249	uaz12	522.76
1250	phm1968	522.84
1251	IDP6902	522.86
1252	php20654	523.3
1253	TIDP6518	523.9
1254	IDP6867	523.9
1255	AY110296	523.9
1256	php20682	524.5
1257	IDPCP110252	525.17
1258	TIDP6661	525.17
1259	IDP4189	525.7
1260	IDP3955	525.7
1261	IDP8438	525.7
1262	asg58	525.7
1263	umc1811	526.4
1264	csu675a(prh)	527.06
1265	bnlg2057	527.6
1266	csu194(mthr)	528.05
1267	pza00068	528.07
1268	csu503(met)	528.21
1269	umc177a	528.71
1270	rgpc356	528.71
1271	pza03531	528.73
1272	umc2234	529
1273	IDP8277	529.2
1274	IDP4863	529.2
1275	mbd119	529.27
1276	IDP7936	530.06
1277	TIDP3261	530.06
1278	IDP8202	530.06
1279	csu256(hsp90)	531.56
1280	bnlg1598	532.8
1281	umc133c	532.8
1282	umc1123	535.1
1283	npi84	535.27
1284	npi429	535.27
1285	pan1	536
1286	IDP156	541.3
1287	TIDP3285	541.3
1288	AY104360	541.3
1289	IDP4157	541.3
1290	ptk3	543.99
1291	umc276c(hm1)	543.99
1292	umc1281	544
1293	sbp16	544
1294	mmp156	544.2
1295	agrr193	545.15
1296	agrc584	545.15
1297	bnlg1908b	545.42
1298	IDP7707	546.49
1299	bnl23b	547.66
1300	csu60b	547.66
1301	bnl34	547.66
1302	cdo464a	547.66
1303	dup382	547.66
1304	csu91b	547.66
1305	uaz14a	547.66
1306	uaz15	547.66
1307	bnlg1057	548.3
1308	umc1396	548.4
1309	nact15	548.82
1310	cdo1395f	549.37
1311	cdo57c	549.37
1312	cdo786c	549.37
1313	umc2235	550
1314	IDP752	550.55
1315	IDP638	550.86
1316	TIDP5181	550.86
1317	cdo1091b	551.14
1318	mab3	552
1319	umc1748	553.6
1320	TIDP3617	554.05
1321	TIDP5807	554.05
1322	magi89347	554.05
1323	agrc587	554.24
1324	umc1919a	555.8
1325	ras11G1	556
1326	AY107847	556.8
1327	bnlg1615	557.6
1328	csu899b(ant)	558.5
1329	csu805	558.5
1330	isu2191i	558.56
1331	zmm6	558.56
1332	cdo678b	558.56
1333	cdo475b	558.56
1334	umc82b	558.56
1335	isu73	558.56
1336	cdo595	558.56
1337	uaz249a(ubf9)	558.56
1338	mpik34	558.56
1339	rpl17c	558.8
1340	gpm894	559.48
1341	gpm688	559.48
1342	psr152a	559.8
1343	gpm169	560.05
1344	uwo2	560.05
1345	gpm368a	560.05
1346	ucsd72a	560.05
1347	AY111153	561
1348	gpm906a	561.04
1349	gpm906b	562.59
1350	IDP168	563.61
1351	umc2151	563.9
1352	IDP7280	567.86
1353	IDP7200	567.86
1354	TIDP3582	567.86
1355	IDP7844	570.52
1356	IDP2465	570.52
1357	ntf1	570.8
1358	umc1664	572
1359	csu505(rpL7)	573.18
1360	IDP7451	575.11
1361	IDP8004	575.11
1362	TIDP6542	575.11
1363	IDP6882	575.11
1364	TIDP3001	575.11
1365	TIDP5090	575.11
1366	rz28a	575.9
1367	cdo116a	575.9
1368	nactf48	575.9
1369	umc119a	575.9
1370	asg16b	578.2
1371	IDP790	583.14
1372	IDP8951	583.14
1373	TIDP2781	583.14
1374	mmp123	583.3
1375	IDP4057	583.66
1376	umc2560	583.84
1377	TIDP2682	585.65
1378	TIDP5292	585.65
1379	umc2568	586.27
1380	rmr6	587
1381	umc1035	587
1382	IDP7837	587.89
1383	IDP8445	587.89
1384	IDP295	587.89
1385	IDP8583	587.89
1386	TIDP5390	587.89
1387	pdh2	588
1388	umc1709	588.2
1389	magi38962	588.95
1390	php20644	589.6
1391	umc2569	591.15
1392	bnl1.326a	591.32
1393	rrb3	592
1394	IDP8292	593.19
1395	umc1254	593.2
1396	pza02467	593.34
1397	umc1335	593.8
1398	umc1335	594
1399	csu1150	596.34
1400	ufg50	597.5
1401	agrc569	599.23
1402	IDP8433	599.55
1403	IDP8340	599.55
1404	uaz147b	600
1405	gpm136	602.59
1406	csu1132	603.8
1407	umc2396	604.41
1408	umc2236	604.8
1409	umc1925	606.5
1410	asg62	607.3
1411	sodh1	607.3
1412	IDP7979	607.33
1413	agrc512	607.44
1414	cl11614_1	608.21
1415	IDP8161	608.39
1416	IDP1972	608.39
1417	IDP8516	608.39
1418	TIDP6255	608.39
1419	gpm260a	608.8
1420	gpm820f	609.78
1421	uaz18d	610.23
1422	npi224g	610.23
1423	ncr(nrA)	610.23
1424	IDP2518	610.23
1425	dpg7b	610.89
1426	agrr200	611.42
1427	agrr175	615.93
1428	hm1	616
1429	TIDP2735	617.03
1430	umc2237	618.5
1431	T1-6a(1)	618.55
1432	wlu5	618.8
1433	amp1	621.88
1434	bnlg615	621.88
1435	bnl5.02b	622.2
1436	isu2117h	623.96
1437	csh11	626.86
1438	TIDP4586	627.08
1439	TIDP5254	627.08
1440	agrr291	629.97
1441	br2	630.6
1442	br2	630.6
1443	pco095480	631.38
1444	gpm192	631.92
1445	amp2	632
1446	pht7	632
1447	T1-4(4692)(1)	632.26
1448	gpm96	633.02
1449	TB-1Lc(1)	634.21
1450	TIDP5079	638.51
1451	IDP8947	638.51
1452	magi32402	638.51
1453	pco095461	638.67
1454	TIDP6540	639.39
1455	IDP1656	639.39
1456	TIDP6519	639.39
1457	IDP7239	639.39
1458	IDP8282	639.39
1459	IDP7333	639.39
1460	IDP4134	639.39
1461	IDP6917	639.39
1462	TIDP9165	639.39
1463	TIDP9210	639.39
1464	IDP7424	639.39
1465	IDP8002	639.39
1466	IDP4788	639.39
1467	magi53573	639.39
1468	TIDP5787	639.39
1469	IDP8582	639.39
1470	IDP8356	639.39
1471	IDP6810	639.39
1472	agrr250	639.78
1473	pza01963	639.89
1474	pza00131	639.89
1475	pco077760	640.31
1476	IDP716	641.52
1477	mdh6	642.3
1478	zrp2	644
1479	IDP4890	645.76
1480	php20855	647.4
1481	csh12	647.73
1482	krp4	648
1483	bcd98a	649.5
1484	uaz20a	649.5
1485	uaz19c	649.5
1486	cdo99	649.5
1487	isu2117a	649.5
1488	csu614a	649.5
1489	bcd450d	649.5
1490	hp1	650
1491	umc274	650.39
1492	cuny21	650.61
1493	mon00186::Ac	651.18
1494	agrc489	651.44
1495	umc1356	652
1496	umc1374	653.2
1497	myb38	653.4
1498	acpt1	653.49
1499	agrr185	654.1
1500	npi605a	655.63
1501	npi566	655.63
1502	T1-9(4995)(1)	656.07
1503	umc2505	656.25
1504	IDP4695	656.37
1505	IDP7438	656.37
1506	pco089222	656.45
1507	IDP4068	656.6
1508	IDP4454	656.6
1509	AY111834	656.7
1510	opr7	658
1511	TIDP4566	658.01
1512	bnlg1556	658.6
1513	umc1486	658.8
1514	php20674	658.89
1515	bnlg421	659.34
1516	gpm420b	660.9
1517	gpm653c	662.35
1518	bnl7.08b	662.66
1519	IDP8655	662.94
1520	IDP8950	662.94
1521	umc2605	663.3
1522	umc1122	664
1523	umc33a	664.17
1524	std1b(his2B1)	664.17
1525	agrp83b	664.17
1526	bnlg1044	664.39
1527	bnlg400	664.75
1528	IDPCP86382	665.81
1529	IDP4835	665.81
1530	TIDP5582	665.81
1531	IDP7768	665.81
1532	dmt103c	667.73
1533	IDP4855	668.07
1534	IDP4480	668.69
1535	TIDP5342	668.69
1536	TIDP6240	669.2
1537	csu694b(uce)	669.22
1538	umc2550	669.28
1539	TIDP6103	669.31
1540	TIDP6245	669.31
1541	IDP243	669.31
1542	IDP8577	669.31
1543	IDP4453a	669.31
1544	TIDP3252	669.31
1545	TIDP6239	669.31
1546	myb83	670
1547	uaz228d(his2b)	670.2
1548	glk6	670.2
1549	cncr1	670.88
1550	phm12706	670.89
1551	pza03193	670.89
1552	IDP7842	672.4
1553	TIDP3379	672.4
1554	cl13108_1a	673.08
1555	ucsd61e	675.03
1556	umc1833	675.68
1557	IDP641	675.81
1558	IDP3873	675.81
1559	umc1278	676
1560	hmga102	676
1561	kan1	676.4
1562	uaz2b	677.45
1563	dpg7c	677.45
1564	uaz151(sar)	677.45
1565	npi236	677.45
1566	pco139091	678
1567	TIDP5507	678.28
1568	TIDP2753	678.28
1569	TIDP3052	678.28
1570	rz698a(ppy)	679.85
1571	csu921b(ppp)	679.85
1572	umc2549	679.86
1573	tps7	680
1574	gpm90	680.77
1575	csu542	682.27
1576	aprl5	684
1577	pza03265	684.05
1578	gpm752a	684.09
1579	T1-6b(1)	684.12
1580	T1-9b(1)	684.29
1581	gpm802	684.67
1582	br1	684.98
1583	T1-7c(1)	684.98
1584	T1-7a(1)	685.15
1585	lim442	685.2
1586	med63b	685.88
1587	ncr(ars1)	687.63
1588	umc2064	688.33
1589	csu660a	688.54
1590	gpm415a	689.4
1591	gpm440	689.4
1592	mn	689.4
1593	gpm63a	689.4
1594	gpm422	689.4
1595	bcd98g	689.71
1596	mmp189	690.5
1597	phm6043	691.96
1598	dbf1	691.96
1599	pza03741	691.96
1600	vg1	691.99
1601	phot2	692
1602	crs1	692
1603	agpsl1	692.4
1604	uaz205b(hsp70)	692.64
1605	IDP856	693.42
1606	TIDP6692	693.42
1607	IDP4110	693.42
1608	mmp173	693.6
1609	f1	695.99
1610	TIDP5765	697.13
1611	TIDP6397	697.13
1612	TIDP5098	697.13
1613	IDP7584	697.13
1614	IDP7175	697.13
1615	IDP7985	697.13
1616	TIDP7072	697.13
1617	IDP8154	697.13
1618	TIDP5380	697.13
1619	TIDP7061	697.13
1620	IDP6600	697.13
1621	TIDP5686	697.13
1622	TIDP6389	697.13
1623	cl28036_1a	698.04
1624	magi113703	698.06
1625	IDP4987	698.06
1626	TIDP8776	698.06
1627	TIDP5396	698.06
1628	IDP8470	698.06
1629	IDP4514	698.06
1630	IDP5882	698.06
1631	IDP8477	698.99
1632	IDP7531	698.99
1633	phm5484	699.9
1634	phm15871	699.9
1635	php20661	699.9
1636	php20713b	700.5
1637	bti03557::Ac	700.5
1638	bnlg1025	700.5
1639	IDP6640	700.53
1640	IDP6901	700.53
1641	IDP644	700.53
1642	IDP8435	701.77
1643	IDP6890	701.77
1644	TIDP4554	701.77
1645	IDP7843	701.77
1646	TIDP6658	701.77
1647	IDP8530	701.77
1648	IDP7289	701.77
1649	bcd207a	703.5
1650	tls1	704
1651	pco149284	705.26
1652	mHbrMT153-Mo17	705.35
1653	AY110356	706.4
1654	agrx1176	707.64
1655	bnl7.21a	709.5
1656	umc275	709.55
1657	bcd1092b	710.14
1658	phi102	711.24
1659	umc1128	711.5
1660	umc2387	711.81
1661	agrr88a	711.93
1662	yab10	712.02
1663	agrc634	713.91
1664	agrx23	713.91
1665	umc1147	714.4
1666	pco115388	715.35
1667	agrc516	715.53
1668	gpm97	715.8
1669	umc1715	716
1670	IDP640	716.19
1671	agrr197	716.35
1672	IDP7756	716.65
1673	IDP174	716.85
1674	TIDP3157	717.43
1675	TIDP5469	717.43
1676	IDP2492	717.43
1677	IDP4061	717.43
1678	gpm946(sod2)	717.57
1679	pco135045	717.64
1680	phm4942	717.64
1681	bcd386a	717.8
1682	cdo94b	717.8
1683	isu78a	717.8
1684	IMR13	717.9
1685	bnlg1564	718.5
1686	umc1848	718.83
1687	IDP820	719.02
1688	TIDP2767	720.02
1689	TIDP3739	720.02
1690	npi19	720.3
1691	npi447a	720.3
1692	cl19599_1	720.36
1693	phi002	720.9
1694	umc37b	721.27
1695	dcl102	721.38
1696	umc2570	721.64
1697	IDP6784	721.89
1698	IDP408	721.89
1699	IDP7521	721.89
1700	IDP7412	721.89
1701	umc1245	721.9
1702	cka1	722
1703	tip3b	722.06
1704	AY105132	722.07
1705	IDP1982	722.07
1706	umc59c	722.13
1707	AY110159	722.3
1708	rny(pcr)a	722.4
1709	agal1	722.4
1710	mwg645f	722.4
1711	rz583a(msb)	722.4
1712	npi224f	722.46
1713	IDP7269	722.62
1714	IDP8394	722.62
1715	IDP4876a	722.62
1716	IDP8521	722.62
1717	myo3	724
1718	gpm227b	725.17
1719	agrr110	725.66
1720	cdo598	726.1
1721	bnlg257a	726.1
1722	ckx6	726.1
1723	AY110313	735.2
1724	umc2586	737.1
1725	IDP126	738.18
1726	AY110191	740.4
1727	agrr71	744.22
1728	mdh4	744.62
1729	cdo98b	744.7
1730	bnl17.06	744.7
1731	dup135a	744.7
1732	umc1998	747.9
1733	bnlg1629	747.9
1734	pza03001	748.41
1735	pzb01647	748.41
1736	npi614	748.92
1737	npi573	748.92
1738	TIDP5626	749.93
1739	IDP8936	749.93
1740	IDP4981	749.93
1741	mmp99	750
1742	csu12b(cin4)	750.23
1743	cki1	752
1744	gpm389a	752.27
1745	gpm406a	752.27
1746	IDP6616	752.28
1747	IDP4969	752.28
1748	IDP6885	752.28
1749	TIDP6283	752.28
1750	IDP7326	752.28
1751	IDP5014	752.28
1752	TIDP4636	752.28
1753	IDP4889	752.28
1754	TIDP5276	752.28
1755	agrr299	753.76
1756	bnlg2228	755.2
1757	T1-2a(1)	755.99
1758	csu1007(eif4F)	756.19
1759	umc83a	756.5
1760	cesa10	757.02
1761	umc2029	759.64
1762	cpn2	759.98
1763	lim254	760.3
1764	gpm760c	761.78
1765	chr124	762.2
1766	IDP190	763.25
1767	IDP4150	763.25
1768	mmm1	763.98
1769	pza00381	763.99
1770	IDP6748	764.59
1771	npi120	765.9
1772	npi441	767.45
1773	ad1	767.99
1774	npi340	768.23
1775	ufg61	768.23
1776	pco136491	768.26
1777	bnlg1643	768.54
1778	gpm189a	770.39
1779	umc1955	770.4
1780	npi54	770.55
1781	npi10	770.55
1782	arid1	770.8
1783	bti03545::Ac	771.01
1784	isu33b	771.89
1785	gpm819	772.05
1786	rz561a	772.28
1787	gpm723	773.47
1788	zim18	774.08
1789	bz2	774.18
1790	pza03301	774.18
1791	phm4926	774.18
1792	iddp1	774.39
1793	umc2181	774.5
1794	npi569a	775.2
1795	npi255	775.2
1796	bcd98m	775.2
1797	TIDP2957	775.32
1798	IDP8630	775.32
1799	IDP707	775.32
1800	TIDP6164	775.32
1801	mab13	776
1802	TIDP2927	776.83
1803	TIDP5352	776.83
1804	IDP4001a	776.83
1805	TIDP6182	776.83
1806	IDP266	776.83
1807	IDPCP97986	776.83
1808	IDP7921	776.83
1809	IDP7255	776.83
1810	IDP5970	776.83
1811	TIDP5164	776.83
1812	umc1838a	777.4
1813	IDP8939	778.34
1814	IDP4798	778.34
1815	TIDP8905	778.34
1816	IDP4475	778.34
1817	IDP512	778.34
1818	id1	779.2
1819	mpik37	779.32
1820	umc1924	780
1821	mab7	781.2
1822	umc1446	781.6
1823	umc1928	783.2
1824	IDP6928	783.2
1825	IDP8226	783.2
1826	mmp22	784.7
1827	an1	785.3
1828	IDP669	785.3
1829	v22	787.13
1830	mmc0041	787.33
1831	TIDP3236	787.39
1832	IDP3997	787.39
1833	IDP8144	787.39
1834	rz630e(sat)	788.04
1835	ufg(vp2274a)	789.02
1836	bnl29d(pds)	789.02
1837	dup103	789.02
1838	IDP6055	790.01
1839	csu982(goa)	790.84
1840	IDP8287	792.61
1841	TIDP3087	792.61
1842	TIDP5083	792.61
1843	sdg123	793.4
1844	IDP8505	795.53
1845	IDP8685	795.53
1846	IDP6802	795.53
1847	IDP6733	795.53
1848	gpm547c	795.87
1849	cyp8	796
1850	lhcb9	798.74
1851	rgps10558a	798.74
1852	csu531	798.74
1853	vp14	798.74
1854	csu780b	798.74
1855	cdo680a	798.89
1856	IDP8336	799.42
1857	TIDP5099	799.42
1858	T1-3(5267)(1)	799.9
1859	umc1991	800.7
1860	krp13	801.04
1861	mab11	802
1862	TIDP2913	802.46
1863	TIDP4644	802.46
1864	IDP1468	802.46
1865	IDP2405	802.98
1866	TIDP3264	802.98
1867	TIDP3451	802.98
1868	TIDP3149	802.98
1869	IDP8615	802.98
1870	TIDP5424	802.98
1871	TIDP3612	802.98
1872	TIDP3760	802.98
1873	gpm608	803.96
1874	umc1843	805.3
1875	umc1383	805.3
1876	umc2240	806.5
1877	gap1	807.06
1878	umc2385	807.55
1879	IDP4137	808.42
1880	TIDP3517	809.3
1881	TIDP5163	809.3
1882	TIDP6419	809.3
1883	TIDP5736	809.3
1884	TIDP4613	809.3
1885	TIDP9257	809.3
1886	IDP7806	809.3
1887	TIDP5634	809.3
1888	IDP352	809.52
1889	mHbrMG373-Mo17	809.74
1890	bnl8.10a	809.74
1891	dup218b	809.74
1892	umc27b	809.74
1893	pco124850	810
1894	AY106137	810.01
1895	cl4371_1b	810.01
1896	IDP630	810.36
1897	ca2p6	810.8
1898	lim247	811
1899	AY109506	811
1900	nfc103a	811.26
1901	IDP4929	811.28
1902	gpm838c	811.92
1903	mbd115	812
1904	csu1174	812.3
1905	rz474b(dnaj)	812.3
1906	csu21a(ago)	812.3
1907	csu745e(rpPo)	812.3
1908	rgpr250	812.3
1909	cdj2	812.3
1910	phm16605	812.38
1911	umc66b(lcr)	813
1912	IDP7202	813.14
1913	IDP8008	813.14
1914	ufg53	815.2
1915	brd1	816
1916	T1-9(8389)(1)	816.31
1917	TIDP8775	816.54
1918	IDP7313	816.54
1919	ufg10	817.3
1920	si614084h12	817.53
1921	mab30	818
1922	IDP802	818.09
1923	IDP3841	818.09
1924	cbl3	818.09
1925	IDP9139	818.09
1926	IDP4059	818.09
1927	IDP4442	818.09
1928	pco106440	818.26
1929	tha4	820
1930	csu696	821.5
1931	mHbrBG161-Mo17	822.82
1932	TIDP6556	823.92
1933	rth1	824
1934	cdo795a	824.4
1935	uaz268c	824.4
1936	pza02269	824.65
1937	CG681821	824.72
1938	rz403	825.8
1939	ptd1	828
1940	ias7	828.56
1941	npi615	828.56
1942	TIDP3143	828.59
1943	TIDP3263	828.59
1944	IDP3803	828.59
1945	csu1097c	828.75
1946	cdo669	828.96
1947	gpm369a	832.22
1948	chrom7	833
1949	csu511a	833.71
1950	asg63b	833.71
1951	kip1	833.76
1952	pco092050	835.34
1953	mmp149b	836
1954	umc252b	836.51
1955	geb7	838
1956	gbp2	838
1957	glb1	839.3
1958	TIDP3692	840.62
1959	umc2047	842.3
1960	tub3	842.4
1961	IDP2516	843.48
1962	IDP4998b	843.9
1963	IDP4997b	843.9
1964	IDP4997a	843.9
1965	IDP4998a	843.9
1966	gpm138b	844.34
1967	IDP3798	845
1968	gst40	845.01
1969	umc140a	846.1
1970	tbp1	846.4
1971	nas3	847
1972	bnlg1331	847
1973	dhn13	847.3
1974	TIDP5444	847.54
1975	TIDP3524	847.54
1976	TIDP5657	847.54
1977	umc2510	852.14
1978	agrr235a	852.94
1979	TIDP7052	853.37
1980	IDP7732	853.37
1981	IDP4359	853.37
1982	pco069725	854.6
1983	AY110452	855.4
1984	csu200b	855.41
1985	umc1411a	857.45
1986	mHbrBA98-B73	858.86
1987	TIDP6329	859.2
1988	IDP3993	859.2
1989	rpa5b	860.4
1990	pza00339	860.86
1991	rgpc746(rnp)	861.5
1992	pza01921	861.56
1993	iaglu1	862.1
1994	lpe1	864
1995	umc197a(rip)	864.6
1996	cl26491_-1	865.03
1997	umc1306	866
1998	gpm129	866.17
1999	agrc362b	866.86
2000	bcd1072c(hsp70)	867.6
2001	rpa6b	867.6
2002	ts3	867.61
2003	sgb102	867.65
2004	pza02985	868.51
2005	umc2411	868.77
2006	AY112283	869.21
2007	agrr238a	869.26
2008	IDP5973	869.68
2009	csu110b	870.38
2010	csu921a(ppp)	870.38
2011	isu92b	871.28
2012	ucsd113d	871.61
2013	IDP7685	872.3
2014	IDP2347	872.3
2015	ole4	872.81
2016	mpl1	872.82
2017	IDP7599	873.76
2018	TIDP3409	873.76
2019	IDP8321	873.76
2020	magi85262	873.76
2021	IDP4018	873.76
2022	IDP9059	873.76
2023	IDP3773	873.76
2024	csu554a(rnh)	874.3
2025	IDP340	874.52
2026	gpm190c	875.82
2027	umc2612	875.95
2028	mHbrMC108-B73	876.61
2029	d8	876.79
2030	gpm393a	878.1
2031	agrr246	878.38
2032	mmp195d	879.7
2033	ers25	880
2034	tb1	882.7
2035	w18	882.7
2036	lox3	883
2037	gpm350a	885.03
2038	K1L	886.1
2039	umc1431	886.1
2040	IDP437	886.7
2041	IDP7222	886.7
2042	uce5	886.9
2043	gln2	886.92
2044	pgm1	887.2
2045	cdo122a(nad)	887.5
2046	TIDP5174	887.8
2047	IDP7687	887.8
2048	chb101b	887.87
2049	chr106a	887.87
2050	phyA1	888.61
2051	pzb00063	888.61
2052	pzb00008	888.61
2053	bnl15.18	889.42
2054	tua1	889.42
2055	tua2	889.42
2056	csu248	889.42
2057	IDP6918	889.9
2058	IDP3977	889.9
2059	AI665421	889.9
2060	umc1290	890.8
2061	AY110019	890.9
2062	IDP1636	890.91
2063	IDP2393	890.91
2064	IDP9074	890.91
2065	IDP261	890.91
2066	uaz167a	891.14
2067	csu947	891.14
2068	agrr34a	891.27
2069	gpm266	891.29
2070	gpm277	891.29
2071	bcd808a	891.7
2072	bcd265b	891.7
2073	gpm801a	891.88
2074	gpm660a	892.1
2075	nfa103a	892.1
2076	umc2189	892.2
2077	TIDP9256	892.61
2078	IDP4693	892.61
2079	IDP6968	892.61
2080	IDP2525	892.61
2081	IDP6755	892.61
2082	TIDP8784	892.61
2083	magi66687	892.61
2084	TIDP5804	892.61
2085	IDP738	892.61
2086	magi11726	892.61
2087	gpm521a	892.82
2088	chr106	892.91
2089	agrr278a	893.03
2090	mmp141	893.7
2091	kn1	894
2092	mHbrBC71-B73	894.25
2093	gs1	895.98
2094	emp4	896
2095	knox3	896
2096	gpm663a	896.47
2097	pza02698	897.42
2098	acs6	898
2099	lw1	898.4
2100	IDP4143	898.69
2101	bnlg1268	898.7
2102	hb36	898.7
2103	gif1	898.7
2104	mmp83	899.2
2105	lpa3	901.2
2106	IDP6633	901.4
2107	magi87281	901.4
2108	TIDP3335	901.4
2109	IDP9031	901.4
2110	TIDP5438	901.4
2111	TIDP4589	901.4
2112	npi98a	902.1
2113	TIDP6479	902.1
2114	IDP7510	902.1
2115	ucsd104b(zag6)	902.1
2116	IDP6054	902.1
2117	IDP527	902.1
2118	TIDP3507	902.1
2119	IDP5055	902.1
2120	TIDP5274	902.1
2121	TIDP8871	902.1
2122	ucsd64c	902.1
2123	IDP7386	902.1
2124	IDP9012	902.1
2125	umc106a	902.1
2126	pge19	902.1
2127	adh1	902.1
2128	cdo246	902.1
2129	TIDP4557	902.1
2130	TIDP5614	902.1
2131	rz632c	902.1
2132	umc1885	902.1
2133	TIDP8851	902.1
2134	cbs1	902.18
2135	rps10	904
2136	gpm85	904.12
2137	cdo353b	904.59
2138	umc72b	904.85
2139	cdo465	907.08
2140	BE639426	907.1
2141	gpm862	907.35
2142	bnlg1720	907.78
2143	php20518	907.78
2144	bnlg100	908.09
2145	bnlg1597a	908.47
2146	pza02520	909.02
2147	pco135122a	909.02
2148	pza00030	909.02
2149	bnlg1502a	909.36
2150	umc2223	909.38
2151	bcd450b	912.73
2152	exg1	913.28
2153	hxa102b	913.4
2154	bnlg1671a	913.4
2155	bnlg1116	913.57
2156	iaa4	913.6
2157	aps1	914
2158	umi12	914
2159	mmp172	915.2
2160	npi407	916.7
2161	mHbrBC96-B73	917.12
2162	mHbrMT108-B73	917.88
2163	T1-3(5242)(1)	918.28
2164	rz630a(sat)	920.1
2165	mHbrBG97-B73	920.56
2166	emp10	922
2167	zmm4	922.35
2168	mta1	922.35
2169	csu261	922.35
2170	uat4a	922.35
2171	pzb00114	922.65
2172	phyC1	923
2173	cl11011_1	923.7
2174	vef101b	924.03
2175	hk4	926.04
2176	lim99a	926.3
2177	phi308707	927.4
2178	npi282b	927.9
2179	agrr290	928.33
2180	IDP5859b	928.79
2181	AY108136	929.52
2182	IDP8712	929.98
2183	TIDP6406	929.98
2184	TIDP3146	929.98
2185	TIDP6560	929.98
2186	IDP1420	929.98
2187	TIDP3574	929.98
2188	IDP9038	929.98
2189	IDP9037	929.98
2190	IDP6027	930.05
2191	lim78	930.5
2192	asg54a	930.61
2193	TIDP5517	931.43
2194	TIDP4572	931.43
2195	TIDP5753	931.43
2196	IDP4966	931.43
2197	TMR73	931.43
2198	TIDP5406	931.43
2199	IDP5937	931.43
2200	TIDP5558	931.5
2201	IDP7373	931.5
2202	tlk1	934.5
2203	TIDP3299	935.56
2204	IDP7487	935.56
2205	TIDP6520	935.56
2206	TIDP6522	935.56
2207	IDP9128	935.56
2208	IDP7889	935.56
2209	hxa102	936
2210	zmm24	936
2211	gpm623	936.06
2212	pho1	936.06
2213	TIDP5285	938.6
2214	IDP7634	938.6
2215	pza02204	939.52
2216	mmp165	939.7
2217	TIDP2979	940.29
2218	npi581a	941.68
2219	npi97c	941.68
2220	hb8	941.91
2221	IDP3966	941.98
2222	IDP3843	941.98
2223	IDP6819	941.98
2224	mmp87	942.4
2225	IDP4093	942.89
2226	IDP2395	945.61
2227	TIDP3715	945.61
2228	TIDP3142	945.61
2229	IDP4482	945.61
2230	TIDP3413	945.61
2231	TIDP3650	945.61
2232	bnl17.18b	947.38
2233	cka2	948
2234	lim39	950.2
2235	gpm610a	950.8
2236	csu954	951.04
2237	lem1	951.04
2238	bnl7.25a	951.2
2239	umc147b	951.2
2240	ucsd106d	951.2
2241	gpm164b	951.47
2242	IDP195	952.41
2243	IDP4490	952.41
2244	magi7806	952.41
2245	IDP2450	952.88
2246	IDP292a	952.88
2247	IDP8376	953.1
2248	TIDP8782	953.1
2249	IDP7568	953.32
2250	IDP823	953.32
2251	IDP7710	953.32
2252	TIDP2740	953.32
2253	magi93868	953.32
2254	TIDP3172	955.57
2255	magi24643	955.57
2256	IDP7459	955.69
2257	IDP7563	955.69
2258	IDP6752	955.69
2259	isu106a	955.83
2260	AY108778	956.15
2261	bnlg1347a	958.18
2262	isu18	958.18
2263	pco114964	962.52
2264	uaz166a	963.6
2265	umc161a	963.6
2266	pge5b	963.6
2267	csu1169b	963.6
2268	phi1	963.6
2269	npi75b	963.6
2270	uaz21a	963.6
2271	umc264	963.6
2272	rpa7a	963.6
2273	pco100577	966.19
2274	vp8	968
2275	gst5	968
2276	fnr1	968
2277	umc2589	968.15
2278	umc1500	968.4
2279	AY109834	970
2280	pza03188	970.42
2281	phi265454	973
2282	csu570b(mtl)	973.04
2283	cdj1	973.04
2284	ias13a	974.48
2285	ao1	976
2286	pza02957	979.05
2287	pco118188	981.27
2288	pza00978	982.31
2289	mab18	984
2290	pco067414	987.2
2291	AY110426	987.3
2292	mHbrMG186-Mo17	987.72
2293	pco138129	991
2294	phm18705	992.63
2295	umc2628	994.25
2296	ufg14	995
2297	ao3	995.89
2298	cl8889_1	1000.78
2299	IDP3913	1000.88
2300	IDP835	1000.88
2301	IDP595	1000.88
2302	mmp195g	1000.9
2303	rd1	1001.94
2304	glb2	1002
2305	gdh1	1004
2306	npi238	1006.1
2307	asg68b	1006.1
2308	bnl8.08a	1006.1
2309	jpsb239b	1006.6
2310	cdo87b(ptk)	1006.9
2311	umc1553	1007.6
2312	phi120	1007.79
2313	plt5	1008
2314	pza03305	1009.05
2315	isu6	1009.12
2316	umc1421	1010.2
2317	ohp1	1012
2318	IDP3856	1012.43
2319	bnlg1055	1014.71
2320	igl1	1014.9
2321	tsah1	1014.92
2322	gpm686	1016.17
2323	gpm217a	1016.17
2324	iaa5	1019.1
2325	ij2	1020.19
2326	pzb01227	1020.64
2327	bnl8.29a	1021.4
2328	csu604a(trh)	1021.4
2329	tum11	1021.4
2330	rtl4	1022.3
2331	TIDP3187	1022.3
2332	TIDP6455	1022.3
2333	TIDP6129	1022.3
2334	TIDP5678	1022.3
2335	IDP806	1022.3
2336	TIDP3559	1022.3
2337	hon110	1022.4
2338	umc1111	1022.6
2339	mon00200::Ac	1024.77
2340	sqsh1	1025
2341	npi241a	1025.7
2342	npi82	1025.7
2343	umc1862	1025.92
2344	bnlg2331	1026.09
2345	py2	1026.25
2346	IDP538	1026.48
2347	csu33b	1027.56
2348	csu536(ccr)	1028.53
2349	csu663b(psaD)	1028.53
2350	csu755	1028.53
2351	ccr1	1028.53
2352	IDP4249	1030.13
2353	IDP6999	1030.13
2354	IDP6580	1030.13
2355	umc2241	1031
2356	aprl8	1031
2357	umc2242	1031.8
2358	umc1737	1032
2359	cesa5	1034.02
2360	umc1118	1034.3
2361	pza02044	1034.91
2362	umc2514	1036.61
2363	bm2	1037.19
2364	dia2	1037.84
2365	bnlg667a	1039.42
2366	AY110479	1039.7
2367	umc1538a	1040
2368	IDP1633	1043.19
2369	mtf1	1044
2370	bhlh48	1044
2371	csu175e(eif5A)	1046.32
2372	IDP4199	1047.25
2373	chi1	1051.02
2374	umc1744	1051.1
2375	ts6	1051.16
2376	IDP2440	1051.99
2377	adf3	1052
2378	IDP3868	1053.21
2379	TIDP2901	1053.21
2380	umc84a	1054.2
2381	ara3	1054.2
2382	umc1220	1054.4
2383	umc86a	1054.7
2384	gpm765c	1054.84
2385	AY106825	1055.9
2386	expa4	1055.9
2387	php15058	1057.8
2388	TIDP5303	1059.3
2389	IDP7286	1059.3
2390	agrr103b	1059.54
2391	AY109128	1059.55
2392	IDP772	1059.55
2393	raf2	1063.8
2394	AY110160	1063.8
2395	bnlg504	1063.8
2396	AY112175	1063.8
2397	bnlg131	1065.62
2398	rh4	1072
2399	agrr88b	1078.4
2400	cps1	1080
2401	T1-4g(1)	1080
2402	uaz240c	1082.11
2403	cdo457b	1082.11
2404	dpg1a	1082.11
2405	agrc669b	1082.25
2406	mHbrMG126-B73	1085.5
2407	bnlg2123	1086.1
2408	TIDP5161	1087.3
2409	csu266	1090.26
2410	umc2542	1091.53
2411	IDP7558	1092.17
2412	TIDP9146	1092.17
2413	lim228	1092.4
2414	gpm548a	1095.37
2415	pco060326	1095.98
2416	AY111767	1096.12
2417	pco104394	1096.18
2418	umc1331	1096.5
2419	pza00343	1096.79
2420	TIDP2958	1097.04
2421	phi227562	1097.4
2422	csu1089	1098
2423	rz614(fdx)	1098
2424	fdx3	1098.4
2425	gata18	1099.3
2426	agrc707	1099.46
2427	TIDP3768	1099.48
2428	TIDP4578	1099.48
2429	TIDP2672	1099.48
2430	TIDP3218	1099.48
2431	TIDP9213	1099.48
2432	umc2243	1100
2433	gpm671a	1101.5
2434	cesa6	1101.5
2435	IDP6020	1102.34
2436	IDP8489	1102.34
2437	IDP8949	1102.84
2438	phi064	1103
2439	TIDP5180	1103.84
2440	phb4	1104
2441	cl27369_1	1104.18
2442	IDP72	1104.34
2443	IDP5989	1104.34
2444	magi2594	1104.34
2445	IDP8605	1104.34
2446	TIDP4660	1104.34
2447	gpm308a	1105.77
2448	TIDP8879	1105.89
2449	TIDP8826	1105.89
2450	IDP7387	1105.89
2451	uaz22	1108.74
2452	agrc259a	1108.8
2453	IDP1478	1110.2
2454	pza01239	1111.56
2455	tum4	1111.83
2456	IDP603	1112.04
2457	bnl6.32	1113.2
2458	csu865(phb)	1113.2
2459	pco076889	1113.2
2460	rgpr3239a	1113.2
2461	IDP7909	1114.53
2462	IDP2400	1116.18
2463	IDP8088	1116.18
2464	IDP9055	1116.18
2465	magi62468	1116.18
2466	umc1605	1117.1
2467	TIDP3226	1117.41
2468	TIDP3019	1117.41
2469	TIDP2937	1117.41
2470	pco102265b	1118.02
2471	TIDP2811	1118.03
2472	TIDP2996	1118.03
2473	IDP8448	1118.65
2474	magi93697	1118.65
2475	magi93767	1118.65
2476	umc1819	1119.2
2477	ask1	1120
2478	umc2244	1120.3
2479	AY110983	1121.19
2480	tufm1	1121.9
2481	mpik9	1122.77
2482	IDP7721	1122.98
2483	IDP5956	1124.62
2484	IDP7734	1124.62
2485	TIDP5581	1124.62
2486	TIDP8800	1124.62
2487	csu1146	1126.65
2488	csu1084	1126.65
2489	csu1154	1126.65
2490	acp4	1126.65
2491	npi294i	1126.65
2492	npi24	1126.65
2493	umc2620	1126.65
2494	spc2	1131.99
2495	der4	1137.6
2496	AY109916	1137.9
2497	telomere1L	1140
2498	akin1	1140
2499	umc1797	1141.39
2500	ga20ox1	1141.6
2501	emb2	1142
2502	gbp1	1142
2503	csu1193	1142.98
2504	gpm201b	1310.63
chr=2
lg=2
2505	gpm193c	0
2506	mab10	0
2507	AY110535	0
2508	telomere2S	0
2509	mis12b	0
2510	umc1419	0.01
2511	umc2246	3.1
2512	umc2Stelo-1	3.3
2513	npi239	3.3
2514	csu1192(apx)	3.3
2515	umc2Stelo-2	3.3
2516	isu53a	3.8
2517	ws3	4.36
2518	al1	6.49
2519	csu326	6.75
2520	bnl10.38b	7.14
2521	mlo9	8
2522	gpm71	8.61
2523	IDP6971	9.79
2524	TIDP6679	9.79
2525	TIDP8890	9.79
2526	TIDP2989	10.56
2527	TIDP2742	10.56
2528	agrc938	10.59
2529	agrc805	10.59
2530	pco137413a	11.03
2531	bnl8.45a	12
2532	AY108849	12
2533	pcr1	12
2534	TIDP5256	12.61
2535	IDP7369	12.61
2536	IDP6830	12.61
2537	TIDP4683	12.61
2538	IDP8468	12.61
2539	IDP6947	12.61
2540	crr1	16
2541	IDP7820	16.21
2542	IDP53	16.21
2543	IDP283	16.21
2544	TIDP5171	16.21
2545	magi17090	16.21
2546	IDP2371	16.21
2547	IDP4238	16.21
2548	gpm180b	23.47
2549	uce4	25.3
2550	bnlg1092	25.61
2551	rz569b	25.95
2552	isu144a	27.4
2553	phi96100	28.1
2554	cl25041_1a	28.13
2555	cl11096_1	28.13
2556	arpp2a-3	29
2557	AY109712	29.66
2558	umc2245	30.9
2559	incw4	30.96
2560	kcbp1	31.05
2561	csu29a	31.71
2562	TIDP5077	31.76
2563	cl4178_1	32.97
2564	IDP4350	34.25
2565	TIDP8808	34.25
2566	IDP776	34.25
2567	TIDP5299	34.25
2568	TIDP5524	34.25
2569	TIDP3139	34.25
2570	php20568b	34.3
2571	TIDP2856	35.32
2572	IDP4732	35.32
2573	isu308337	35.6
2574	pco118092	35.74
2575	IDP7712	36.4
2576	pza02264	38.78
2577	bm6	40.9
2578	pzb01233	42.94
2579	jpsb485b	43.3
2580	isu488638	45.2
2581	bcd135a	45.3
2582	fht1	45.39
2583	csu300a	47.06
2584	prh16	47.4
2585	pco082032	47.4
2586	bti00191a::Ac	47.4
2587	T2-3a(2)	48
2588	IDP5962	48.52
2589	IDP1702	48.52
2590	magi44170	48.52
2591	IDP8201	48.52
2592	IDP4719	48.52
2593	IDP8938	48.52
2594	TIDP5415	48.52
2595	TIDP2907	48.52
2596	IDP3987	48.55
2597	IDP7863	48.65
2598	IDP7335	48.65
2599	TIDP6110	48.65
2600	IDP677	50.58
2601	lg1	50.88
2602	csu1053	50.9
2603	lox6	50.9
2604	mha2	51
2605	csu642	51.11
2606	bnlg1338	51.3
2607	gpm691b	51.79
2608	gpm156a	52.59
2609	umc2363	54.15
2610	pco085206a	54.15
2611	npi254a	55.6
2612	phi098	56.72
2613	umc1542	57.6
2614	umc2536	58.99
2615	bnlg1297	59.9
2616	TIDP3756	60.58
2617	TIDP2752	63.08
2618	IDP7157	63.08
2619	pco066126	64.44
2620	umc1227	64.88
2621	bnlg1017	65.7
2622	pet3	68
2623	npi577a	69.79
2624	gpm86	69.83
2625	IDP4423	70.57
2626	TIDP4641	70.57
2627	magi38801	70.57
2628	IDP4726	70.57
2629	IDP1683	70.57
2630	IDP5949	70.57
2631	mir3	72
2632	mir3	72.83
2633	rz590a	73.45
2634	csu552	73.93
2635	cdo524	73.93
2636	csu12d(cin4)	73.93
2637	csu1148	74.86
2638	cdo93a	75.07
2639	rz387a	75.07
2640	umc1980	75.6
2641	umc1552	75.93
2642	cdo244b(crp)	76.22
2643	IDP5920	77.4
2644	umc2403	77.44
2645	cdo1417a(ptk)	77.7
2646	umc1265	77.7
2647	bcd131b	77.7
2648	cdo539b	77.7
2649	cdo375a	79.18
2650	IDP8711	79.75
2651	ufg75a	80.69
2652	gpm470	81.88
2653	gpm54b	81.88
2654	uaz25b	82.04
2655	uaz24b	82.04
2656	bcd98x	82.04
2657	uaz26a	82.04
2658	AY109603	82.3
2659	pza02208	82.5
2660	nrpd2/e2	84
2661	pza02081	84.75
2662	TIDP5522	85.51
2663	TIDP5226	86.15
2664	pco102445	87.8
2665	BE640649	87.8
2666	pza01935	88.15
2667	TIDP5177	88.92
2668	mre11a	90
2669	IDP3972	90.2
2670	TIDP3539	90.2
2671	mmp31a	90.3
2672	npi421a	90.3
2673	uaz251b(rpS11)	90.3
2674	npi321b	90.3
2675	pbs5	90.3
2676	npi208c	90.3
2677	IDP6604	90.55
2678	IDP4073	90.55
2679	IDP8552	90.77
2680	TIDP5652	90.77
2681	IDP7540	90.77
2682	IDP5979	90.77
2683	TIDP3170	90.77
2684	IDP3869	91.05
2685	IDP2381	91.2
2686	gpm762a	91.99
2687	umc1961	92
2688	gpm273a	92.22
2689	gpm776a	92.22
2690	sgb101	92.42
2691	umc1824a	92.6
2692	umc1823	92.8
2693	IDP4727	92.94
2694	IDP7355	92.94
2695	dv1	92.99
2696	bnl7.49c(hmd)	93.3
2697	mmc0111	93.3
2698	IDP8374	93.31
2699	IDP8720	93.31
2700	IDP232	93.31
2701	IDP7968	93.31
2702	IDP7628	93.31
2703	pks1	94
2704	AY109516	94.4
2705	ufg35b	94.78
2706	pza03747	95.37
2707	sdg140	95.37
2708	AY112075	95.39
2709	gpm914a	102.53
2710	gpm461b	103.08
2711	mrpa5	104
2712	bnlg2042	104.99
2713	TIDP3748	105.5
2714	pzb00901	107.01
2715	IDP7466	108.29
2716	IDP7857	108.29
2717	IDP2388	108.29
2718	cl44168_1	108.41
2719	gpm708c	108.9
2720	pza02337	109.25
2721	IDP54	110.95
2722	TIDP3547	110.95
2723	IDP9124	110.95
2724	apo1	112
2725	met5	112.04
2726	TIDP3707	113.61
2727	IDP4884	113.61
2728	gpm398c	114.37
2729	phm5822	116.15
2730	umc1934	117.71
2731	TIDP3437	118.61
2732	npi290b	118.9
2733	bnlg1302	119.68
2734	aaa1	120
2735	gpm312b	121.25
2736	agrc539a	122.4
2737	tps1	122.4
2738	cad1	122.4
2739	nec4	122.6
2740	IDP8940	122.6
2741	IDP8239	122.6
2742	IDP4440	122.6
2743	IDP8929	122.6
2744	TIDP9163	122.6
2745	IDP4464	122.6
2746	TIDP3276	122.6
2747	gl2	122.6
2748	TIDP5615	122.6
2749	IDP4173	122.6
2750	tr1	124.34
2751	IDP7897	135.59
2752	TIDP3424	135.59
2753	abcg11	139.83
2754	d5	140
2755	umc1756	141.6
2756	IDP7299	142.58
2757	TIDP5431	142.58
2758	IDP9021	142.58
2759	bnlg2277	143.1
2760	T2-3(5304)(2)	143.21
2761	gpm786	143.33
2762	gpm575a	143.39
2763	IDP4139	144.25
2764	IDP8255	144.48
2765	IDP726	144.48
2766	csu1091a	144.55
2767	AY112131	146.85
2768	IDP4006	146.91
2769	T2-5g(2)	147.11
2770	zfl2	147.12
2771	IDP1971	147.76
2772	IDP445	147.76
2773	IDP8980	147.76
2774	aox3	148
2775	aox2	148
2776	ias6a	148.1
2777	bnlg1327	148.1
2778	IDP9097	149.13
2779	mybr36	149.2
2780	TIDP3392	149.51
2781	TIDP5130	149.51
2782	csu1113a	150.24
2783	IDP225	151.03
2784	gpm77	152.41
2785	IDP7245	152.42
2786	umc1262a	153.1
2787	umc1261a	154.6
2788	bnl5.62d	155.07
2789	agrp168a	155.14
2790	umc1518	155.58
2791	csu425(gct)	155.94
2792	umc1422	156.6
2793	umc2193	157.1
2794	gpm7	157.14
2795	csu348a	158.68
2796	IDP8454	159.35
2797	umc78	160
2798	cdpk5	160
2799	T2-9c(2)	160.05
2800	IDP8102	160.73
2801	TIDP3749	160.73
2802	gpm216a	161.03
2803	IDP682	162.12
2804	IDP4786	163.32
2805	IDP2390	163.32
2806	IDP7746	163.32
2807	AY106040	163.5
2808	mHbrMG130-B73	164.17
2809	bnlg125	164.33
2810	umc6a	164.8
2811	csu1058	164.8
2812	mpik4b	164.8
2813	gpm31a	164.8
2814	hyd4	168
2815	acs2	168
2816	cl61573_1	168.22
2817	hon101	170
2818	npi57	171.26
2819	lim328	171.5
2820	gpm753f	173.23
2821	IDP591	174.15
2822	IDP1954	175.35
2823	IDP4085	175.35
2824	IDP8214	175.68
2825	IDP712	175.68
2826	IDP3802	175.68
2827	TIDP9198	176.56
2828	TIDP7075	176.56
2829	IDP650	177.04
2830	IDP601	177.04
2831	rpl7	177.04
2832	gpm359d	178.72
2833	mmc0231a	179.4
2834	umc44b	182.3
2835	IDP4923	182.69
2836	gpm651b	184.01
2837	ago106b	184.52
2838	bnlg1537	186.55
2839	gpm328b	186.65
2840	bcd855a(ext)	189.14
2841	csh6	189.19
2842	csh7	189.23
2843	IDP9053	191.5
2844	IDP1612	191.5
2845	npi287a	191.5
2846	gpm69	191.5
2847	IDP668	191.91
2848	nfd102	192
2849	umc61	193.3
2850	csu176	195.24
2851	csu498	195.24
2852	mrl1	196
2853	pip1a	196
2854	umc2195	196.33
2855	IDP8719	196.58
2856	TIDP6135	196.58
2857	czog1	197.04
2858	bcd1086d	197.2
2859	b1	197.2
2860	npi402	197.6
2861	gpm456c	197.65
2862	gpm566g	197.68
2863	umc1845	197.76
2864	bnlg1393	199.39
2865	gs2	199.99
2866	pza02417	200.71
2867	mmp33	203.1
2868	T2-3c(2)	204.33
2869	T2-9a(2)	205.35
2870	agrr113a	207.65
2871	csu761	211.26
2872	pza00497	211.72
2873	psr901	212.2
2874	csu1167	212.86
2875	cdo684	212.9
2876	npi269a	212.9
2877	IDP4867	213.29
2878	IDP8665	213.29
2879	ufg28b	216
2880	ole1	216.5
2881	npi587	216.8
2882	uaz27b	216.8
2883	pza03228	216.96
2884	rws1	217.6
2885	ckb1	217.6
2886	mmp42	218.7
2887	dbb2	218.8
2888	IDP7439	219.46
2889	IDP8152	219.46
2890	IDP7391	219.46
2891	TIDP5833	219.46
2892	AY107034	220
2893	npi583	220.36
2894	npi340c	220.36
2895	csu571a(ipp)	221.27
2896	IDP7183	221.28
2897	TIDP5281	221.28
2898	IDP7646	221.28
2899	IDP7173	221.28
2900	IDP9052	221.28
2901	IDP4525	221.28
2902	AI920398	221.4
2903	ivr1	221.6
2904	imd2	222
2905	px14	222.2
2906	sdg104	223.25
2907	agrr167a	223.27
2908	bnl10.42a	223.27
2909	IDP296	225.11
2910	tubtf4	225.32
2911	bnl12.36a	225.7
2912	IDP2485	226
2913	cyp16	226.4
2914	ras18A1	226.8
2915	bnlg1064	227.1
2916	TIDP3339	227.75
2917	IDP7189	227.75
2918	IDP4769	227.75
2919	sk1	227.98
2920	pza01879	230.06
2921	pip2a	232
2922	TIDP5492	232.41
2923	sdg107	232.54
2924	pza03142	233.63
2925	bnlg2248	234.37
2926	pza01755	234.74
2927	bnlg1621b	235.39
2928	pza03568	235.79
2929	umc2627	235.9
2930	AY104214	236.4
2931	csu861	236.49
2932	IDP8473	237.08
2933	IDP9010	237.08
2934	magi100893	237.08
2935	IDP7342	237.08
2936	TIDP8875	237.08
2937	csu821	238.49
2938	les1	239.99
2939	TIDP2900	241.74
2940	IDP4743	241.74
2941	umc34	243.3
2942	pal2	244
2943	gpm106a	244.1
2944	AI691686	244.23
2945	bnlg381	244.7
2946	pco145579	244.71
2947	IDP8031	245.24
2948	IDP9066	245.24
2949	IDP1453	245.24
2950	IDP1968	245.24
2951	IDP4042	245.24
2952	IDP7808	245.27
2953	IDP147	245.27
2954	IDP4306	245.27
2955	magi53993	245.27
2956	pza03121	246.8
2957	bnl(plB)	247.2
2958	bnl1.45b	247.2
2959	npi607	247.2
2960	npi248	248.54
2961	gpm674f	248.7
2962	umc1026	250.1
2963	umc1024	250.1
2964	cesa13	250.2
2965	IDP7441	250.49
2966	TIDP3235	250.49
2967	grx1	250.8
2968	ploc2	250.94
2969	umc2247	251.1
2970	bnl8.04	252.27
2971	mHbrBC101-B73	252.86
2972	pco137050	253.58
2973	mpik35b	253.89
2974	bnlg2287	254.06
2975	bnl12.09	255.99
2976	gpm268a	256.04
2977	AY103944	257.2
2978	mHbrMA250-B73	259.3
2979	wt1	259.81
2980	AY110266	262.6
2981	mHbrMA161-B73	262.91
2982	TIDP5327	263.32
2983	hct5	263.32
2984	TIDP2841	263.32
2985	TIDP9160	265.07
2986	TIDP3393	265.07
2987	csu348b	266.76
2988	sam2	266.8
2989	IDP4687	266.81
2990	TIDP9172	266.81
2991	IDP8503	266.81
2992	TIDP3086	266.81
2993	IDP3858	266.81
2994	TIDP3470	266.81
2995	pza02378	267.2
2996	cta1	267.21
2997	isu58a	267.5
2998	pza01993	267.62
2999	umc2248	267.8
3000	ba2	268
3001	sr5	268
3002	umc259b	268.4
3003	csu735(geb)	269.52
3004	umc1448	269.6
3005	IDP5936	269.87
3006	dbb1	270.32
3007	gams1	270.4
3008	gpm460a	270.97
3009	umc234	271.59
3010	pebp25	272
3011	hag103a	272.2
3012	IDP7686	272.92
3013	tgz15	273
3014	tgz21	273
3015	umc1465	273.7
3016	gpdh1	274.02
3017	mas1	274.02
3018	prpo2	274.02
3019	umc1541	274.9
3020	isu2117b	274.95
3021	npi242c	274.95
3022	pic3	274.95
3023	tug4	274.95
3024	ras1	275.11
3025	mmp122	275.6
3026	mHbrMG209-Mo17	275.84
3027	TIDP8884	275.98
3028	IDP7738	275.98
3029	IDP7551	275.98
3030	TIDP3431	275.98
3031	IDP8693	275.98
3032	IDP5877	275.98
3033	IDP8378	275.98
3034	IDP2407	275.98
3035	IDP8617	275.98
3036	IDP4413	275.98
3037	AY111434	275.98
3038	IDP6080	276.7
3039	IDP4517	276.7
3040	IDP5923	276.7
3041	IDP7829	276.7
3042	umc135	277.8
3043	TIDP5784	279.35
3044	TIDP5306	279.35
3045	IDP3777	279.35
3046	mmp167	281.3
3047	pza02496	283.09
3048	stk2	284
3049	mop1	284
3050	umc1579	284.4
3051	T1-2(5255)(2)	284.58
3052	TIDP6192	284.7
3053	umc2032	284.7
3054	IDP8652	284.7
3055	prp2	284.7
3056	magi58334	284.7
3057	magi48372	286.43
3058	gl11	288
3059	gpm820d	288.15
3060	TIDP6490	288.17
3061	IDPCP97182	288.17
3062	umc134b	288.8
3063	bnlg1818	291.18
3064	ans1	292
3065	grf1	292.5
3066	fl1	292.8
3067	gpm292b	293.12
3068	csu56c(ohp)	293.36
3069	pbs12	293.36
3070	lim86	293.8
3071	bnlg1018	294.2
3072	umc1580a	294.2
3073	cdo1328b	294.21
3074	gpa1	294.8
3075	gpm119	294.81
3076	IDP4728	295.1
3077	bnlg1175	295.1
3078	TIDP8794	295.1
3079	TIDP9217	295.1
3080	TIDP3141	295.1
3081	IDP7240	295.1
3082	IDP1439	295.1
3083	IDP4128	295.74
3084	IDP2449	295.74
3085	IDP8920	295.74
3086	IDP7152	295.74
3087	umc2251	295.8
3088	cry2	296
3089	csu334	296.03
3090	csu762	296.03
3091	ypt1	296.11
3092	AI714808	296.11
3093	umc2249	296.3
3094	zep1	300
3095	mlo3	300.32
3096	ts1	301.2
3097	IDP574	302.53
3098	mmp91	302.6
3099	IDP234	302.91
3100	gpm594	303
3101	cdo544b	303.81
3102	IDP8511	303.93
3103	IDP8365	303.93
3104	IDP6974	303.93
3105	opr5	304
3106	TIDP5338	304.58
3107	IDP3932	304.58
3108	zep1	304.58
3109	IDP7023	304.58
3110	IDP7519	304.58
3111	IDP9132	304.58
3112	IDP3942	304.58
3113	IDP2346	304.65
3114	IDP3951	304.65
3115	IDP7022	304.71
3116	rz585b	305.08
3117	pza02450	305.3
3118	bnlg1909	306.3
3119	bnlg108	306.3
3120	bnl35e(blr)	306.34
3121	cdo667b	306.45
3122	IDP1415	307.16
3123	IDP8426	307.88
3124	IDPCP82869	307.88
3125	IDP7856	307.88
3126	IDP200	307.88
3127	les10	307.99
3128	pza01820	308.77
3129	IDP1496	309.07
3130	TIDP3679	309.28
3131	TIDP5785	309.28
3132	IDP8167	309.28
3133	IDP9117	309.28
3134	cdo677	309.3
3135	rz103a	309.3
3136	bnl29(pds3)	309.46
3137	uaz234	309.46
3138	psr109a	309.46
3139	uaz235(px)	309.46
3140	pbs15	309.96
3141	umc1259	310.2
3142	IDP8065	311.41
3143	IDP4471	311.41
3144	IDP267	311.55
3145	T2-3(6270)(2)	311.99
3146	pdi10	313.5
3147	umc2030	313.5
3148	IDP4804	313.53
3149	IDP4962	313.53
3150	bti03811::Ac	314.2
3151	umc1861	314.4
3152	snrkII7	314.49
3153	umc1285	314.5
3154	npi242a	315
3155	umc8b	315.5
3156	dpg6a	315.5
3157	T2-9b(2)	315.98
3158	aasr3	316.7
3159	csu1117b	316.84
3160	sdg102a	317.1
3161	pza02168	317.1
3162	TIDP5091	317.35
3163	cl29727_1	317.82
3164	hrg1	318
3165	bnlg166	318.3
3166	bnlg121	319.3
3167	gpm622b	319.92
3168	T2-5a(2)	319.98
3169	umc2079	320.7
3170	php10012	321
3171	TIDP6246	321.18
3172	TMR23	321.18
3173	IDP7161	321.18
3174	IDP317	321.18
3175	IDP5993	321.18
3176	mn1	321.39
3177	IDP8649	321.52
3178	TIDP3075	321.52
3179	IDP8713	321.52
3180	TIDP5381	321.52
3181	sdg112	321.6
3182	hda102	322.42
3183	TIDP9239	323.3
3184	o8	323.3
3185	IDP3814	323.33
3186	magi11864	323.33
3187	IDP2455	323.52
3188	IDP4004	323.52
3189	T2-10a(2)	323.72
3190	IDP3774	323.72
3191	IDP1435	323.85
3192	agrc321	324.23
3193	bnlg1861a	324.62
3194	IDP8363	325.5
3195	gpm67b	325.55
3196	mHbrMT100-Mo17	326.81
3197	AY112119	326.82
3198	pza02279	327.52
3199	bnlg1690	327.76
3200	gpm367b	327.88
3201	gpm710	327.88
3202	gpm670e	327.88
3203	gpm120	327.91
3204	csh(prl1)	328.13
3205	IDP3919	328.63
3206	IDP3818	328.63
3207	rgpg271	328.79
3208	bcd450f	328.89
3209	umc184b(glb)	328.89
3210	cdo650	328.89
3211	pebp4	328.92
3212	umc2250	329
3213	IDP7860	329.02
3214	IDP7716	329.02
3215	IDP8274	329.02
3216	IDP7309	329.02
3217	IDP4444	329.02
3218	TIDP5644	329.02
3219	clx1	329.08
3220	bnlg1085a	330.8
3221	mmp89	331.4
3222	sks1	332
3223	les23	332
3224	hcf106	332.04
3225	umc2125	332.2
3226	umc2007	334.2
3227	gpm32	334.36
3228	csu1080a	334.46
3229	pco098051	334.66
3230	agrp54a	334.95
3231	IDP8257	335.18
3232	csu255a	335.34
3233	phm10321	335.85
3234	phm3457	335.85
3235	bnlg1613	335.94
3236	uaz262	336.4
3237	IDP4221	336.66
3238	IDP4437	336.66
3239	IDP496	336.66
3240	gpm926c	336.9
3241	bcd1302b	336.94
3242	cdo202b(mcf)	336.94
3243	cdo941	336.94
3244	bcd348b	336.94
3245	mHbrBC124-Mo17	337.86
3246	TIDP3658	338.7
3247	TIDP5442	338.7
3248	IDP2468	338.7
3249	mde1	339.02
3250	umc1454	339.3
3251	umc1455	339.33
3252	IDP8654	340.03
3253	agrc593	341.16
3254	IDP4497	342.25
3255	umc131	342.4
3256	mHbrBA145-Mo17	342.4
3257	umc1410	342.4
3258	pebp21	342.8
3259	psr922b	342.9
3260	isu89	343
3261	mHbrMA132-Mo17	343.6
3262	mHbrMC207-Mo17	343.6
3263	gpm653a	343.89
3264	acc2	344
3265	les15	344
3266	pht3	344
3267	umc1007	344.09
3268	npi220d	344.12
3269	psr666	344.2
3270	umc1581	344.4
3271	cent2	344.8
3272	umc1635	344.8
3273	gpm141	344.81
3274	gpm712b	344.81
3275	gpm918	344.81
3276	csu143	344.89
3277	gpm573	344.9
3278	gpm640	344.9
3279	zpu1	345
3280	gpm820e	345
3281	cdo456b	345
3282	cdo79	345
3283	AY107012	345.01
3284	cl10130_1	345.1
3285	umc1922	345.2
3286	IDP467	345.42
3287	gpm835c	345.69
3288	IDP8112	345.81
3289	IDP4901	345.81
3290	TIDP6216	345.81
3291	IDP631	345.81
3292	IDP363	345.81
3293	IDP8430	345.83
3294	IDP5880	345.83
3295	magi68140	345.83
3296	TIDP6293	345.83
3297	IDP488	345.83
3298	TIDP2789	345.83
3299	TIDP3733	345.83
3300	IDP6859	345.83
3301	IDP4958	345.83
3302	TIDP2758	345.83
3303	TIDP3435	345.83
3304	IDP7594	345.83
3305	IDPCP102091	345.83
3306	AY104386	345.83
3307	IDP4138	345.83
3308	IDP4455	345.83
3309	TIDP7149	345.83
3310	csu1066	345.88
3311	csu833	345.88
3312	csu4a	345.88
3313	IDP3936	346.01
3314	IDP2396a	346.01
3315	IDP183	346.01
3316	IDP4507	346.13
3317	TIDP6462	346.13
3318	IDP8110	346.13
3319	TIDP6534	346.13
3320	IDP4530	346.13
3321	TIDP5639	346.13
3322	TIDP2823	346.13
3323	TIDP5111	346.13
3324	IDP6037a	346.19
3325	IDP6037b	346.19
3326	IDP6048	346.19
3327	TIDP6497	346.19
3328	IDP2586	346.19
3329	TIDP5658	346.19
3330	IDP7014	346.19
3331	IDP723	346.19
3332	IDP4092	346.19
3333	pza01902	346.27
3334	mmp119	346.5
3335	TIDP5485	346.53
3336	TIDP3418	346.53
3337	IDP4095	346.53
3338	IDP9041	346.53
3339	IDP592	346.53
3340	IDP7446	346.53
3341	TIDP5523	346.53
3342	csu842	346.62
3343	csu1163	346.62
3344	mHbrBA213-Mo17	346.81
3345	mHbrBC211-Mo17	346.81
3346	pza02549	346.86
3347	phm4880	346.86
3348	phm13360	346.86
3349	IDP2573	346.92
3350	TIDP5782	346.96
3351	TIDP5233	346.96
3352	IDP8714	346.96
3353	rgf1	347
3354	agrp173	347.37
3355	csu671a	347.37
3356	IDP6740	347.49
3357	IDP4275	347.49
3358	IDP7834	347.49
3359	TIDP3641	347.49
3360	IDP5883	347.49
3361	umc1884	347.96
3362	gl14	347.99
3363	v4	347.99
3364	T2-3(7285)(2)	347.99
3365	asg29b	348.12
3366	IDP4971	348.33
3367	IDP4776	348.33
3368	IDP383	348.33
3369	TIDP5585	348.33
3370	bnlg1887	348.41
3371	gpm221a	348.41
3372	pza00485	348.63
3373	mHbrMT362-Mo17	348.7
3374	csu1060	348.94
3375	asrp2	349
3376	phm3626	349.51
3377	csu1059	349.92
3378	agrr216a	349.98
3379	gpm361	350.4
3380	gpm751	350.4
3381	gpm749	350.46
3382	CC836250	351.61
3383	grp4	352
3384	cdpk11	352.4
3385	AW681281	352.4
3386	csu2a	352.5
3387	TIDP6452	352.85
3388	IDP7698	352.85
3389	TIDP5219	352.85
3390	TIDP3698	352.85
3391	IDP6936	352.85
3392	TIDP5334	352.85
3393	TIDP6425	352.85
3394	IDP8385	352.85
3395	magi2326	352.85
3396	IDP4025	352.85
3397	IDP750	352.85
3398	mHbrMA295-Mo17	353.61
3399	hsbp1	353.63
3400	pebp17	354.24
3401	aasr2	354.52
3402	csu1080b	354.6
3403	isu142a	355.49
3404	IDP7179	355.57
3405	TIDP4652	355.57
3406	gldh1	355.57
3407	TIDP5715	355.57
3408	bx14	355.57
3409	TIDP9250	355.57
3410	TIDP4601	355.57
3411	IDP8373	355.57
3412	TIDP2743	355.57
3413	IDP8265	355.57
3414	IDP4907	355.57
3415	umc8g	355.97
3416	ssu2	356.4
3417	ns1	356.4
3418	pco061840b	356.6
3419	AY111877	356.6
3420	csu1073a	357.43
3421	umc2110	357.5
3422	umc8d	357.88
3423	umc1459	357.93
3424	mmc0401	358.6
3425	umc2252	359.1
3426	l18	359.99
3427	cdpk2	360
3428	isu69c	360.12
3429	TIDP5366	361
3430	IDP4946	361
3431	gpm91	361.2
3432	umc1028	361.2
3433	wri1	361.6
3434	pza03211	362.59
3435	npi123c	362.82
3436	cl26752_1	363.34
3437	pco084268	363.34
3438	uaz135	363.55
3439	cdo783b	363.55
3440	uaz265a(sbe1)	363.55
3441	uaz181	363.55
3442	ucsd1.8c	363.55
3443	uaz25c	363.55
3444	mwg6451	363.55
3445	bnl17.25	363.55
3446	bnl20	363.55
3447	uaz179	363.55
3448	umc8c	363.55
3449	uaz236b(ser)	363.55
3450	npi271a	363.55
3451	mwg645i	363.8
3452	rz206b	365.34
3453	IDP7586	365.53
3454	TIDP5572	365.53
3455	TIDP5617	365.53
3456	IDP8930	365.53
3457	IDP8402	365.53
3458	npi11	367.2
3459	npi297	367.2
3460	mpik331	367.2
3461	umc2b	367.2
3462	ici99	367.2
3463	umc112a	367.29
3464	uaz198b(rpL10)	367.29
3465	tda217b	367.87
3466	umc176	368
3467	pbf1	368.1
3468	npi273	368.2
3469	umc1079	369.3
3470	bnlg2328a	369.54
3471	pco128954a	369.67
3472	pza02939	369.67
3473	bnlg1831	370
3474	bnlg180	370
3475	dupssr21	370
3476	bnlg1914	370
3477	bnlg1063b	370
3478	IDP4882	370.06
3479	IDPCP38924	370.06
3480	IDPCP38933	370.06
3481	IDP8626	370.06
3482	IDP7449	370.06
3483	IDP746	370.06
3484	IDP8668	370.06
3485	bnlg1047c	370.08
3486	umc255a	370.2
3487	gpm162	370.54
3488	IDP735	370.56
3489	IDP4963	370.56
3490	IDP8098	370.56
3491	npi347(EMu)	371.19
3492	npi356a	371.19
3493	pza02465	371.66
3494	mHbrMT107-B73	371.75
3495	bnlg371	371.78
3496	agrr267b	371.81
3497	pco123957	372.41
3498	bnlg2039	372.42
3499	ptk4	372.8
3500	IDP3911	372.8
3501	uaz18b	372.97
3502	uaz29	373.18
3503	csu337	373.2
3504	mpik33i	373.45
3505	bnlg1036	373.5
3506	ask2	373.52
3507	parp2	373.56
3508	IDP825	373.57
3509	ras8C1	373.6
3510	IDP2559	374.07
3511	cesa9	374.3
3512	hfi1	374.3
3513	csu747a(arf)	374.3
3514	cl803_1	374.31
3515	dia1	374.36
3516	pbs13b	374.36
3517	gpm213a	374.51
3518	gpm671c	374.52
3519	npi49	374.68
3520	rz509b(mip)	374.77
3521	umc1658	375.3
3522	dar1	375.3
3523	hp2	375.3
3524	cl31134_1a	375.33
3525	IDP8986	375.39
3526	TIDP5287	375.39
3527	IDP7895	375.39
3528	TIDP5810	375.39
3529	IDP8663	375.39
3530	IDP4689	375.39
3531	TIDP5795	375.39
3532	IDP5006	375.39
3533	TIDP5779	375.39
3534	sdg137	375.57
3535	gpm606a	375.67
3536	CL283024	375.67
3537	gpm695	375.67
3538	gpm114	375.91
3539	umc2253	376.1
3540	agrp58	376.13
3541	umc1156	376.14
3542	bnl35c(blr)	376.15
3543	pip2b	376.38
3544	bnlg1396	376.39
3545	bcd249a	376.49
3546	ucsd141b	376.49
3547	bnlg2313b	376.92
3548	gpm106c	376.99
3549	mHbrMT101-Mo17	377
3550	umc267(kapp)	377.03
3551	bnlg1184	377.07
3552	uaz28b	377.08
3553	IDP4118	377.2
3554	IDP8553	377.2
3555	umc2178	377.4
3556	umc2194	377.41
3557	cda2	377.42
3558	phb1	377.44
3559	umc2192	377.44
3560	csu281b	377.56
3561	gpm754d	377.99
3562	ras11A1	378
3563	agrr85b	378.2
3564	agrr239	378.2
3565	TIDP3735	378.29
3566	gpm769	378.5
3567	ras11E2	378.7
3568	tug3	378.9
3569	agp1	378.9
3570	gpm620a	378.95
3571	ppt1	379.03
3572	akh2	379.03
3573	bnlg1225	379.2
3574	umc1875	379.2
3575	bnlg1138	379.2
3576	umc1763	379.2
3577	nc003	379.2
3578	gpm692b	379.32
3579	IDP4098	379.37
3580	IDP7176	379.37
3581	IDP8466	379.37
3582	IDP6805	379.37
3583	IDP4111	379.37
3584	umc1923	379.4
3585	gpm652c	379.41
3586	gpm311b	379.55
3587	pco137067b	379.58
3588	gpm329b	379.59
3589	pco080432	379.79
3590	pza01638	380
3591	pza00637	380
3592	umc1080	380
3593	pza00515	380
3594	pza00495	380
3595	gpm214	380.08
3596	klp1d	380.17
3597	jpsb365b	380.5
3598	umc1755	380.6
3599	sdg110b	380.63
3600	AY109981	380.8
3601	cdo59c(gos2)	381.08
3602	agrp62	381.58
3603	umc1004	381.8
3604	hir2	382.12
3605	gpm482	382.17
3606	umc55a	382.26
3607	uaz352b	382.43
3608	npi348(alr)	382.83
3609	emp2	383.38
3610	umc1749	383.46
3611	umc2023	383.47
3612	his2b3	383.5
3613	umc139a	383.65
3614	mc1	384
3615	vdac1a	384.7
3616	sdg119	384.7
3617	mHbrBG148-M017	385.31
3618	npi468(a1)	385.74
3619	bnlg1329	386.56
3620	IDP2141	387.35
3621	IDP866	387.35
3622	TIDP6704	387.63
3623	IDP4481	387.63
3624	IDP3909	387.63
3625	IDP492	387.63
3626	npi456	388.06
3627	npi565a	388.06
3628	npi4	388.06
3629	ucsd1.8b	388.06
3630	bcd1087a	389.04
3631	gpm193b	389.09
3632	npi565b	389.25
3633	TIDP3575	389.54
3634	IDP7426	389.54
3635	TIDP6109	389.54
3636	IDP8034	389.54
3637	IDP8156	389.54
3638	npi221b	389.73
3639	IDP6796	390.14
3640	TIDP5708	390.14
3641	IDP7427	390.14
3642	IDP7761	390.14
3643	IDP7370	390.14
3644	IDP4240	390.14
3645	IDP9040	390.14
3646	IDP4142	390.14
3647	rz698c(ppy)	390.39
3648	IDP6775	390.74
3649	IDP4539	390.74
3650	IDP7765	390.74
3651	IDP6768	390.74
3652	IDP3872	390.74
3653	bnlg1413	391.36
3654	csu270	391.83
3655	gpm289d	392.87
3656	IDP819	392.91
3657	uky1(P450)	393.74
3658	gpm738	394.01
3659	npi277a	394.07
3660	bnl17.24	394.07
3661	npi216a	394.07
3662	npi45a	395.07
3663	cdo412a	395.16
3664	umc1806	396.59
3665	pza03184	399.11
3666	umc2372	399.41
3667	cyp12	400
3668	agrr265b	401.04
3669	umc1108	401.5
3670	csu1051	401.93
3671	npi576b	402.07
3672	pza01735	403.5
3673	umc29b	405.76
3674	umc1946a	405.76
3675	tjp1(thp)	405.76
3676	umc98a	405.76
3677	bnl27	405.76
3678	npi613	405.76
3679	ucsd641	405.76
3680	npi47a	405.76
3681	uaz30c	405.76
3682	umc2402	405.9
3683	IDP616	405.9
3684	umc2019a	406.14
3685	gpm788b	407.03
3686	AI861369	407.4
3687	amya3	407.4
3688	gpm662a	407.4
3689	IDP6815	407.94
3690	umc1637a	408.89
3691	bcd926b	409.3
3692	tda66b	409.42
3693	IDP4234	409.99
3694	IDP4154	409.99
3695	TIDP2671	409.99
3696	IDP7651	409.99
3697	IDP97	409.99
3698	IDP8613	409.99
3699	TIDP6436	409.99
3700	IDP7818	411.21
3701	IDP7819	411.21
3702	IDP6620	411.21
3703	asg72a	411.4
3704	php20005	411.4
3705	IDP7635	412.44
3706	IDP8278	412.44
3707	IDP7292	412.44
3708	bnlg2103	412.46
3709	dof2	414.06
3710	emp6	414.1
3711	pza00755	414.15
3712	gpm139b	414.78
3713	umc2609	415.91
3714	umc2517	415.91
3715	mbd117	416
3716	umc1497	416.25
3717	umc2380	416.28
3718	mmp177b	416.6
3719	gpm746b	417.44
3720	pep5	418
3721	TIDP4656	418.18
3722	TIDP7130	418.18
3723	TIDP5580	418.18
3724	IDP6632	418.18
3725	gpm788c	418.33
3726	umc2220	419.11
3727	mbd111	420
3728	IDP2589	421.45
3729	IDP6803	421.45
3730	IDP504	421.5
3731	pdh3	422
3732	zmm27	422
3733	pza03529	422.29
3734	IDP4361	422.68
3735	magi98796	422.68
3736	TIDP3436	422.68
3737	umc1890	422.7
3738	pebp18	424
3739	gpm360a	424.39
3740	csu1103	424.6
3741	IDP8999	425.14
3742	ucsd64i	425.56
3743	gpm307b	425.62
3744	agrc333a	426.41
3745	agrr111b	426.41
3746	pco093821	426.68
3747	gpm566c	426.94
3748	gpm617	427.04
3749	AY110410	427.9
3750	tpi2	427.94
3751	uaz269b(kri)	428.3
3752	gpm59c	428.44
3753	gpm622c	428.74
3754	gpm861a	428.74
3755	gpm89b	429.13
3756	gpm694b	429.2
3757	gpm230	429.71
3758	dbf3	432
3759	gpm202	432.31
3760	TIDP3237	433.74
3761	magi41599	433.74
3762	IDP7470	433.74
3763	IDP4744	433.74
3764	TIDP7078	433.76
3765	IDP79	433.76
3766	IDP6591	433.76
3767	TIDP4602	433.76
3768	IDP699	433.76
3769	IDP1679	433.76
3770	IDP6881	434.63
3771	IDP7491	434.63
3772	cl9864_1	435.82
3773	umc2205	435.82
3774	nfc104b	435.82
3775	myb31	436
3776	php20569b	437.21
3777	umc2625	437.36
3778	mmc0143	438.03
3779	mmc0271	438.3
3780	gpm565a	439.52
3781	TIDP8799	439.88
3782	gpm409a	439.98
3783	sdg106	440.69
3784	nfd101b	440.69
3785	phm3055	441.72
3786	magi50422	442.34
3787	IDP8642	442.34
3788	IDP4853	442.34
3789	gpm178a	445.37
3790	pza00824	446.73
3791	rz474c(dnaj)	446.9
3792	ugp1	450.4
3793	csu635	450.99
3794	umc22a	450.99
3795	asg84a	450.99
3796	phi127	451.16
3797	v24	451.39
3798	phm3668	451.59
3799	AY109917	452.2
3800	IDP7217	452.58
3801	IDP456	452.58
3802	IDP6636	452.58
3803	ago18a	452.86
3804	phi251315	453.8
3805	TIDP3082	453.84
3806	TIDP8916	453.84
3807	TIDP4609	453.84
3808	TIDP3513	453.84
3809	TIDP3625	453.84
3810	IDP8483	453.84
3811	IDP6986	453.84
3812	TIDP2961	453.84
3813	TIDP2905	453.84
3814	IMR62	453.84
3815	IDP9032	453.84
3816	TIDP5249	453.84
3817	TIDP6554	453.84
3818	cl58600_1	454.18
3819	bnlg1267	454.53
3820	gpm479	455.15
3821	gpm507	455.41
3822	IDP309	455.95
3823	px1	455.99
3824	bnlg1335	456.09
3825	bnlg198	456.09
3826	bnlg1633	456.21
3827	IDP6905	457.16
3828	TIDP3205	457.16
3829	bnlg1140	457.24
3830	bnlg1045	457.24
3831	msu1	457.33
3832	pza02731	458.13
3833	IDP3824	458.36
3834	IDP8607	460.21
3835	TIDP5503	460.76
3836	TIDP6258	460.76
3837	IDP7160	460.76
3838	IDP364	460.76
3839	IDP4972	460.76
3840	TIDP6253	460.76
3841	AY109722	461.7
3842	pzb01103	462.74
3843	IDP1657	463.39
3844	IDP4385a	463.39
3845	TIDP3005	463.39
3846	umc1042	466.65
3847	umc2608	468.78
3848	umc88(P450)	472.9
3849	umc36b	472.9
3850	csu54a	473.08
3851	uaz140	473.08
3852	chr119	474.4
3853	php20017a	474.4
3854	rpl15a	474.4
3855	atp3	474.72
3856	bnlg2077	474.8
3857	TIDP5667	474.91
3858	umc1554	474.91
3859	umc4a	475.03
3860	mHbrMG80-Mo17	475.03
3861	umc1560	475.1
3862	bnlg2144	475.6
3863	cdpk3	475.6
3864	spt1	475.98
3865	aprl2	476
3866	pza03165	476.56
3867	umc1536	476.75
3868	aco5	477.2
3869	psr135b	477.9
3870	IDP3864	478.14
3871	IDP502	478.14
3872	gpm830a	478.19
3873	sdg116b	478.27
3874	pco099353	478.7
3875	atp3	478.7
3876	agrr85a	478.7
3877	csu658(mam)	478.7
3878	bnlg1258	478.7
3879	asg20	478.7
3880	IDP3952	478.7
3881	gpm609b	478.79
3882	gpm576a	478.8
3883	mon00084::Ac	479.4
3884	TIDP6708	479.53
3885	IDP660	479.53
3886	TIDP3270	479.53
3887	IDP4268	479.53
3888	IDP7580	479.53
3889	IDP8056	479.53
3890	umc1049	480.7
3891	IDP485	482.01
3892	mmp116	482.2
3893	T2-9d(2)	484
3894	umc1745	485.58
3895	mHbrBT240-Mo17	485.82
3896	mmc0191	486.56
3897	w3	487.99
3898	umc5a	492
3899	TIDP3223	494.21
3900	TIDP5694	494.21
3901	IDP6841	494.21
3902	bcd808c	496.1
3903	gpm613	497.95
3904	tua5	498
3905	bnlg1721	498.03
3906	bnlg1662	498.03
3907	mmp84	498.3
3908	lhca1	498.4
3909	pza02329	501.59
3910	umc2562	502.02
3911	umc1126	503.95
3912	ht1	503.99
3913	eif5a	504
3914	IDP4546	504.02
3915	IDP7949	504.02
3916	IDP7244	504.02
3917	magi75825	504.02
3918	IDP7184	504.37
3919	TIDP7148	504.37
3920	gpm716j	504.99
3921	bnlg1767	505.15
3922	IDP2477	505.29
3923	TIDP3447	506.6
3924	TIDP5411	506.88
3925	IDP6594	506.88
3926	TIDP7138	506.88
3927	IDP7944	506.88
3928	IDP3918	506.88
3929	TIDP3661	506.88
3930	TIDP6671	506.88
3931	AY109583	507.4
3932	ucsd204	509.1
3933	bnlg1169	509.1
3934	umc1526	509.15
3935	csu17b(rnp)	509.17
3936	bnlg1233	509.2
3937	umc122a	509.21
3938	rgpg99	509.23
3939	umc116b	509.36
3940	rgpc74c	509.6
3941	umc137a	509.6
3942	bnl5.21b	509.6
3943	asg23	509.6
3944	umc2005	511.48
3945	pza02077	512.12
3946	chr122	512.6
3947	AI668346	515.8
3948	gpm863	515.99
3949	pza01885	515.99
3950	phm610	515.99
3951	hda109	516
3952	mHbrBC228-B73	516.12
3953	bnlg1109	516.29
3954	IDP7256	517.65
3955	stt1	520
3956	phi435417	520.5
3957	gpm683c	521.86
3958	umc1947	522.4
3959	ias4a	523.07
3960	pco061491	523.5
3961	umc1604	523.5
3962	agrc939	523.64
3963	agrc479	523.64
3964	bnl8.21b	523.64
3965	TIDP5399	524.84
3966	TIDP5197	524.84
3967	csu920a	525.01
3968	csu894a	525.01
3969	csu909	525.01
3970	gpm268f	525.1
3971	dupssr24	525.1
3972	umc150b	526.61
3973	IDP136	526.63
3974	IDP204	526.63
3975	IDP5891	526.63
3976	pzb00772	529.04
3977	bnlg1316	529.2
3978	umc1618a	529.21
3979	bnl6.20	529.8
3980	uaz31b	530.86
3981	ucsd106f	530.86
3982	bnl17.30b	530.86
3983	csh1b(chi)	530.86
3984	ham101	532
3985	asg28c	532.06
3986	csu1097b	532.06
3987	rgpc643c	532.06
3988	ncsu3a(drts)	534.04
3989	TIDP3152	534.22
3990	gpm380	534.38
3991	dupssr30b	534.38
3992	uaz23b	534.55
3993	uaz32	534.55
3994	npi591	534.55
3995	umc125a	534.55
3996	npi413a	534.55
3997	csu749b	534.55
3998	npi46	534.88
3999	npi41a	534.88
4000	apd2	534.88
4001	gpm756c	536.05
4002	npi61	536.5
4003	npi278a	536.5
4004	npi210	536.5
4005	chc101b	536.91
4006	mmp137	537.1
4007	umc2601	537.5
4008	dup1390	537.62
4009	mab16	538
4010	npi32	538.12
4011	pza02456	538.72
4012	AY109645	538.8
4013	bnl5.61b	539.71
4014	umc1464	539.74
4015	IDP816	540.29
4016	IDP8680	540.29
4017	IDP7317	540.29
4018	uaz241b	541.26
4019	IDP633	541.47
4020	TIDP3685	541.47
4021	IDP4501	541.79
4022	TIDP3543	542.22
4023	IDP157	542.22
4024	IDP4500	542.73
4025	IDP8079	542.73
4026	IDP785	544.22
4027	IDP6783	544.22
4028	AY107622	544.27
4029	umc2085	544.4
4030	TIDP3020	544.64
4031	TIDP6470	544.64
4032	TIDP2729	545.47
4033	IDP1674	546.71
4034	npi113b	548.1
4035	bcd1088b	548.3
4036	cdo385	548.3
4037	npi452	548.3
4038	bcd249h	548.3
4039	cdo786a	548.3
4040	npi298a	548.3
4041	cdo57a	548.3
4042	npi274	548.3
4043	umc1633	548.5
4044	umc1798	548.55
4045	umc2202	548.55
4046	pza00804	549.13
4047	fdx5	549.18
4048	IDP7567	550.45
4049	bnl8.44b	551.87
4050	AY109575	552.7
4051	IDP469	553.26
4052	TIDP5645	555.35
4053	IDP8085	555.35
4054	umc1992	557.27
4055	cl41475_1	560.68
4056	isu84b	561.8
4057	TIDP9185	561.84
4058	tacs1	561.84
4059	IDP176	561.84
4060	uaz239b	562.17
4061	dpg6d	562.17
4062	umc31b	562.17
4063	mmp34	562.5
4064	IDP6985	565.27
4065	mmp138	565.9
4066	gpm235a	565.98
4067	psr119b	566
4068	TIDP2761	566.89
4069	TIDP3280	566.89
4070	IDPCP82794b	566.89
4071	gpm728b	567.07
4072	mHbrMG150-Mo17	567.4
4073	npi610	567.4
4074	IDP5860	568.1
4075	pza02418	568.77
4076	pza02471	568.77
4077	IDP5862	569.31
4078	asg56	570.64
4079	pur1	570.64
4080	TIDP6321	572.13
4081	mmc0381	572.4
4082	bnlg1606	572.4
4083	cdo38c(ntp)	572.4
4084	bnlg1141	572.41
4085	IDP7660	572.71
4086	IDP117	572.71
4087	IDP7642	572.71
4088	IDPCP82794a	572.71
4089	gpm123	572.79
4090	mmp188	573.3
4091	bnlg1908a	573.6
4092	bnlg1746	573.6
4093	dupssr25	573.86
4094	gpm807	573.93
4095	apx2	575.14
4096	TIDP6234	575.2
4097	IDP5950	575.2
4098	isu115	575.2
4099	isu91b	575.4
4100	TIDP2747	575.77
4101	bnlg1940	577.6
4102	IDP6864	577.99
4103	IDP1450	577.99
4104	IDP4738	577.99
4105	TIDP6516	577.99
4106	IDP4948	577.99
4107	rDNA5S	578.08
4108	mHbrBT88-Mo17	578.11
4109	umc2615	578.38
4110	psr144a	579.5
4111	psr144c	581.1
4112	IDP5935	581.11
4113	IDP7596	581.11
4114	IDP4213	581.11
4115	IDP4845	581.11
4116	IDP8180	581.11
4117	IDP5011	581.11
4118	ap17	582
4119	gpm16	583.22
4120	gpm79c	584.3
4121	umc1516	584.3
4122	cdo533a	586.24
4123	rz530a	586.24
4124	cdo375b	586.24
4125	cdo337	586.24
4126	lhcb5	586.52
4127	gcs1	588
4128	cl1288_1a	589.13
4129	umc2374	589.13
4130	gpm922f	589.49
4131	IDP4819	589.84
4132	IDP732	589.84
4133	IDP2565	589.88
4134	whp1	590
4135	pza02453	590.27
4136	TIDP6098	590.66
4137	IDP8178	591.48
4138	umc171b(oec23)	591.5
4139	umc49a	591.5
4140	pco061004	593.45
4141	cl11737_1	593.45
4142	IDP143	593.67
4143	IDP8293	593.67
4144	IDP4257	596
4145	bcd855c(ext)	596.43
4146	npi47c	596.43
4147	umc1230	596.78
4148	IDP3931	597.22
4149	pza02564	597.79
4150	mpik26	598.57
4151	npi294d	598.57
4152	IDP7614	598.99
4153	magi86137	598.99
4154	IDP8357	598.99
4155	umc1551	599.12
4156	bnlg1520	599.13
4157	csu64a(grf)	599.46
4158	gpm487	599.75
4159	betl1	599.8
4160	agrx825	600.01
4161	umc1256	600.7
4162	umc1252	600.9
4163	betl1c	601.43
4164	IDP7605	601.51
4165	IDP7185	601.51
4166	umc1525	601.6
4167	tat1	601.6
4168	AY109592	601.6
4169	kev2	601.92
4170	IDP4320	603.08
4171	TIDP6145	603.08
4172	IDP4105	603.08
4173	TIDP3666	603.08
4174	TIDP6163	603.08
4175	IDP7877	603.08
4176	csu728b	603.17
4177	csu304a	603.17
4178	pzb01013	604.31
4179	gpm365a	606.18
4180	TIDP5264	610.94
4181	IDP4832	610.94
4182	mpik38	612.02
4183	uaz33a	615.09
4184	isu109a	617.64
4185	hrbp1	620
4186	TIDP4597	621.64
4187	IDP8026	622.58
4188	TIDP6715	622.58
4189	pza02266	622.77
4190	abcf1	623
4191	pza01895	623.32
4192	csu315d	624.09
4193	agrc39b	624.09
4194	csu622	624.09
4195	IDP4939	624.15
4196	BG266188	625.1
4197	ser1	625.1
4198	rrb1	625.11
4199	cl42453_1	627.36
4200	umc1736	627.78
4201	pex1	628
4202	pls1	628
4203	pza01352	631.46
4204	gpm858d	631.87
4205	IDP8650	632.38
4206	gpm346c	633.46
4207	IDP114	634.81
4208	pco090853	635.21
4209	csu200a	635.75
4210	IDPCP57375	636.02
4211	mmp195e	636.8
4212	pza02727	639.06
4213	IDP4805	640.87
4214	TIDP8757	640.87
4215	mHbrBG335-B73	642.11
4216	gpm717a	642.77
4217	gpm466b	643.19
4218	srk1	643.8
4219	gpm383c	645.75
4220	bnlg469b	650.1
4221	ras8B1	650.12
4222	ch1	650.38
4223	mha1	654
4224	bnlg1893	654.8
4225	IDP2508	655.03
4226	IDP4418	655.03
4227	rf3	658.35
4228	wlv1	659.1
4229	IDP171	659.48
4230	IDP2512	659.48
4231	ms31	660
4232	bcd98l	661.1
4233	csu109a	661.1
4234	pbs10	661.1
4235	umc36a	661.1
4236	npi294a	661.1
4237	bcd98k	661.1
4238	TIDP6721	665.03
4239	TIDP5378	665.03
4240	IDPCP97120	665.03
4241	gpm281a	665.45
4242	csu611a(grp)	669.15
4243	gpm619	669.66
4244	csu665a(adt)	673.17
4245	IDP661	675.1
4246	IDP7539	675.44
4247	php21	679.47
4248	AY110389	681.8
4249	TIDP6498	685.15
4250	IDP8931	685.15
4251	IDP1944	685.15
4252	IDP7209	685.15
4253	TIDP2776	685.15
4254	IDP7791	685.15
4255	TIDP3421	685.15
4256	csu810a	686.1
4257	umc1704	686.93
4258	umc2613	688.21
4259	gpm325c	688.6
4260	gpm442a	688.88
4261	phm3094	689.67
4262	umc2184	692.4
4263	tcptf43	692.71
4264	bcd98n	692.71
4265	npi400b	692.71
4266	mmp183	694.6
4267	pza03321	697.55
4268	gpm926i	699.46
4269	alt8	702
4270	bnl17.14	702.5
4271	csu251b	702.5
4272	bnl(tas1p)	702.5
4273	bnl17.19b	706.38
4274	lim104	706.5
4275	TIDP5604	707.34
4276	se1	707.98
4277	mab14	708
4278	nfa103b	708.1
4279	chr106b	708.1
4280	chr101	710.67
4281	ufg55	711
4282	umc2Ltelo	711.26
4283	phi101049	712.1
4284	AY109586	713.1
4285	cdo938c	716.3
4286	zap1	716.3
4287	ucsd113b	718.35
4288	umc2214	721.45
4289	gpm926f	722.49
4290	chr101	724
4291	AY106674	725.02
4292	gn1	725.02
4293	AY111236	725.3
4294	telomere2L	728
4295	ucsd61c	729.8
4296	rgpc12b	730.83
4297	TIDP4617	734.4
4298	IDP7206	736.48
4299	IDP8622	736.48
4300	IDP8921	736.48
4301	TIDP3432	736.48
4302	TIDP5076	736.48
4303	ucsd113c	758.5
4304	bnl(tas1g)	761.3
chr=3
lg=3
4305	umc2118	0
4306	telomere3S	0
4307	g2	2
4308	amyb4	2.04
4309	umc1931	5.6
4310	gpm212c	5.6
4311	umc1746	7.1
4312	phi453121a	7.5
4313	gpm244	7.7
4314	gpm257s	8.5
4315	umc2255	9.5
4316	umc32a	9.6
4317	tip4d	9.6
4318	phi404206	11
4319	umc1780	11.2
4320	AY106313	11.2
4321	umc1793	11.4
4322	bnl8.15	11.4
4323	nyc1	11.4
4324	IDP703	13.42
4325	umc3Stelo	14.68
4326	mHbrBG188-B73	17.02
4327	agrr209a	19.48
4328	IDP394	20.51
4329	umc1394	21.8
4330	umc2256	23.4
4331	IDP5020	26.7
4332	umc1970	28.2
4333	IDP7156	28.47
4334	IDP3785	28.47
4335	IDP8391	28.47
4336	IDP7347	28.59
4337	IDP834	28.59
4338	IDP3924	28.59
4339	umc2071	29.2
4340	ein2	29.6
4341	asg64	29.6
4342	umc2257	30.5
4343	TIDP3269	31.46
4344	IDP6839	31.46
4345	IDP6820	31.46
4346	mmp158a	31.8
4347	AY112199	34.78
4348	magi46698	35.12
4349	umc1892	35.5
4350	umc2518	35.99
4351	php20905	37.2
4352	phi104127	38
4353	umc2049	38.7
4354	mmp38	42.6
4355	gpm668e	42.8
4356	e8	44.22
4357	csu628	44.22
4358	bcd130	44.22
4359	umc249	44.22
4360	umc2376	45.83
4361	zpia	46.54
4362	bcd734b	47.15
4363	cdo511	47.15
4364	umc2377	48.44
4365	isu157	51.57
4366	umc121	54.3
4367	mHbrBT343-Mo17	55
4368	IDP2399	55.27
4369	gpm713	56.76
4370	asg30c	58
4371	pco113418	58.6
4372	csu32a	60
4373	kch4	60.08
4374	bnl44	60.11
4375	TIDP5337	61.8
4376	IDP8355	61.8
4377	IDP7570	61.8
4378	cdo345b	64.04
4379	csu1062	65.25
4380	TIDP3189	65.73
4381	umc1458	67.2
4382	gpm770	68.66
4383	gpm336b	68.91
4384	IDP4717	69.65
4385	magi93546	69.65
4386	dbb3	72
4387	brn1	72
4388	TIDP4674	72.34
4389	bnlg1325	73.27
4390	mpik24b(zmm2)	73.8
4391	mHbrMC376-Mo17	75.43
4392	IDP4911	76.95
4393	bnlg1144	77
4394	pebp23	77
4395	bnlg1523	77.69
4396	umc1886	78.5
4397	cg2	81.1
4398	csu230	82.55
4399	cr1	83.25
4400	gpm783	83.61
4401	TIDP5277	86.95
4402	gpm854	90.34
4403	T3-9(8447)(3)	91.3
4404	eif3	95.4
4405	gpm648	95.4
4406	me3	96
4407	csu75a	96.75
4408	IDP5966	96.95
4409	mHbrBA221-Mo17	97.09
4410	cko1	97.6
4411	asg16a	98.5
4412	cesa3	99
4413	IDP7380	99.01
4414	hex1	99.91
4415	cg1	100
4416	csu199b	101.3
4417	php20042a	101.3
4418	bnlg1647	103.3
4419	cl19880_1	103.6
4420	hsp18f	106.08
4421	csu728c	106.08
4422	csu56b(ohp)	106.08
4423	csu324b(cts)	107.9
4424	gts1	109
4425	gpm757	109.47
4426	csu56e(ohp)	109.55
4427	agrr116a	111.78
4428	zmm23	113.2
4429	umc2369	114.64
4430	zag4	116.9
4431	IDP7678	117.35
4432	magi103880	117.35
4433	IDP318	117.35
4434	cl40794_1	118.9
4435	IDP1482	119.41
4436	cl5882_1	120.1
4437	lim66	124.8
4438	gi2	125.6
4439	mus2	126
4440	pza03527	126.1
4441	bnlg1904	127.27
4442	umc2258	127.8
4443	d1	128
4444	mrpa7	129
4445	bnlg1447	129.4
4446	pld1	130.99
4447	umc2259	131.7
4448	gpm257q	134.47
4449	pza03212	134.8
4450	pza00749	135.7
4451	IDP9134	136.97
4452	mmp79	139.3
4453	TIDP6512	139.81
4454	magi20667	139.81
4455	IDP4374	139.81
4456	TIDP6528	139.81
4457	gpm547a	140.17
4458	TIDP5214	140.58
4459	IDP4185	140.58
4460	pco140096	141.62
4461	mmp186	145.3
4462	pzb01944	145.3
4463	gpm423a	147.69
4464	cl20454_1a	147.7
4465	ra2	148
4466	IDP6949	150.65
4467	TIDP5640	150.65
4468	umc2024	152.7
4469	asg48a	152.7
4470	IDP4996	152.72
4471	TIDP5792	152.72
4472	tip4c	152.99
4473	csu242	152.99
4474	bnl8.35a	153.4
4475	isu91a	153.97
4476	npi276a	154
4477	csh(prl2)	154.42
4478	std1d(his2B1)	156.66
4479	gpm697	157.3
4480	uaz159b	157.3
4481	umc1030	159
4482	umc59e	159
4483	TIDP5269	159.17
4484	pco120183	159.7
4485	gpm810a	159.71
4486	csu949a	160.74
4487	gpm420c	161.64
4488	me1	162.03
4489	phi234966	163.5
4490	umc1772	163.5
4491	phi243966	163.8
4492	npi446	163.8
4493	TIDP5653	163.82
4494	IDP7850	163.82
4495	IDP697	163.82
4496	TIDP6410	163.82
4497	gpm456d	164.06
4498	gpm614	164.48
4499	umc1425	165
4500	bnlg2136	165.32
4501	umc2000	166.9
4502	umc1608	168
4503	mtl3	168.04
4504	umc1965	168.08
4505	tpi4	168.08
4506	IDP6793	169
4507	IDP6777	169
4508	TIDP2975	169
4509	IDP6791	169
4510	IDP6067	169
4511	gpm320d	170.35
4512	gpm369d	172.27
4513	umc154	172.87
4514	phm4204	173.5
4515	pza00508	173.5
4516	umc2158	176.6
4517	umc1351	176.65
4518	hsp17.2	177.04
4519	mHbrMT277-B73	177.09
4520	umc1495	177.4
4521	rgpc601b	179.5
4522	nfc104c	180.22
4523	ucsd201	180.5
4524	umc1392	181.1
4525	umc2033	181.7
4526	rgpc131a	181.98
4527	IDP1455	183.05
4528	IDP1475	183.05
4529	IDP7717	183.05
4530	IDP7831	183.05
4531	TIDP5384	183.05
4532	haf101	183.49
4533	TIDP5616	185.02
4534	TIDP5103	185.02
4535	IDP7814	185.02
4536	IDP7393	185.02
4537	TIDP6238	185.02
4538	psr754b	186
4539	TIDP6091	187.98
4540	umc1742	189
4541	rz543a	189.03
4542	IDP8191	189.46
4543	IDP8264	189.46
4544	Ac(CO159)	189.49
4545	IDP2374	190.2
4546	umc2117a	190.2
4547	TIDP6544	190.2
4548	IDP7947	190.2
4549	IDP7639	190.2
4550	IDP8485	190.2
4551	TIDP6537	190.2
4552	IDP7675	190.2
4553	IDP6863	190.2
4554	mHbrBA156-Mo17	190.39
4555	bnlg1019a	190.6
4556	bnlg1113	190.8
4557	umc1717a	190.8
4558	bnlg1452	190.8
4559	ocl1	190.99
4560	pebp10	191
4561	IDP1460	191.1
4562	umc1655	191.1
4563	gpm780a	191.6
4564	gpm932b	191.6
4565	umc1025	192.4
4566	bnlg1638	193.1
4567	pco131712	193.63
4568	gpm289a	193.63
4569	TIDP6227	195.45
4570	IDP4902	195.45
4571	nrp1	196
4572	klp1a	196.12
4573	umc92a	196.12
4574	uaz164d	196.12
4575	chs566	196.12
4576	npi249a	196.12
4577	pbs14a	196.12
4578	asg46a	196.12
4579	mmp144a	196.9
4580	e4	198.4
4581	IDP2442	201.98
4582	mHbrMC160-Mo17	202.35
4583	umc1721	202.48
4584	bnlg2047	202.83
4585	mmp36	203.4
4586	irl1	204
4587	bnlg1085b	204.79
4588	IDP94	205.6
4589	IDP7254	205.6
4590	TIDP6432	206.15
4591	TIDP8817	206.15
4592	IDP4402	206.15
4593	TIDP3220	206.17
4594	IDP4032	206.2
4595	umc2579	206.22
4596	IDP5987	206.7
4597	IDP3945	206.7
4598	IDP664	206.7
4599	IDP5894	206.7
4600	npi219	206.88
4601	dupssr5	207.18
4602	umc2537	207.21
4603	npi398a	207.37
4604	cl1	208
4605	rt1	208
4606	mHbrBA86-Mo17	208.26
4607	cdo244d(crp)	208.6
4608	mmc0132	208.6
4609	pco081323	209.2
4610	csu621	209.8
4611	umc2261	210.4
4612	TIDP6217	210.4
4613	IDP2443	210.4
4614	IDP7695	210.4
4615	IDP7233	210.46
4616	TIDP6185	210.46
4617	TIDP5630	210.46
4618	IDP7384	210.46
4619	IDP7406	210.46
4620	gpm845	211.04
4621	mHbrBG113-Mo17	211.88
4622	mmc0312a	212.7
4623	umc1908	213.6
4624	npi247	213.8
4625	cal2	214
4626	sun2	214
4627	isu76a	214.16
4628	php20509	214.7
4629	umc2262	214.7
4630	php20576	214.7
4631	ensl004	214.89
4632	pza02427	214.9
4633	ufg44	214.9
4634	cyc2	215.27
4635	mmp69	215.6
4636	rf1	216
4637	TIDP3448	216.47
4638	IDP4811	216.47
4639	TIDP5283	216.47
4640	IDP4245	216.47
4641	IDP7366	216.47
4642	TIDP5671	216.47
4643	IDP4459	216.47
4644	phm2343	218.8
4645	AY109870	219.5
4646	ago105	220
4647	IDP7645	220.23
4648	TIDP3654	220.23
4649	IDP4180	220.23
4650	IDP9035	220.23
4651	IDP7281	220.23
4652	IDPCP69299	220.23
4653	IDP7565	220.23
4654	TIDP5659	220.23
4655	IDP5033	220.23
4656	IDP7303	220.23
4657	IDP7324	220.23
4658	dxr1	221.5
4659	pco142867	221.5
4660	PCO107756	221.84
4661	gpm928a	222.21
4662	pco094851	222.7
4663	umc2260	222.73
4664	AY107193	223
4665	gpm210	223.02
4666	pco137802	223.28
4667	pco108459	223.3
4668	cl40463_1a	223.3
4669	IDP4922	223.36
4670	mfs18	223.36
4671	IDP4345	223.36
4672	TIDP2786	223.36
4673	IDP370	223.36
4674	pco106247	223.39
4675	gpm598	223.43
4676	wrk1	223.6
4677	IDP4203	223.98
4678	IDP4745	223.98
4679	umc2584b	223.99
4680	mfsd1	224
4681	rz382a	224.1
4682	pzb21	225.1
4683	paac1	225.1
4684	phm13823	225.1
4685	gpm465	225.1
4686	pza00297	225.1
4687	IDP428	225.47
4688	IDP1634	225.65
4689	gpm489	225.66
4690	csu2b	225.9
4691	pza03070	226.6
4692	phm15899	226.6
4693	TIDP2692	226.7
4694	bnlg1816	226.9
4695	tub5	227.2
4696	gpm670g	227.47
4697	IDP8068	227.74
4698	myb128	227.74
4699	IDP5954	227.74
4700	IDPCP53509	227.74
4701	IDP4818	227.74
4702	IDP5909	227.74
4703	IDP4976	227.74
4704	IDP5971	227.74
4705	IDP6014	227.74
4706	umc2263	227.8
4707	expb10d	228
4708	umc1347	228.01
4709	cef1	228.08
4710	lg3	228.12
4711	umc1504	228.2
4712	mmp29	228.5
4713	rz244b(dia)	230.1
4714	pdi6	230.1
4715	mHbrMT89-B73	230.23
4716	pza00279	231.23
4717	TIDP5231	231.5
4718	php10016c	231.5
4719	IDP7467	231.5
4720	IDP4443	231.5
4721	IDP7216	231.5
4722	IDP4733	231.5
4723	IDP8471	231.5
4724	TIDP3107	231.5
4725	IDP8066	231.5
4726	TIDP5491	231.5
4727	IDP2431	231.5
4728	TB-3Sb(3)	231.99
4729	bet1	231.99
4730	umc1900	232.4
4731	bti03702::Ac	232.59
4732	gpm462	232.63
4733	myb40	233.98
4734	umc1223	234.4
4735	uaz255	234.72
4736	umc50a	234.72
4737	gpm236	235.99
4738	caf2	236
4739	cl14964_1	236.04
4740	pza00265	236.04
4741	mate4	236.1
4742	gpm509	236.64
4743	csu29b	236.69
4744	umc2574	236.69
4745	lug5	236.73
4746	gpm279	237.74
4747	gpm267	237.74
4748	pco072816	238.07
4749	pza02699	238.1
4750	AY110403	238.1
4751	gpm766	239.68
4752	gpm334	239.68
4753	chr110a	239.94
4754	chr126b	239.94
4755	aasr9	240
4756	aasr7	240
4757	aasr8	240
4758	gpm848a	240.08
4759	gpm639	240.3
4760	IDP7569	240.65
4761	TIDP8903	240.65
4762	IDP4083	240.65
4763	IDP7433	240.65
4764	IDP7212	240.65
4765	TIDP3109	240.65
4766	TIDP3533	240.65
4767	IDP5054b	240.7
4768	TIDP7062	240.7
4769	IDP6621	240.7
4770	IDP7937	240.7
4771	TIDP2773	240.7
4772	IDP4839a	240.7
4773	IDP8142	240.7
4774	IDP5054a	240.7
4775	IDP817	240.72
4776	PCO068796	241.36
4777	sar1	241.38
4778	csu1070	241.55
4779	pco073660	243.23
4780	AY110297	244.7
4781	bnl5.33e	246.96
4782	umc97	246.96
4783	csu974	246.96
4784	csu795	246.96
4785	umc175	246.96
4786	tha1	246.96
4787	AY106948	247.31
4788	IDP4183	247.31
4789	IDP448	247.31
4790	IDP4912	247.31
4791	bnlg1957	247.32
4792	IDP2576a	247.34
4793	IDP7208	247.48
4794	IDP876	247.48
4795	IDP8547	247.48
4796	TIDP5816	247.48
4797	IDP8248	247.48
4798	IDP4211	247.48
4799	IDP8416	247.48
4800	IDP6959	247.48
4801	TIDP3302	247.48
4802	IDP3771	247.5
4803	TIDP6416	247.5
4804	IDP5038	247.5
4805	IDP319	247.5
4806	IDP491	247.5
4807	IDP4450	247.5
4808	IDP8387	247.5
4809	IDP5022	247.5
4810	IDP4360	247.5
4811	IDP6623	247.73
4812	TIDP6299	247.73
4813	TIDP7092	247.73
4814	IDP2435	247.73
4815	IDP4426	247.73
4816	IDP9014	247.73
4817	IDP4705	247.73
4818	IDP6892	247.73
4819	IDP6946	247.73
4820	TIDP7081	247.73
4821	IDP6945	247.73
4822	TIDP7141	247.73
4823	IDP7798	247.73
4824	pza02742	249.93
4825	umc1968	250.4
4826	rz995b(fbp)	252.04
4827	mbd105	252.54
4828	AY111333	252.54
4829	cent3	254
4830	AY110151	254.6
4831	agrc923	256.37
4832	csu212b	256.52
4833	umc1920	258.4
4834	umc10a	259.4
4835	php20558a	260.1
4836	TIDP9223	260.29
4837	TIDP3710	260.29
4838	IDP6785	260.29
4839	TIDP3222	260.29
4840	php20511	260.3
4841	umc2264	261.1
4842	csu408(grp)	262.6
4843	csu851b	262.6
4844	mmp9	262.9
4845	csu404b	263.88
4846	nced3	264
4847	uaz35	264.17
4848	mpik35e	264.17
4849	npi220b	264.17
4850	umc161b	264.93
4851	gpm771	265.06
4852	bnl43	265.19
4853	isu148	265.32
4854	pbs14e	265.7
4855	isu1719h	265.7
4856	isu2117i	265.7
4857	uaz34a	265.7
4858	bcd98j	265.7
4859	npi89	265.7
4860	uaz249b(ubf9)	265.7
4861	npi114b	265.7
4862	umc1683	266
4863	ici273c	267.6
4864	pza00707	268.21
4865	gpm931a	269
4866	cdo1160b(kri)	269
4867	csu290	269
4868	umc1449	269.4
4869	umc42b	269.87
4870	uaz19a	269.87
4871	dup104	269.87
4872	mpik35d	269.87
4873	dup287a	269.87
4874	bnl13.05b	269.87
4875	dup183b	269.87
4876	gpm455	270.32
4877	gpm293	270.32
4878	bnlg602a	270.35
4879	umc1835	270.35
4880	umc1750	270.37
4881	mHbrBA122-Mo17	272.5
4882	gpm515b	273.45
4883	cdo226	273.83
4884	umc1386a	275.6
4885	hac101a	276.6
4886	umc1527	279.3
4887	umc1773	280.4
4888	psr628	280.6
4889	umc2584a	282.55
4890	jpsb527a	283.9
4891	TB-3La(3)	283.98
4892	mHbrMC268-Mo17	285.9
4893	mHbrMG85-Mo17	285.9
4894	mHbrBT238-Mo17	285.9
4895	umc2584c	286.05
4896	gpm835e	286.23
4897	isu2191c	286.97
4898	uaz34b	286.97
4899	dup53	286.97
4900	isu1719b	286.97
4901	dup162	286.97
4902	ucla(obf6)	286.97
4903	ici286b	286.97
4904	cl41500_1	287.07
4905	pco136283	287.07
4906	npi83	287.26
4907	IDP3861	287.91
4908	ys3	287.96
4909	cdo419a	288.76
4910	IDP4928	288.93
4911	IDP8491	288.93
4912	IDP7744	288.93
4913	IDP4156	288.93
4914	IDP7648	288.93
4915	TIDP4680	288.93
4916	TIDP5594	288.93
4917	IDP8927	288.93
4918	IDP1693	288.93
4919	IDP4462	288.93
4920	IDP6030	288.93
4921	IDP7039	288.93
4922	IDP4688	288.93
4923	rp3	288.93
4924	rg1	289.03
4925	pza02619	289.12
4926	IDP8103	289.4
4927	TIDP7120	289.4
4928	TIDP3279	289.4
4929	IDP8543	289.4
4930	IDP7624	289.4
4931	TIDP7083	289.4
4932	tis903.6a	290.37
4933	mHbrBA105-Mo17	290.58
4934	umc2002	290.6
4935	IDP685	291.5
4936	TIDP2897	291.63
4937	IDP288	292.87
4938	IDP8431	292.87
4939	IDP4494	292.87
4940	IDP5925	292.87
4941	hb25	292.87
4942	IDP7907	292.87
4943	TIDP3495	292.87
4944	gpm150a	293.29
4945	cdo344a(rga)	294.5
4946	AY110827	294.61
4947	IDP6786	294.66
4948	agrr206	295.36
4949	agrp50	295.36
4950	agrc476a	295.36
4951	gpm332	295.39
4952	gras50	295.99
4953	IDP6578	296.79
4954	umc102a	297.9
4955	cdo459	297.9
4956	hsp70-4	298.4
4957	bnlg1399	298.78
4958	bnlg1022b	299.15
4959	umc1174	299.2
4960	bnlg1246b	299.72
4961	bnlg1456	299.72
4962	rgpc529	300.55
4963	csu912b(hsp70)	300.55
4964	tda30	300.55
4965	nabr1	300.57
4966	TB-3Lg(3)	300.66
4967	T1-3(8995)(3)	300.66
4968	TB-3Lf(3)	300.66
4969	umc1600	301
4970	IDP869	301.07
4971	IDP4888	301.07
4972	IDP4821	301.07
4973	AI714716	301.08
4974	umc1300	301.7
4975	pza03198	302.37
4976	rgpc6(rpS9)	302.6
4977	TIDP3027	303.12
4978	mmp80	303.7
4979	rz261b(sad)	304.37
4980	IDP7498	304.4
4981	IDP4284	304.4
4982	wsm2	304.54
4983	IDP8544	305.17
4984	IDP138	305.17
4985	uaz288a(ppi)	305.3
4986	agrc514a	305.36
4987	phm15449	305.56
4988	pza00413	305.56
4989	umc1693a	305.8
4990	IDP8973	305.88
4991	IDP8718	305.88
4992	IDP3986	305.88
4993	umc1874	306.1
4994	umc1907	306.1
4995	bnlg1601	306.1
4996	umc1616	306.71
4997	bnlg1628	306.71
4998	gpm829	306.72
4999	IDP7575	306.82
5000	TIDP3591	306.82
5001	TIDP5746	306.82
5002	IDP8406	306.85
5003	TIDP5114	306.85
5004	phys1	307
5005	eif6	307
5006	phys2	307
5007	betl3	307
5008	abp1	307.04
5009	IDP1698	307.17
5010	cdo689b	307.19
5011	cdo473	307.19
5012	cdo1528	307.19
5013	npi612	307.69
5014	npi609	307.69
5015	TIDP2963	307.76
5016	TIDP3569	307.76
5017	IDP1433	307.76
5018	IDP7195	307.76
5019	TIDP6648	307.76
5020	IDP8600	307.87
5021	IDP4202	307.87
5022	gpm158	307.87
5023	TIDP5275	307.87
5024	IDP6804	307.87
5025	IDP5907	307.87
5026	TIDP3412	307.87
5027	IDP49	307.87
5028	IDP8126	307.87
5029	IDP401	307.87
5030	TIDP6212	307.87
5031	pm1	307.89
5032	aprl7	308
5033	cdo250	308
5034	IDP5018	308.06
5035	IDP692	308.46
5036	TIDP3621	309.24
5037	magi85588	309.24
5038	alf4	309.24
5039	rz296b	309.5
5040	cl5290_1	309.82
5041	IDP7453	309.87
5042	IDP6761	309.87
5043	IDP1985	309.87
5044	IDP5059	309.87
5045	IDP227	309.87
5046	IDP2345	309.98
5047	agrr19	310.36
5048	agrp97	310.36
5049	agrc332	310.36
5050	tda64	310.84
5051	rad51b	311.2
5052	gst18	311.6
5053	gpm75	311.69
5054	gpm297	311.74
5055	gpm140	311.86
5056	gpm28b	311.98
5057	ts4	312
5058	dhr2	312
5059	mv1	312
5060	pza00363	312.03
5061	gpm764	312.12
5062	IDP8551	312.52
5063	TIDP3175	312.52
5064	IDP4097	312.52
5065	IDP7845	312.52
5066	IDP4851	312.52
5067	TIDP5232	312.52
5068	IDP4701	312.52
5069	IDP7886	312.52
5070	gpm215	312.68
5071	gpm859	312.68
5072	umc1102	312.8
5073	chr109b	312.8
5074	gpm271	312.94
5075	gpm628	312.94
5076	csu229b(oec)	312.97
5077	bnlg1035	313.4
5078	npi109c	314.22
5079	zag2	314.8
5080	TIDP8864	315.2
5081	IDP8286	315.2
5082	TIDP5092	315.2
5083	TIDP5409	315.2
5084	TIDP3628	315.2
5085	cop1	315.22
5086	bnl8.08g	315.24
5087	gpm110	315.4
5088	betl9	315.4
5089	AY110352	315.4
5090	trm2	315.56
5091	psan1	315.6
5092	gpm414a	316.27
5093	thi3	316.8
5094	mpik2	316.82
5095	mpik30a	316.82
5096	bnl31b	316.82
5097	uaz36	316.82
5098	atp1	318
5099	umc2020a	318.2
5100	ts4	318.2
5101	mmc0022	318.2
5102	rz390c(cyb5)	318.2
5103	bnlg420	318.4
5104	php20508	318.4
5105	bnl(tas1l)	318.4
5106	umc2600	318.59
5107	psk2	319.2
5108	cl26345_2a	319.37
5109	pza02474	319.74
5110	rcph1	320
5111	pza00920	320.48
5112	TIDP3705	322.65
5113	csu234a(gbp)	323.35
5114	agrr179	323.35
5115	csu561a	323.35
5116	agrp91	323.35
5117	bnl6.06a	323.35
5118	umc252a	323.35
5119	npi611b	323.35
5120	gpm24	324.52
5121	pco090417	324.52
5122	gpm847	324.52
5123	IDP4982	325.03
5124	IDP1696	325.03
5125	IDP7679	325.11
5126	TIDP3725	325.11
5127	IDP7358	325.11
5128	IDP4031	325.11
5129	crr5	325.36
5130	IDP8616	325.36
5131	IDP7673	325.36
5132	umc1501	325.4
5133	IDP474	325.4
5134	pzb02122	325.78
5135	AY112215	326.2
5136	csu706	326.24
5137	isu131	326.46
5138	IDP3883	326.68
5139	TIDP6264	327.01
5140	IDP2414	327.01
5141	IDP2495	327.01
5142	IDP7417	327.01
5143	magi42650	327.01
5144	IDP506	327.82
5145	TIDP3328	327.82
5146	psr119a	327.9
5147	T3-9c(3)	327.98
5148	gl6	327.98
5149	gpm370	329.97
5150	cdo105	330.6
5151	gst28	331.03
5152	gst21	331.03
5153	gst7	331.03
5154	AY111507	331.3
5155	gpm435	331.88
5156	pgd2	332.9
5157	phm4955	332.94
5158	pza01934	332.94
5159	AY111541	334.6
5160	geb1	334.68
5161	bnlg1117	334.68
5162	cko2	334.82
5163	ldp1	336.09
5164	TB-3Lh(3)	336.09
5165	rz141a(emp70)	336.09
5166	TB-3Ld(3)	336.09
5167	gst3	336.13
5168	gst4	336.13
5169	IDP8158	336.83
5170	TIDP3078	336.83
5171	umc1307	339.61
5172	pza00827	340.09
5173	vp1	340.35
5174	asg52b	341.04
5175	asg67b	341.04
5176	TIDP5268	342.97
5177	csu961(fnr)	344.2
5178	IDP3796	344.2
5179	umc26a	344.2
5180	bnlg1505	344.2
5181	umc268	344.2
5182	IDP4857	344.2
5183	TIDP2945	344.2
5184	betl10	344.2
5185	IDP8367	344.2
5186	IDP4916	344.2
5187	umc1954	344.28
5188	umc1839	344.32
5189	pco081085	345.14
5190	klp3	346.8
5191	myb2	346.8
5192	pzb02179	347.25
5193	pza00828	347.25
5194	csu382c(cld)	349.68
5195	IDP1974	349.83
5196	agp3	351.26
5197	cdo109	351.97
5198	AW179494	352.15
5199	umc2265	354
5200	TIDP5176	354.09
5201	TIDP3115	354.09
5202	gpm402b	354.35
5203	sacd1	354.76
5204	umn41	358.3
5205	uaz189(rpL5)	358.3
5206	asg1b	358.3
5207	mwg645c	358.3
5208	csu362	358.3
5209	sps2	358.3
5210	phm9914	360.48
5211	gpm358	361.1
5212	csu636	361.1
5213	isu52	362.51
5214	rz14	362.51
5215	isu118b	362.59
5216	mon00178::Ac	363.08
5217	sdw2	363.99
5218	IDP6021	364.39
5219	umc1087	365.43
5220	csu268	366.03
5221	TIDP2951	367.58
5222	TIDP5440	367.58
5223	TIDP6282	367.58
5224	TIDP3721	367.58
5225	mHbrBC105-Mo17	368.38
5226	pza00667	368.54
5227	gpm674e	369.61
5228	gpm20	371
5229	drh1	371.04
5230	te1	371.08
5231	umc1973	371.4
5232	IDP667	371.86
5233	IDP3838	374.49
5234	ici98	374.87
5235	umn857a	375.17
5236	IDP8994	376.45
5237	pza01396	377.75
5238	AY106230	377.9
5239	ald1	379.65
5240	TIDP6314	381.78
5241	TIDP3044	381.78
5242	IDP5910	381.78
5243	gpm397a	382.18
5244	umc1400	384.08
5245	bhlh132	384.9
5246	phm2885	386.38
5247	IDP7273	387.1
5248	dupssr23	387.17
5249	rd4	387.98
5250	AI770873	388.1
5251	TIDP3151	389.03
5252	TIDP5348	389.03
5253	IDP9073	389.03
5254	IDP5044	389.03
5255	TIDP5110	389.03
5256	TIDP6572	389.03
5257	TIDP3759	389.03
5258	IDP7873	389.03
5259	IDP8267	389.03
5260	TIDP3428	389.03
5261	mmp184	389.1
5262	rpl5a	389.6
5263	npi296	389.7
5264	bti03526::Ac	389.92
5265	umc1539	390.3
5266	im30p1	390.32
5267	frk1	390.32
5268	bnl47g	391.12
5269	uaz37	391.4
5270	npi108a	391.4
5271	npi70	391.4
5272	isu68	391.41
5273	lox2	391.6
5274	lox1	391.6
5275	ig1	392
5276	IDP7722	393.65
5277	mlo5	394
5278	umc1311	394.8
5279	bnlg1449	394.8
5280	umc1593b	394.8
5281	magi36581	395.96
5282	IDP4102	395.96
5283	spc1	396
5284	phm1959	397.31
5285	pza03073	397.31
5286	lxm1	397.4
5287	zmm16	398.4
5288	gpm325b	398.5
5289	gpm249a	398.74
5290	IDP7285	399.04
5291	umc1027	401.2
5292	bnl10.24a	401.8
5293	asg61a	401.8
5294	bnl5.14	401.8
5295	IDP4091	402.13
5296	sweet1a	402.13
5297	cl10732_1	402.88
5298	npi268b	402.88
5299	agrr271	403.15
5300	sun3	404
5301	IDP7181	405.21
5302	IDP5975	405.21
5303	lim486	405.3
5304	pza02402	407.09
5305	agrr184b	409.52
5306	IDP73	409.83
5307	TIDP5729	409.83
5308	npi90	410.02
5309	got4	410.8
5310	TIDP6575	410.92
5311	IDP7928	410.92
5312	csu1029	411.1
5313	rz538b	411.1
5314	IDP6052	411.6
5315	TIDP5145	411.6
5316	psbs1	411.6
5317	TIDP5363	411.6
5318	TIDP5528	411.6
5319	TIDP5293	411.6
5320	T1-3k(3)	412.12
5321	bnl(pho)	412.15
5322	agrc435	412.21
5323	gpm938a	413.34
5324	pco112270b	413.34
5325	bnlg1063a	413.41
5326	pza03032	413.42
5327	gpm820b	414
5328	pza00783	414.57
5329	umc1876	414.69
5330	TIDP5160	415.13
5331	AY106026	415.34
5332	asg15	416.1
5333	asg34b(msd)	416.1
5334	asg39	416.1
5335	magi21275	416.9
5336	tubtf2	416.9
5337	TIDP3616	416.9
5338	tda217f	417.8
5339	lg2	420
5340	umc165a	423.29
5341	bnl8.01	423.29
5342	BE639846	423.6
5343	TB-3Lc(3)	424
5344	pza01726	424.36
5345	IDP854	426.18
5346	IDP522	426.22
5347	ucsd72d	426.27
5348	rz630d(sat)	426.27
5349	gpm799	426.45
5350	mHbrBG120-B73	427.66
5351	pza02212	427.81
5352	agrr274a	428.73
5353	IDP9062	429.39
5354	IDP5931	429.39
5355	IDP6821	429.39
5356	TB-3Lj(3)	431.98
5357	TB-3Li(3)	431.98
5358	atl1	433.98
5359	TIDP3478	434.3
5360	IDP7035	434.3
5361	gpat1	434.3
5362	IDP8014	434.3
5363	shbp1	435.6
5364	uaz8b(spr1)	435.65
5365	umc164b	435.65
5366	isu166b	435.98
5367	ba1	435.98
5368	na1	436
5369	bnlg1047a	436.31
5370	pho2	436.31
5371	mmp109	436.34
5372	npi52	437.95
5373	bnlg1350a	439.72
5374	gpm44b	442.42
5375	taf1	445
5376	phi102228	445
5377	IDP7507	445.3
5378	IDP6814	445.3
5379	TIDP2848	445.3
5380	gpm425a	446.87
5381	csu776b	447.7
5382	ksu1a	447.7
5383	T1-3(5597)(3)	449.13
5384	AY110055	450.3
5385	npi328b	450.59
5386	IDP4215	450.96
5387	IDP4122	450.96
5388	TIDP2673	450.96
5389	IDP7613	450.96
5390	IDP4868	450.96
5391	IDP4064	450.96
5392	TIDP3062	450.96
5393	mmp88	451.4
5394	mmp27	451.4
5395	jpsb79	451.5
5396	bnlg2241	452.7
5397	umc60	452.7
5398	IDP434	453.01
5399	umc2408	454.34
5400	bnlg1796	454.47
5401	umc1951	456.7
5402	magi45551	458.08
5403	magi29630	458.08
5404	IDP7544	458.08
5405	his2b4	458.72
5406	pza01962	458.88
5407	phm17210	458.88
5408	cl35759_1a	459.46
5409	psr754a	459.9
5410	umc2268	461.1
5411	expa1	461.5
5412	IDP6911	463.57
5413	IDP4757	463.57
5414	TIDP3228	463.57
5415	npi13	463.63
5416	cdo251a	464.55
5417	gpm298	464.88
5418	gpm753d	465.9
5419	gpm716d	466.13
5420	lim331a	468.11
5421	TIDP5096	468.18
5422	gpm37	468.52
5423	IDP4468	472.35
5424	TIDP2949	472.35
5425	umc1644	473.1
5426	pza03735	473.84
5427	phm1675	473.84
5428	pza03733	473.84
5429	csu351	476.3
5430	agrp40	476.7
5431	gpm588a	476.92
5432	TIDP4659	477.18
5433	IDP1440	477.18
5434	plt3	477.18
5435	mmp5	477.5
5436	umc1674	479.59
5437	npi78	479.84
5438	npi94	479.84
5439	csu1183	480.1
5440	gpm716i	480.1
5441	TIDP5669	480.64
5442	magi104405	480.64
5443	IDP8077	480.64
5444	IDP7617	480.64
5445	bnlg1951	481.6
5446	rz444b	481.72
5447	gpm716b	481.74
5448	umc2269	482.3
5449	IDP338	482.3
5450	umc82c	482.3
5451	IDP7500	482.4
5452	TIDP6206	482.4
5453	IDP6765	482.56
5454	csu215a(grp)	482.73
5455	bti31108::Ac	483.2
5456	gpm716n	483.23
5457	TIDP5350	483.71
5458	TIDP5477	483.71
5459	IDP3874	483.71
5460	TIDP8881	483.71
5461	TIDP5289	483.71
5462	pin14	484
5463	gpm34b	485.2
5464	gpm513	485.28
5465	ufg42	486.2
5466	umc2581	487.26
5467	IDP8268	487.93
5468	rnc1	487.93
5469	csu191	488
5470	umc252c	488
5471	csu264	488
5472	bnlg1931	488.38
5473	IDP149	490.2
5474	T1-3(5982)(3)	490.6
5475	tubb6	490.8
5476	obf3	490.8
5477	cyc7	491.11
5478	gpm416b	491.4
5479	bti31083::Ac	491.4
5480	bnlg1160	491.4
5481	gpm699b	491.4
5482	gpm211	491.41
5483	umc2381	491.41
5484	psei1	492
5485	umc2271	494
5486	IDP7694	494
5487	umc2270	494
5488	pin9	494
5489	IDP1689	494.85
5490	umc1985	495.86
5491	IDP8572	497.24
5492	TIDP5178	497.24
5493	TMR52	497.24
5494	IDP7611	497.24
5495	TIDP5159	497.24
5496	IDP4276	497.24
5497	IDP426	497.24
5498	TIDP3072	497.24
5499	IDP7235	497.24
5500	IDP4829	497.24
5501	TIDP2766	497.24
5502	pza03191	497.44
5503	pzb27	497.44
5504	IDP264	497.45
5505	IDP2348	497.63
5506	sdg113	498.59
5507	IDP7319	498.93
5508	TIDP6262	498.93
5509	TIDP3450	498.93
5510	IDP7743	498.93
5511	IDP7802	498.93
5512	IDP4383	498.93
5513	magi100417	498.93
5514	CL13054_1	499.82
5515	gos1	500
5516	K3L	500.48
5517	lim424	503
5518	umc47b	503.11
5519	csu180	503.77
5520	mrpi2	504
5521	umc2547	504.01
5522	lim269	504.7
5523	php20026	505.19
5524	uaz38a	505.19
5525	umc208(cppgk)	506.1
5526	AY111125	507.2
5527	php15033	511.1
5528	bnlg197	511.5
5529	chs13d	511.5
5530	wlu1	511.98
5531	gpm259b	511.99
5532	AI770795	512.7
5533	umc39a	513.36
5534	bnl3.18	514.49
5535	csu690	515.06
5536	asg7b	517
5537	pco067132	517
5538	dupssr17	517.95
5539	bcd738b(pgk)	520.7
5540	bnl6.16a	520.7
5541	cdo241a	520.7
5542	ici273a	520.7
5543	hmt4	520.77
5544	pza03743	521.71
5545	pza03744	521.71
5546	phm13673	523.59
5547	umc1949	527.06
5548	umc3b	529.4
5549	AI920617	529.9
5550	bnl15.20	535.82
5551	gst8	536
5552	pk4	537.93
5553	got1	538
5554	umc2050	538.2
5555	IDP7404	538.81
5556	TIDP5596	538.81
5557	IDP7377	538.81
5558	IDP8043	538.81
5559	IDP6764	538.81
5560	TIDP6191	538.81
5561	IDP6940	538.81
5562	IDP4182	538.81
5563	IDP7266	538.81
5564	IDP4335	538.81
5565	AI745823	539.74
5566	umc1135	540.2
5567	gpm464	540.2
5568	TIDP8774	540.87
5569	umc1767	542
5570	TIDP2651	542.94
5571	IDP813	542.94
5572	IDP7479	542.94
5573	AY107018	544.04
5574	umc2272	544.2
5575	hox3	544.24
5576	pebp12	544.28
5577	cle6	544.32
5578	umc1528	544.4
5579	PCO142509	544.56
5580	bnlg1605	544.6
5581	cesa11	544.6
5582	umc1690	544.6
5583	umc1399	544.6
5584	gpm159	544.6
5585	bnl54	544.81
5586	IDP2368	545
5587	ufg21	545
5588	IDP366	545
5589	IDP4116	545
5590	npi42	545
5591	npi212b	545
5592	IDP4949	545.01
5593	IDP3775b	545.01
5594	IDP7618	545.31
5595	IDP7166	545.31
5596	IDP8332	545.61
5597	gpm823	545.65
5598	bnl45c	546.1
5599	pza01035	546.2
5600	pco093951	546.2
5601	IDP1617	547.03
5602	TIDP5670	547.75
5603	TIDP5186	548.37
5604	IDP7661	548.37
5605	IDP6751	548.37
5606	TIDP3004	548.39
5607	IDP783	548.54
5608	IDP7251	548.67
5609	gpm649	548.98
5610	IDP9131	550.2
5611	IDP137	550.51
5612	IDP4167	550.51
5613	umc1148	551.6
5614	umc1659	551.6
5615	dhn6	552.69
5616	dnp2	552.69
5617	cdo1395d	554.22
5618	csu680b	554.22
5619	bnl1.297a	554.39
5620	bnl5.33b	554.39
5621	bnl1.326b	554.39
5622	asg4	554.39
5623	bcd805	554.39
5624	cl23834_1	558.25
5625	gps4	560.25
5626	gpm664	562.05
5627	IDP8420	562.1
5628	TIDP4661	562.1
5629	IDP7640	562.1
5630	TIDP3751	562.1
5631	IDP8924	562.1
5632	me6	562.1
5633	pco143484	562.43
5634	umc1286	566.23
5635	AY109828	566.5
5636	asg10	567.4
5637	mek1	567.4
5638	umc1489	567.6
5639	umc2273	568
5640	T2-3(6270)(3)	568
5641	umc1404	568.3
5642	gpm395a	568.71
5643	kri1	568.8
5644	csu1130	571.01
5645	rgpc643b	571.01
5646	gpm219	572.57
5647	php20521	572.7
5648	pin8	572.7
5649	mmc0071	574.17
5650	umc15b	574.65
5651	sdg117a	574.97
5652	mHbrBG106-B73	575.65
5653	gpm935	576.27
5654	rbap2	576.3
5655	smh4	577.62
5656	pza03154	579
5657	AY106518	579.03
5658	umc1825	579.5
5659	y10	580.02
5660	pza03458	581.41
5661	agrr144a	582.83
5662	umc16a	582.93
5663	IDP3772	583.05
5664	TIDP4676	583.56
5665	TIDP3676	583.56
5666	IDP7581	583.56
5667	IDP3894	583.56
5668	umc103b	585.5
5669	umc228b	585.5
5670	uaz176b	585.5
5671	thr1	585.5
5672	umc17a	585.5
5673	csu240	585.94
5674	pza02733	586.05
5675	IDP8662	586.9
5676	AW258116	586.99
5677	si618031h01	586.99
5678	TIDP2877	587.61
5679	IDP4232	587.61
5680	IDP8196	587.61
5681	IDP5036	587.61
5682	IDP4415	587.61
5683	umc231	588.81
5684	npi88	591.14
5685	bcd1127a	591.14
5686	uaz243a(atpb)	591.14
5687	rny(atpb)	591.14
5688	dgc13	591.14
5689	npi91a	591.14
5690	cdo1174	591.14
5691	bnl24b	591.14
5692	bnl17.27	591.14
5693	npi201a	591.14
5694	bcd828a(atpb)	591.14
5695	TIDP5726	591.9
5696	IDP7977	591.9
5697	IDP5853	592.61
5698	IDP748	592.61
5699	IDP583	596.49
5700	csu772a	596.49
5701	npi432	596.49
5702	bnlg1798	596.49
5703	umc226a	596.49
5704	IDP3846	597.04
5705	rtl2	597.6
5706	IDP4924	597.6
5707	TIDP8785	597.98
5708	TIDP8900	597.98
5709	TIDP5546	597.98
5710	pth1	598.04
5711	gst20	598.04
5712	gpm66a	598.06
5713	gpm102a	598.06
5714	bnlg1779	598.08
5715	gpm3	598.08
5716	IDP8721	598.8
5717	IDP7505	598.8
5718	IDP4531	598.8
5719	TIDP6472	598.8
5720	uaz251e(rpS11)	599.3
5721	csu1117a	599.82
5722	rum1	600
5723	IDP4823	600.62
5724	gpm676b	600.9
5725	TIDP5635	601.75
5726	IDP8087	601.75
5727	pza00538	602.24
5728	uaz18c	605.44
5729	npi257a	605.44
5730	gpm365c	606.13
5731	gpm239a	606.66
5732	gpm43	606.66
5733	IDP8107	607.14
5734	TIDP5800	607.14
5735	IDP4731	607.85
5736	umc1844	608.17
5737	umc2274	608.6
5738	IDP4364	609.04
5739	tubtf15	609.2
5740	umc2275	610.2
5741	agrr50a	610.69
5742	pza02516	611.4
5743	mmc0251	611.4
5744	rz527a	611.8
5745	cdo118	611.8
5746	IDP472	613.57
5747	IDP8467	613.57
5748	gpm892	613.68
5749	gpm268c	613.73
5750	IDP5868	615.39
5751	wox9b	616
5752	npi565c	617.42
5753	umc1915	617.5
5754	bnlg1861b	618.15
5755	bnlg1108	618.6
5756	gpm850b	618.95
5757	chn1	619.04
5758	IDP546	620.85
5759	IDP7662	622.12
5760	IDPM395	622.12
5761	IDP3849	622.12
5762	IDP6950	622.12
5763	TIDP6557	622.12
5764	IDP3927	622.12
5765	IDP2422	623.44
5766	bzip1	623.66
5767	IDP3813	623.97
5768	IDP6773	624.15
5769	IDP1608	624.15
5770	gpm173	625.29
5771	sdg115	625.6
5772	IDP5043	626.94
5773	IDP7159	626.94
5774	IDP6973	626.94
5775	TIDP5100	626.94
5776	IDP8702	626.94
5777	IDP7772	626.94
5778	umc2081	627.1
5779	umc1521	628.94
5780	csu456(uce)	629.36
5781	csu744	629.36
5782	umi8	632
5783	uaz164c	632.4
5784	dpg1	632.4
5785	php10080	632.4
5786	cl26679_1	632.74
5787	agrc461	633.68
5788	umc1320	633.8
5789	umc1273	634.8
5790	isu158	637.66
5791	AY109934	638.3
5792	umc2276	652.4
5793	isu1	652.86
5794	TIDP2878	653.72
5795	TIDP5467	653.72
5796	TIDP3014	653.72
5797	IDP7360	653.72
5798	TIDP2819	653.72
5799	mdh3	656
5800	csu703	658.51
5801	IDP128	659.55
5802	BE639338	660
5803	si707043g06	662.44
5804	spi1	672
5805	kch1	672
5806	a3	674.88
5807	IDP4910	677.02
5808	IDP4843	677.02
5809	umc2174	683.6
5810	yz1	684
5811	a1	684
5812	IDP7546	684.97
5813	TIDP6568	684.97
5814	TIDP6566	684.97
5815	TIDP2859	684.97
5816	IDP7005	684.97
5817	x1	686
5818	cah123	688
5819	sh2	688
5820	AY110540	691.2
5821	TIDP6564	692.91
5822	IDP6599	692.91
5823	TIDP7129	692.91
5824	TIDP6549	692.91
5825	umc63a	697.2
5826	bnl1.123	697.2
5827	bnl47f	697.2
5828	CC451662	697.2
5829	umc184d(glb)	697.2
5830	magi63305	697.68
5831	TIDP7100	697.68
5832	IDPA1	697.68
5833	IDP7610	697.68
5834	TIDP6132	697.68
5835	IDP2417	697.68
5836	IDP7396	697.68
5837	IDP5915a	697.68
5838	IDP5915b	697.68
5839	pza03146	697.69
5840	IDP160	697.75
5841	IDP509	697.75
5842	IDP11	697.75
5843	gpm652a	698.09
5844	w19	698.1
5845	csu303	699.2
5846	med68	699.87
5847	bnl12.30b	699.87
5848	bnl1.67	699.87
5849	sum1	700.32
5850	IDP8121	700.62
5851	TIDP6533	700.62
5852	TIDP4588	700.62
5853	IDP5915c	700.62
5854	cdo1053a	701.68
5855	csu845	702.2
5856	pge25c	702.23
5857	IDP7190	703.49
5858	IDP8555	703.49
5859	TIDP5216	703.49
5860	cyp10	704
5861	cyp11	708
5862	TIDP2953	708.28
5863	IDP2379	708.28
5864	cdo920b(egl)	714.07
5865	bcd134b	714.07
5866	dupssr33	714.22
5867	etm3	715.03
5868	AY111254	716.14
5869	cenpc1	720
5870	srph1	720.56
5871	bnlg1257	720.79
5872	IDP6843	722.04
5873	IDP2591	722.59
5874	pza01154	723.12
5875	phm3342	723.12
5876	IDP7683	723.32
5877	thi2	724
5878	IDP7858	724.53
5879	TIDP3135	724.53
5880	IDP8442	724.53
5881	IDP351	724.63
5882	cdo962b	726.26
5883	IDP8203	727.19
5884	TIDP2721	727.19
5885	gpm196	727.19
5886	jpsb107c	728.1
5887	bnlg1182	728.65
5888	IDP477	728.7
5889	IDP8169	728.7
5890	pza02514	729.23
5891	pco122073	729.23
5892	cl37643_1	729.23
5893	gpm35	729.7
5894	pco135758	730.76
5895	csu305b	731.56
5896	jpsb41	732.5
5897	jpsb443	732.5
5898	jpsb106	732.6
5899	sho38	732.6
5900	sho89	732.7
5901	gpm89c	734.19
5902	gar1	736
5903	trh3	736
5904	umc2152	738.7
5905	mHbrBT120-Mo17	741.68
5906	gpm813	741.76
5907	lim182	743
5908	cl39004_1	743
5909	IDP7549	743.99
5910	IDP7927	743.99
5911	TIDP5331	743.99
5912	IDP284	743.99
5913	umc2008	747
5914	umc2277	747.5
5915	cdo665a	747.5
5916	umc1813	748.5
5917	IDP406	748.92
5918	mHbrBA445-B73	749.63
5919	csu768	749.67
5920	IDP9094	750.83
5921	IDP6929	750.83
5922	TIDP6285	750.83
5923	TIDP3322	750.83
5924	TIDP5298	750.83
5925	IDP7536	750.83
5926	bnlg1536	752.1
5927	magi100654	752.75
5928	IDP7267	752.75
5929	mHbrMT171-B73	752.76
5930	isu102c	752.94
5931	aldh3	753.71
5932	phm2672	753.89
5933	pza00219	753.89
5934	pza03391	753.89
5935	rgps10558b	755.92
5936	cdo455b	755.92
5937	csu919a	755.92
5938	csu780a	755.92
5939	myo1	756
5940	ias21	756.83
5941	bnlg1754	757
5942	TIDP5764	757
5943	IDP624	757
5944	fsu1b(smh)	757
5945	npi215b	758.2
5946	npi457	758.2
5947	umc1578	758.41
5948	npi425a	759.9
5949	et1	760.02
5950	IDP8006	760.09
5951	TIDP6359	760.09
5952	IDP8581	760.09
5953	TIDP2892	760.09
5954	rz776a	760.12
5955	mHbrMT137-B73	760.29
5956	bnlg1496	760.9
5957	csu1142	761.54
5958	csu1086	761.54
5959	lhcb1	761.54
5960	TIDP6720	764.73
5961	IDP6978	764.73
5962	gpm591a	764.97
5963	gpm79g	766.65
5964	uaz110	767.58
5965	agrc568a	768.69
5966	pza00817	768.87
5967	AY110567	769
5968	bnlg2118	769.41
5969	mHbrMA179-B73	769.88
5970	IDP518	770.4
5971	uaz114	771.52
5972	pza00402	773.19
5973	IDP398	774.3
5974	TIDP3606	776.96
5975	IDP7225	776.96
5976	IDP427	776.96
5977	TIDP4628	777.55
5978	mmc0001	777.81
5979	IDP9001	779.12
5980	IDP7486	780.1
5981	IDPEta	780.1
5982	IDP9098	781.08
5983	TIDP3422	781.08
5984	sweet6a	781.08
5985	cdo1007a	783.07
5986	ga7	784
5987	csu899a(ant)	786.26
5988	csu21b(ago)	786.26
5989	csu58a	786.26
5990	ias22a	786.26
5991	pco138736	786.26
5992	csu289	787.09
5993	umc96	787.09
5994	umc187	787.09
5995	csu36c(rpL19)	787.09
5996	php20726	787.09
5997	mHbrBT158-B73	787.27
5998	IDP4108	787.53
5999	IDP8242	787.53
6000	uaz39	789.02
6001	mwg645j	789.02
6002	bnl7.26	789.02
6003	uaz133	789.02
6004	gpm660c	789.73
6005	umc1052	789.78
6006	isu1410h	791.6
6007	uaz213b	791.6
6008	ici94	791.6
6009	npi420	791.6
6010	pic6a	791.6
6011	dup214	791.6
6012	dup216	791.6
6013	uaz10b	791.6
6014	pbs13f	792.51
6015	uaz117a	792.51
6016	gpm365d	793.45
6017	pza00316	794.97
6018	pza01688	795.96
6019	phm3852	795.96
6020	see2b	796
6021	IDP494	796.26
6022	IDP253	796.26
6023	magi72487	796.49
6024	TIDP3532	798.28
6025	magi8596	798.28
6026	IDP1480	798.28
6027	magi36640	798.28
6028	umc1361	798.28
6029	IDP4979	798.28
6030	IDP5037	798.28
6031	pza01360	799.42
6032	IDP116	802.15
6033	pza02182	803.38
6034	tda117	805.41
6035	cdo1338a	806.41
6036	umc1641	806.9
6037	agrr43b	807.06
6038	phot1	808
6039	IDP2394	808.04
6040	IDP8558	808.86
6041	IDP798	808.86
6042	IDP8982	808.86
6043	magi65675	808.86
6044	umc1639	810.15
6045	IDP9111	811.42
6046	IDP58	811.42
6047	IDP4126	811.42
6048	IDP7854	811.42
6049	IDP8104	811.42
6050	IDP7162	811.42
6051	IDP6960	811.42
6052	TIDP7073	811.42
6053	IDP4422	811.48
6054	TIDP5383	811.48
6055	asn2	812
6056	rpl10	812
6057	umc2a	812.21
6058	umc1136	812.24
6059	IDP3907	813.21
6060	IDP7348	813.21
6061	IDP3871	813.21
6062	umc2521	813.44
6063	dmc1	814
6064	TIDP3234	815.06
6065	gpm253a	815.63
6066	gfa1	816
6067	IDP5070	816.97
6068	bti03616::Ac	817
6069	lim444	817
6070	pza01931	818.54
6071	TIDP7060	819.59
6072	IDP4214	819.59
6073	umc2048	822.93
6074	TIDP9225	822.93
6075	IDP7606	822.93
6076	IDP545	822.93
6077	magi51134	822.93
6078	TIDP9234	822.93
6079	IDP8690	822.93
6080	lim96	823.5
6081	IDP2566	823.64
6082	IDP5946	823.64
6083	IDP4369	823.64
6084	IDP6979	823.64
6085	IDP7751	823.64
6086	lim82	824.7
6087	umc2575	825.76
6088	csu320b	827.33
6089	IDP3833	827.4
6090	IDP4877	827.4
6091	plt2	827.4
6092	pebp1	828
6093	csu728a	828
6094	bnlg1098	828.4
6095	CG692684	828.9
6096	umc1594	828.9
6097	umc255b	829.9
6098	IDP158	829.9
6099	IDP8748	829.9
6100	CG834180	830.57
6101	csu1061a	830.68
6102	phm2423	831.1
6103	IDP9126	831.41
6104	TIDP5577	831.41
6105	agrc638	831.73
6106	gpm255	838.72
6107	pco096827	842.49
6108	gpm289f	843.32
6109	gpm916a	843.32
6110	isu57a	844.99
6111	cyp1	845.23
6112	gpm151d	845.62
6113	pza02423	846.44
6114	gpm34i	846.61
6115	telomere3L	850
6116	gpm34c	874.91
6117	gpm880d	986
chr=4
lg=4
6118	telomere4S	0
6119	umc2278	0
6120	ufg26	1.8
6121	mtl1	2.9
6122	gpm747	4.2
6123	bnlg1434	4.3
6124	gpm833	5.94
6125	ufg52	7
6126	rca1	9.9
6127	rca2	9.9
6128	umc4Stelo	10.67
6129	mmp192	13.7
6130	uaz59	14
6131	TIDP5109	15.12
6132	IDP8091	15.12
6133	IDP7354	15.12
6134	msf1	15.8
6135	pza02509	15.9
6136	bnlg1370	16
6137	IDP8217	16.02
6138	TIDP3373	16.02
6139	IDP4420	16.02
6140	pza03227	16.2
6141	TIDP6377	17.13
6142	IDP238	18.34
6143	csu221	18.7
6144	IDP4473	19.62
6145	IDP8455	22.02
6146	IDP5952	22.02
6147	TIDP6573	22.02
6148	IDP8478	22.02
6149	IDP5951	22.02
6150	TIDP7111	22.02
6151	IDP4387	22.02
6152	umc2279	22.9
6153	umc1228	23.4
6154	bx1	23.48
6155	TIDP5552	23.52
6156	IDP462	23.52
6157	umc123	24.6
6158	IDP8252	25.92
6159	IDP578	25.92
6160	TIDP2667	25.92
6161	IDP8302	25.92
6162	IDP8194	29.22
6163	IDP6828	29.22
6164	IDP3779	29.22
6165	mmp174	30.4
6166	umc1561	31.21
6167	TIDP5763	33.72
6168	bx3	36
6169	bx4	37.5
6170	gpm741a	41.56
6171	bx8	47.6
6172	bx2	47.6
6173	bx5	49.17
6174	pex2	53.45
6175	umc1669	57.5
6176	uaz41d	58.72
6177	uaz43b	58.72
6178	uaz43d	58.72
6179	uaz44b(zp19)	58.72
6180	uaz45b	58.72
6181	uaz46a	58.72
6182	uaz47b	58.72
6183	uaz48a	58.72
6184	uaz49b	58.72
6185	uaz49d(zp19)	58.72
6186	uaz50	58.72
6187	uaz51	58.72
6188	uaz53a	58.72
6189	uaz54	58.72
6190	uaz55	58.72
6191	uaz57a	58.72
6192	uaz58a	58.72
6193	dnap3	58.72
6194	uaz103a	58.72
6195	uaz52a	58.72
6196	uaz14b	58.72
6197	uaz26b	58.72
6198	uaz42b	58.72
6199	zpl1a	58.72
6200	phm2438	59.88
6201	TIDP5104	60.72
6202	TIDP6695	60.72
6203	IDP8323	60.72
6204	gpm521b	62.79
6205	pd1	64
6206	zpl1d	64.65
6207	rz329b(bga)	64.7
6208	cdo442	65.38
6209	zpl1c	66.63
6210	zpl1b	66.63
6211	rp4	66.63
6212	dzr1	68.21
6213	IDP6065	68.22
6214	IDPCP93901	68.22
6215	IDP7465	68.22
6216	pls2	69.09
6217	IDP429	69.72
6218	IDP1659	69.72
6219	IDP4071	70.26
6220	IDP7027	70.26
6221	az22z3	70.37
6222	php20725 region	70.37
6223	IDP4349	70.61
6224	TIDP6265	70.61
6225	TIDP4610	70.61
6226	IDP4204	70.61
6227	IDP483	71.51
6228	IDP7655	71.51
6229	bx6	72
6230	umc1855	74.18
6231	npi604a	74.59
6232	bnlg1318	75.98
6233	gpm848b	76.95
6234	bnlg1241	77.14
6235	php20713a	80.71
6236	umc1759	81
6237	umc1758	81
6238	umc1757	81
6239	zp22.1	81
6240	phi295450	81
6241	bap2	82.8
6242	php20725a	83.7
6243	zpl1e	83.98
6244	IDP4295	84.33
6245	TIDP2802	84.33
6246	IDP3934	86.33
6247	gpm145e	88.83
6248	uaz69a	89.78
6249	uaz63a	89.78
6250	uaz103b	89.78
6251	uaz64b	89.78
6252	uaz65b	89.78
6253	uaz66a	89.78
6254	uaz67	89.78
6255	uaz129	89.78
6256	uaz41c	89.78
6257	uaz38b	89.78
6258	uaz30a	89.78
6259	uaz68b(zp19)	89.78
6260	uaz61a	91.3
6261	ias10	91.69
6262	uaz62a	91.69
6263	uaz60	92.07
6264	phm3301	92.1
6265	uaz70c	92.69
6266	gpm174a	93.46
6267	bnl17.13b	93.97
6268	umc277	94.7
6269	IDP4453b	94.99
6270	sos1	95.98
6271	umc2410	96.34
6272	uaz40a	96.97
6273	IDP4086	97.08
6274	IDP713	98.68
6275	IDP2397	99
6276	IDP2484	99.32
6277	zpl1f	99.98
6278	AY107692	100.6
6279	cki8	100.8
6280	umc1943	101.1
6281	mab9	101.12
6282	zpl2a	101.12
6283	umc1509	101.12
6284	ga1	103.71
6285	pco136360	103.73
6286	uaz184(hfi)	104.75
6287	uaz149(zp19)	104.75
6288	uaz17b	104.75
6289	prp3	106.77
6290	sbip1a	106.84
6291	umc1288	107.39
6292	TIDP2936	109.24
6293	IDP4153	109.24
6294	IDP85	112.45
6295	gpm914b	113.95
6296	umc1294	114.03
6297	dek25	114.86
6298	gpm565b	115.27
6299	TIDP3472	116.91
6300	TIDP5683	116.91
6301	IDP7918	116.91
6302	IDP8970	117.8
6303	gpm549	118.06
6304	gpm480	121.19
6305	gpm909a	122.37
6306	IDP3787	123.14
6307	IDP4286	127.41
6308	psr144b	130.1
6309	umc171a(oec23)	130.91
6310	IDP5997	131.54
6311	gpm574a	131.79
6312	IDP4692	132.28
6313	umc55b	134.1
6314	umc87a	134.1
6315	chr117c	134.1
6316	TIDP3301	134.49
6317	IDP8223	134.49
6318	IDP8689	134.49
6319	alf18	135.1
6320	bnlg1126	135.3
6321	rtp1	136
6322	IDP7528	136.25
6323	gpm335	140.31
6324	gpm880e	140.58
6325	pza02138	140.65
6326	umc1926	140.9
6327	pco130460	140.9
6328	gpm523	140.9
6329	umc2082	141.6
6330	IDP6610	142.44
6331	IDP7919	142.44
6332	IDP4353	142.44
6333	IDP7259	142.44
6334	TIDP2941	142.88
6335	gpm861b	143.15
6336	csu235	143.4
6337	csu63b(cdj)	143.4
6338	csu585	143.82
6339	csu583	143.82
6340	gpm147	145.28
6341	adh2	147.1
6342	rz53b	147.2
6343	gpm580b	147.49
6344	IDP7533	147.75
6345	IDP8671	147.75
6346	IDP2387	147.75
6347	TIDP5666	147.75
6348	TIDP6171	147.75
6349	TIDP5583	149.19
6350	IDP7270	149.19
6351	IDP7657	149.19
6352	TIDP3622	149.19
6353	magi82600	149.19
6354	IDP6789	149.19
6355	IDP6896	149.19
6356	TIDP5608	149.59
6357	IDP1499	149.59
6358	IDP274	149.62
6359	AY110253	152.9
6360	psei9	152.9
6361	isu144b	157.6
6362	umc2281	158.6
6363	umc2280	158.8
6364	bnlg1162	158.81
6365	TIDP3644	159.93
6366	mHbrMT94-B73	161.38
6367	sig2A	163.9
6368	gpm580a	164.65
6369	gpm145b	164.84
6370	phm8527	168.25
6371	gpm708a	169.68
6372	gpm782	170.22
6373	uaz239a	170.64
6374	uaz180	170.64
6375	chs556	170.64
6376	isu120	170.64
6377	umc2176	174.6
6378	uaz298(PDsI)	177.34
6379	dpg2	177.34
6380	bnl5.46a	177.34
6381	umc1902	181.4
6382	pdi1	185.17
6383	mmp111	189.1
6384	dpg14	189.32
6385	IDP7383	189.37
6386	ts5	191.99
6387	gpm566e	192.26
6388	rz630b(sat)	192.49
6389	gpm367a	193.46
6390	gpm58a	195.49
6391	agrr109	195.71
6392	gl5	196
6393	bx7	196.4
6394	ncsu3b(drts)	198.22
6395	gpm760b	198.71
6396	gpm834	199.25
6397	umc2211	199.86
6398	IDP109	200.3
6399	pgd3	200.3
6400	csu449	200.3
6401	TIDP5590	200.3
6402	IDP388	200.3
6403	agrc39a	200.3
6404	IDP6079	200.3
6405	csu1135	200.3
6406	mHbrMG132-B73	202.9
6407	gpm817	203.79
6408	wip2	205
6409	IDP7974	205.39
6410	IDP4983	205.39
6411	TIDP3741	205.39
6412	gly1	206
6413	la1	206.33
6414	csu855	207.85
6415	mHbrMT145-Mo17	207.85
6416	uaz63b	207.85
6417	uaz57b	207.85
6418	uaz62b	207.85
6419	csu1185	207.85
6420	med63c	207.85
6421	csu298a	207.85
6422	uaz53b	207.85
6423	az22z1	208
6424	ahh1	208
6425	fl2	208
6426	gpm761b	208.29
6427	IDP5003	208.29
6428	uaz30b	208.29
6429	IDP8155	208.29
6430	IDP8723	208.85
6431	magi18923	208.85
6432	TIDP2704	208.85
6433	TIDP5794	208.85
6434	umc1821	211.33
6435	gras28	211.4
6436	umc49j	211.61
6437	umc49d	213.22
6438	mHbrMC275-Mo17	215.96
6439	mHbrBC171-Mo17	215.96
6440	IDP424	216.31
6441	bnl8.45c	217.56
6442	mbf1	218.49
6443	uaz43a	218.49
6444	uaz42c	218.49
6445	umc1117	218.5
6446	mbd122	218.8
6447	IDP4089	219.5
6448	IDP3854	219.5
6449	TIDP3700	219.5
6450	magi111963	219.5
6451	TIDP6716	219.5
6452	Dt6	219.99
6453	IDP4938	221.12
6454	gpm752b	222.68
6455	TIDP3260	222.75
6456	TIDP3032	222.75
6457	IDP7527	222.75
6458	IDP4141	222.75
6459	TIDP2846	222.75
6460	IDP6046	222.75
6461	IDP8198	222.75
6462	lim415	223.6
6463	IDP454	224.02
6464	IDP510	224.02
6465	TIDP4643	224.02
6466	TIDP4593	224.02
6467	IDP4834	224.02
6468	IDPelo2	224.02
6469	IDP7232	224.02
6470	IDP4817	224.02
6471	TIDP4567	224.02
6472	TIDP6353	224.64
6473	IDP2558	224.64
6474	TIDP8759	224.64
6475	pza03048	225.14
6476	umc1963	225.7
6477	rgps2470	225.93
6478	cdo244c(crp)	226.65
6479	TIDP5121	227.11
6480	IDP5919	227.11
6481	TIDP2780	227.11
6482	IDP7171	227.11
6483	IDP6038	227.11
6484	IDP7701	227.11
6485	IDP7308	227.11
6486	IDP7234	227.11
6487	TIDP9212	227.11
6488	aco1	228
6489	umc1652	228.4
6490	TIDP5778	229.94
6491	TIDP2894	229.94
6492	TIDP9218	229.94
6493	TIDP7046	229.94
6494	TIDP3148	229.94
6495	IDP7268	229.94
6496	jpsb527b	230.4
6497	psb3	231
6498	mstr2	232.2
6499	umc2206	232.2
6500	zp1	232.2
6501	mmc0471a	232.2
6502	TIDP5767	232.78
6503	ocl5a	233.06
6504	cld1	233.06
6505	pza02457	233.06
6506	mHbrBA101-Mo17	233.97
6507	sig1B	236
6508	glk22	237.8
6509	gpm740a	238.01
6510	gl7	239.99
6511	TIDP6241	240.34
6512	IDP8574	240.34
6513	magi28182	240.34
6514	TIDP3449	240.34
6515	IDP7389	240.34
6516	TIDP5280	240.34
6517	IDP5978	240.34
6518	IDP4739	240.34
6519	TIDP2650	240.34
6520	IDP7341	240.34
6521	IDP4448	240.34
6522	TIDP4582	240.34
6523	v17	243.98
6524	tcb1	243.98
6525	phm8435	244.25
6526	sdg108a	244.26
6527	gpm145c	244.26
6528	gpm174b	244.65
6529	csu599a	245.5
6530	agrr301	245.5
6531	agrr321	245.5
6532	agrr37b	245.5
6533	gpm498d	245.71
6534	cp2	245.98
6535	csu12c(cin4)	246.6
6536	uaz212	246.6
6537	uaz42a	246.6
6538	csu19(colp)	246.6
6539	uaz41b	246.6
6540	npi574a	246.6
6541	bnl17.10	246.6
6542	bnl17.13c	246.6
6543	agrp67	246.97
6544	gpm50b	247.64
6545	agrp54b	247.79
6546	gpm856	248.6
6547	umc1969	248.6
6548	isu38	249.03
6549	cca1	250
6550	bm3	250.75
6551	gpm325d	250.79
6552	gpm888	250.79
6553	umc2061	250.8
6554	cl24213_1	252.5
6555	cl49968_1	252.5
6556	umc1662	252.52
6557	gpc1	254
6558	sudh2	254.11
6559	bnlg1937	254.14
6560	IDP526	254.22
6561	umc2282	254.9
6562	IDP2145	255.06
6563	npi73	257.41
6564	npi383	257.41
6565	npi77	257.41
6566	npi95a	257.41
6567	npi18	257.41
6568	npi6	257.41
6569	npi289	257.41
6570	uaz130b(tlk)	257.41
6571	npi27	257.41
6572	pco141065	257.74
6573	wsu(nia2)	259.21
6574	bnl17.09	259.21
6575	IDP68	259.76
6576	gst26	260
6577	uaz265c(sbe)	261.01
6578	magi108146	261.22
6579	rps13	262
6580	fie1	262.38
6581	orp1	262.38
6582	AY107128	262.38
6583	dsc1	262.7
6584	mHbrBT83-Mo17	263.68
6585	su1	264
6586	csu1125	264.73
6587	csu565(rpPo)	264.73
6588	csu294	264.73
6589	csu1098	264.73
6590	bnlg1217	265.1
6591	pza03385	265.73
6592	IDP476	266.08
6593	TIDP6458	266.08
6594	IDP7229	266.08
6595	gpm155	267.41
6596	agrc567	267.48
6597	agrr190	268.19
6598	bnlg1265	268.4
6599	IDPCP85552	268.61
6600	umc193d(orp)	269.06
6601	agrr89	269.06
6602	umc1382	270.3
6603	umc1303	270.3
6604	mab4	270.4
6605	IDP4396	270.58
6606	IDP7674	270.58
6607	IDP3983	270.58
6608	IDP4282	270.58
6609	TIDP7074	270.58
6610	IDP4321	270.58
6611	IDP4251	270.58
6612	nactf12	270.58
6613	magi111335	270.58
6614	TIDP7131	270.58
6615	IDP4330	270.58
6616	IDP8269	270.58
6617	TIDP6664	270.58
6618	mab6	270.6
6619	IDP355	270.8
6620	IDP4709	270.8
6621	TIDP5665	270.8
6622	mab5	270.8
6623	umc1390	270.87
6624	umc1964	271.4
6625	bnlg252	271.41
6626	rpl32	271.6
6627	rpl17b	272
6628	gpm800a	273.27
6629	tga1	274
6630	bnlg1790	274.11
6631	bnlg667b	274.11
6632	dnap4	274.11
6633	AY110290	274.7
6634	psr152b	277.8
6635	pza00445	278.43
6636	hp3	279
6637	msh1	279
6638	krp8	279
6639	gpm897	279.53
6640	gpm592	279.53
6641	nnr1	279.9
6642	v23	279.98
6643	T4-9g(4)	279.98
6644	bt2	280
6645	mHbrMA241-B73	282.79
6646	mmp125	283.3
6647	AY107628	283.88
6648	gpm130	283.88
6649	uaz69b	283.98
6650	zpl3a	283.98
6651	uaz46b	283.98
6652	uaz46c	283.98
6653	uaz45a	283.98
6654	uaz48b	283.98
6655	uaz56	283.98
6656	uaz48c	283.98
6657	uaz49c	283.98
6658	uaz49A	283.98
6659	uaz44a(zp19)	283.98
6660	uaz61b	283.98
6661	umc1896	284.45
6662	umc1451	284.45
6663	pza01759	285.7
6664	pza00726	285.7
6665	bnl(tas3a)	285.9
6666	umc1031	286
6667	his2b2	286.04
6668	akh1	287.06
6669	umc1175	287.3
6670	gpm420a	287.62
6671	cdo551a	287.99
6672	TB-4Sa(4)	287.99
6673	TB-4Sg(4)	287.99
6674	umc42a	288.4
6675	chr112a	288.71
6676	pza03254	290.28
6677	cdo350	290.39
6678	rz66a	290.39
6679	gpm87c	290.46
6680	bcd421b	291.04
6681	isu61d	291.3
6682	umc2054	291.8
6683	jpsb67	292.4
6684	csu902	292.9
6685	umc(orp1)	292.9
6686	rz467b	292.9
6687	cdo588	292.9
6688	cdo1380b	292.9
6689	pic1b	292.9
6690	std1a(his2B1)	292.9
6691	uaz230a	292.9
6692	ucsd72l	292.9
6693	umc23b	292.9
6694	csu81b(ank)	292.9
6695	uaz195(ms)	292.9
6696	csu1026	292.9
6697	agrr286	292.9
6698	agrr62b	292.9
6699	med63a	292.9
6700	bnl12.06b	292.9
6701	ucsd62j(zag4)	292.9
6702	npi367b	292.9
6703	ucsd72g	292.9
6704	umc242	292.9
6705	umc263	292.9
6706	bnl15.27a	292.9
6707	bnl15.45	292.9
6708	rz86a	292.9
6709	umc47a	292.9
6710	rz28b	292.9
6711	mpik11d	292.9
6712	bet2	292.9
6713	cdo475c	292.9
6714	mpik11f	292.9
6715	dpg7a	292.9
6716	mpik15b	292.9
6717	uaz72	292.9
6718	uaz157(rpL19)	292.9
6719	bnlg1168	292.9
6720	mpik19b	292.9
6721	cdo59b(gos2)	292.9
6722	rz630c(sat)	293.32
6723	isu112a	293.41
6724	isu42a	293.41
6725	cdo400b	293.78
6726	umc1953	294.3
6727	umc2283	294.4
6728	kan3	294.8
6729	si606068d07	294.83
6730	pco073185a	294.83
6731	hda108	294.83
6732	bnlg1729	294.87
6733	IDP8273	294.92
6734	IDP416	294.92
6735	cdo772a	294.94
6736	IDP521	294.95
6737	IDP2583	294.95
6738	IDP7407	294.96
6739	IDP857	294.96
6740	TIDP5556	294.96
6741	TIDP5489	294.96
6742	IDP5968a	294.96
6743	IDP5061	294.96
6744	TIDP6433	294.96
6745	IDP4371	294.96
6746	IDP7953	294.98
6747	IDP7265	294.98
6748	TIDP3484	294.98
6749	TIDP6651	294.98
6750	TIDP5173	294.98
6751	IDP6759	294.98
6752	TIDP5724	294.98
6753	IDP8968	294.98
6754	TIDP3012	294.98
6755	IDP7246	294.98
6756	magi26588	294.98
6757	umc1895	294.98
6758	eng1	294.98
6759	IDP2574	294.98
6760	TIDP6675	294.99
6761	IDP8261	294.99
6762	IDP4072	294.99
6763	IDP8492	294.99
6764	TIDP9197	294.99
6765	TIDP5493	295
6766	IDP636	295
6767	TIDP6178	295
6768	TIDP2648	295
6769	IDP7447	295
6770	TIDP5313	295
6771	IDP2425	295
6772	TIDP5675	295
6773	TIDP6146	295
6774	IDP6825	295
6775	IDP8117	295
6776	magi2077	295
6777	tcrr1	295
6778	magi9101	295
6779	IDP8024	295
6780	IDP860	295
6781	TIDP3407	295
6782	IDP4168b	295.01
6783	TIDP6340	295.01
6784	IDP240	295.01
6785	gl8b	295.01
6786	IDP3879	295.01
6787	IDP216	295.03
6788	IDP3842	295.03
6789	IDP642	295.03
6790	IDP161	295.03
6791	IDP547	295.06
6792	hir1	295.11
6793	umc1548	295.12
6794	csu74(fdx)	295.13
6795	gpm514a	295.16
6796	gpm390c	295.18
6797	gpm543	295.18
6798	bnlg2209	295.19
6799	umc1511	295.2
6800	umc201(nr)	295.38
6801	std1c(his2B1)	295.38
6802	umc33b	295.38
6803	csu716	295.38
6804	umc256b	295.38
6805	uaz71a	295.48
6806	su3	296
6807	umc1851	296.05
6808	hcp101a	296.13
6809	mHbrMT177-Mo17	297.05
6810	psr128	297.4
6811	gpn1	297.6
6812	sweet15a	298.1
6813	pebp2	298.4
6814	mmp190	298.4
6815	pza03270	298.75
6816	yy1	298.8
6817	snrkII6	298.8
6818	gpm684	298.88
6819	cent4	298.9
6820	mmp140	298.9
6821	gpm748d	299.65
6822	bnlg1755	299.9
6823	gpm496	299.9
6824	pco101325	300.06
6825	mmp45	300.2
6826	serk3	300.24
6827	csu93c	300.33
6828	agrp83a	300.33
6829	bnl5.71b	300.33
6830	bnl35b(blr)	300.36
6831	cl8508_1	300.43
6832	npi284	300.96
6833	gpm425b	301.09
6834	gpm571	301.64
6835	gpm706c	301.64
6836	ypt3	301.75
6837	gpm258	301.83
6838	umc1362	301.95
6839	pza03564	302.3
6840	umc1142	302.5
6841	umc1317	302.93
6842	cdo116b	303.43
6843	tda62b	303.43
6844	cdo497	303.43
6845	isu32b	303.43
6846	bnl5.33a	303.43
6847	std16a(blr)	303.43
6848	mHbrMG394-Mo17	303.44
6849	gpm26a	303.48
6850	umc1346	304.3
6851	AY105043	304.3
6852	CL65845_1	304.91
6853	pza03203	304.91
6854	umc1702	305.2
6855	mmp155	305.5
6856	mmp149a	306.4
6857	umc273b	306.53
6858	csu693(lrr)	306.53
6859	als1	306.53
6860	npi259a	306.53
6861	npi267	306.53
6862	csu100(ptk)	306.53
6863	npi594b	306.53
6864	csu742b(rpS7)	306.53
6865	pbs13a	306.53
6866	csu84a	306.53
6867	bnl7.20	306.53
6868	uaz218a(gss)	306.53
6869	uaz216	306.53
6870	mmp86	307.4
6871	pzb00093	307.83
6872	umc1891	308.12
6873	TIDP6387	308.14
6874	nfd104e	308.31
6875	ias12	308.65
6876	pza00704	308.8
6877	pza03409	308.8
6878	agrc4	309.05
6879	csu1063	309.32
6880	pza02027	309.45
6881	bnlg1930	309.52
6882	gpc3	309.77
6883	fea2	309.77
6884	pza03459	309.77
6885	mmp78	310.7
6886	TIDP6331	313.58
6887	IDP326	313.58
6888	TIDP6200	313.58
6889	TIDP6546	313.58
6890	IDP7924	313.58
6891	IDP8669	313.58
6892	IDP2593a	313.58
6893	IDP9045	313.58
6894	IDP6603	313.58
6895	pal3	314
6896	nfa104	314.9
6897	pip2c	316
6898	mpik15a	317.66
6899	ucsd64f	317.66
6900	uaz261b	317.66
6901	mpik11e	317.66
6902	mpik16e	317.66
6903	zb6	317.86
6904	pbs16c	318.23
6905	gpm912b	318.5
6906	npi340b	318.73
6907	TIDP6394	318.87
6908	IDP4378	318.87
6909	TIDP3706	318.87
6910	IDP4294	318.87
6911	AY110562	320.4
6912	bti04066::Ac	321.75
6913	umc14a	324.88
6914	ucsd64g	325.79
6915	umc126b	325.79
6916	ucsd61i(zag4)	325.79
6917	uaz170	325.79
6918	gpm748c	326.11
6919	AY110355	326.5
6920	csu638	327.76
6921	nit2	328
6922	TIDP3002	329.6
6923	TIDP2925	329.6
6924	IDP4316	329.6
6925	TIDP2920	329.6
6926	IDP4357	329.6
6927	php20597a	329.6
6928	IDP9105	329.6
6929	IDP7671	329.6
6930	IDP7547	329.6
6931	IDP671	329.6
6932	TIDP6473	329.6
6933	IDP2421	329.6
6934	TIDP5628	329.6
6935	IDP7981	329.6
6936	TIDP3544	329.6
6937	IDP5942	329.6
6938	IDP4918	329.6
6939	TIDP6089	329.6
6940	IDP8168	329.6
6941	IDP7419	329.6
6942	TIDP3693	329.6
6943	IDP2356	329.62
6944	IDP3892	329.63
6945	pza02982	329.75
6946	pza03152	329.75
6947	mmc0371	331.3
6948	pza02992	331.31
6949	umc2284	332.4
6950	umc1945	333.2
6951	mHbrMG277-B73	333.66
6952	mHbrMA265-B73	333.66
6953	IDP7950	333.82
6954	TIDP3363	333.82
6955	IDP8360	333.82
6956	IDP5961	333.82
6957	IDPCP106056	333.82
6958	IDP4548	333.82
6959	TIDP5519	333.82
6960	IDP5010	333.82
6961	gpm168b	334.91
6962	gpm839a	334.91
6963	mmp74	335.2
6964	IDP554	335.41
6965	npi250b	335.49
6966	gpm527a	335.51
6967	wrky98	336
6968	csu661	337.84
6969	dhn3	337.84
6970	rz900c(ahh)	339.6
6971	krp1	340
6972	IDP325	340.78
6973	tip2a	344
6974	IDP1676	344.11
6975	IDP4280	344.11
6976	mHbrBC224-B73	344.55
6977	IDP2418	344.9
6978	gpm563b	346.75
6979	IDP8469	347.18
6980	IDP251	347.18
6981	IDP7542	347.18
6982	IDP6728	347.18
6983	hmg3	348
6984	nfd105	348.37
6985	TIDP5618	348.57
6986	IDP4737	348.57
6987	TIDP5165	348.57
6988	IDP6009	348.57
6989	bnlg1621a	349.62
6990	umc2027	349.8
6991	gpm265	350.06
6992	bnl8.45f	353.32
6993	IDP852	353.59
6994	TIDP8763	353.59
6995	TIDP3067	353.59
6996	uaz73	353.85
6997	bnlg1741	354.06
6998	mmp97	354.5
6999	csu640	355.28
7000	mmp176	355.4
7001	T4-9(6222)(4)	358.16
7002	IDP8270	359.21
7003	IDP7464	359.21
7004	rgpr663a	360.47
7005	uaz144a	361.08
7006	lw4	361.4
7007	gpm458	361.71
7008	ipt2	362
7009	pip1d	362.04
7010	cdpk7	362.08
7011	zag5	362.08
7012	gpm654	362.12
7013	IDP753	362.28
7014	IDP444	362.28
7015	AY110310	362.4
7016	mHbrBA99-Mo17	363.61
7017	npi395	367.2
7018	dge18	367.2
7019	bnl8.08h	367.2
7020	uaz228c(his2b)	367.2
7021	npi584	367.2
7022	mpik3	367.2
7023	dupssr16	367.25
7024	abh2	368
7025	uaz257	369.1
7026	IDP1667	369.74
7027	T4-9(6504)(4)	369.97
7028	IDP2466	371.2
7029	IDP270	371.98
7030	T1-4(4692)(4)	372.5
7031	his2b5	373.03
7032	umc2070	373.03
7033	umc1869	373.04
7034	tola1	373.07
7035	aldh2	373.11
7036	rz567b(klc)	373.3
7037	csu587a	373.52
7038	csu816	373.52
7039	IDP1943	373.7
7040	IDP1684	373.7
7041	IDP8534	373.77
7042	IDP1989	373.77
7043	TIDP5716	373.77
7044	IDP8254	373.77
7045	TIDP2971	374.84
7046	pza01926	375.02
7047	IDP2349	375.91
7048	TIDP7090	376.38
7049	TIDP3018	376.38
7050	IDP600	378.69
7051	IDP8298	379.05
7052	IDP799	379.05
7053	IDP7372	379.05
7054	ant2	379.3
7055	cdc201	379.48
7056	IDP4270	380.46
7057	IDP8386	380.46
7058	IDP851	380.83
7059	IDP8476	380.83
7060	IDP8602	380.83
7061	gl4	385.66
7062	TIDP3101	386.1
7063	gpm55	386.55
7064	gpm439	386.55
7065	gpm484a	386.62
7066	gpm366	386.62
7067	trg1	386.71
7068	csu643b	387.02
7069	csu907a	387.02
7070	umc1329	387.13
7071	gln5	388
7072	gpm903b	389.4
7073	rgpc601a	391.42
7074	agrc563b	391.58
7075	bnlg2291	392.2
7076	bnlg1137	392.4
7077	pip1e	392.8
7078	bnlg1784	393.78
7079	pza03116	393.79
7080	prh1	396
7081	pco061578	396.86
7082	umc66a(lcr)	397.4
7083	gsy289b	399.11
7084	IDP6586	399.44
7085	IDP4759	399.44
7086	IDP7036	399.44
7087	IDP4994	399.44
7088	IDP8497	399.44
7089	pza01289	400.28
7090	gpm117c	400.75
7091	TIDP6115	402.6
7092	TIDP3545	402.6
7093	IDP6964	402.6
7094	TIDP7116	402.6
7095	IDP6635	402.6
7096	IDP7922	402.6
7097	TIDP9252	402.6
7098	TIDP8850	402.6
7099	TIDP6684	403.66
7100	phm3155	404.01
7101	bti31094::Ac	404.25
7102	csu525(rpL17)	404.25
7103	IDP4532	405.76
7104	IDP8258	405.76
7105	IDP4074	405.76
7106	abc1	406
7107	TIDP2840	406.1
7108	rz446a	406.49
7109	IDP3905	406.65
7110	klp1e	408.23
7111	umc104a	408.7
7112	dupssr34	409.35
7113	pco080224b	410.53
7114	mmp147	410.8
7115	pza00271	410.86
7116	isu35	411.21
7117	umc2038	411.3
7118	TIDP2986	412.42
7119	IDP4515	413.25
7120	bnl8.08e	414.2
7121	bnl8.08i	414.2
7122	umc229a	414.2
7123	umc19	414.2
7124	uaz66b	414.2
7125	pco143166	414.28
7126	pco068393	414.28
7127	umc1651	414.28
7128	lkrsdh1	414.32
7129	umc1620	414.32
7130	umc1994	414.32
7131	pco110662	415.23
7132	TIDP3563	415.72
7133	pcna2	415.72
7134	IDP8482	415.72
7135	mon00128::Ac	417.49
7136	gpm520	420.58
7137	mmp115a	420.6
7138	agrp168c	420.87
7139	pbs13c	420.87
7140	bnl5.67a	420.87
7141	uaz47a	421.58
7142	npi396	421.58
7143	TIDP7107	421.61
7144	IDP1671	421.61
7145	mon03078::Ac	422
7146	pza02825	422.08
7147	IDP7522	422.82
7148	IDP8954	422.82
7149	IDP1421	422.82
7150	agrr27	422.96
7151	umc1847	424.08
7152	umc244a	424.46
7153	pza03275	425.69
7154	uaz74	425.82
7155	bnlg1189	428
7156	umc1194	429.56
7157	bnl5.24b	430.2
7158	IDP7898	431.23
7159	dek31	432
7160	acco20	436
7161	wsu(nia3)	436.36
7162	uaz222	436.36
7163	IDP7911	436.84
7164	magi93907	436.84
7165	PCO119336	436.95
7166	asg33	437.5
7167	tu1	437.6
7168	nii2	437.6
7169	cki6	437.8
7170	IDP8018	438.04
7171	csu597d(dah)	438.05
7172	pco123260	438.05
7173	csu672b	438.05
7174	IDP7912	439.25
7175	asg9a	441.14
7176	bti00207::Ac	441.61
7177	umc127c	443.2
7178	cyc13	443.2
7179	uaz171	443.31
7180	mmc0341	443.76
7181	asg74b	443.92
7182	v8	444
7183	IDP8587	444.06
7184	IDP7899	444.06
7185	IDP4760	444.06
7186	gpm302a	445.08
7187	IDP1980	446.06
7188	umc2009	447.01
7189	aprl3	448
7190	rpl29	448
7191	gpm151c	448.14
7192	umc1667	449.4
7193	pco132510	450.39
7194	pza01976	450.73
7195	npi292	450.86
7196	asg85a	451.01
7197	AY109534	452.1
7198	umc1808	452.9
7199	cl32627_1e	453.06
7200	mmp3	455.9
7201	ppr5	455.92
7202	gpm874a	456.68
7203	asg27a	458.1
7204	bnl22	459.71
7205	npi253b	459.71
7206	isu132a	459.71
7207	o1	459.98
7208	IDP7504	461.59
7209	IDP7306	461.59
7210	umc1476	462.1
7211	bnlg1444	462.5
7212	IDP7901	462.82
7213	csu91a	463.02
7214	gol1	463.3
7215	umc1871	463.38
7216	isu60a	463.97
7217	rop8	464
7218	IDP8084	464.05
7219	gpm433	464.3
7220	pdh1	464.4
7221	gpm612a	464.47
7222	bnl7.65	464.8
7223	rgpg24	464.8
7224	rgpg124a	464.8
7225	umc133a	464.8
7226	fer1	465.5
7227	TIDP5498	466.09
7228	npi208a	466.1
7229	bnl10.05	466.1
7230	pco136762b	466.1
7231	bnlg1927	467.1
7232	wrky16	467.1
7233	bnlg2244	467.1
7234	pza01954	467.21
7235	scro1	468
7236	ptk2	468
7237	TIDP2929	470.59
7238	IDP6767	470.59
7239	TIDP2702	470.59
7240	umc1899	470.6
7241	umc2404	470.98
7242	IDP1492	471.81
7243	TIDP3231	471.81
7244	IDP4942	471.81
7245	v8	472.01
7246	umc1418	473.6
7247	gpm48	473.61
7248	gpm466a	473.61
7249	csu720b	473.9
7250	csu428(cyb561)	473.9
7251	uaz122	473.9
7252	umc158	473.9
7253	gpm805a	474.01
7254	dupssr28	475.7
7255	bnlg2162	475.7
7256	mmp70	476
7257	mHbrMA108-Mo17	476.11
7258	mHbrBA164-B73	476.66
7259	mHbrBT84-Mo17	476.66
7260	mHbrMT220-B73	477.22
7261	IDP1991	478.89
7262	AY104784	478.89
7263	npi570	480.7
7264	npi300c	480.7
7265	umc2041	481.19
7266	rcph2	483.31
7267	pza02083	483.31
7268	gpm39	485.25
7269	bti41832::Ac	485.92
7270	pza00941	486.11
7271	umc1086	486.17
7272	AY112127	487.7
7273	IDP188	488.45
7274	j2	491.98
7275	mfsd2	492
7276	umc1612	492.98
7277	wri2	493.49
7278	IDP7490	493.49
7279	IDP4161	493.49
7280	gpm746e	494.18
7281	pebp6	496
7282	TIDP3747	496.61
7283	IDP8294	496.61
7284	ufg23	499.9
7285	ns2	503.99
7286	pzb01461	504.15
7287	IDP8419	506
7288	IDP276	506
7289	TIDP5700	506
7290	TIDP9194	506
7291	pza00332	506.73
7292	IDP2480	507.98
7293	IDP4308	509.96
7294	AY110631	510
7295	gl3	511.99
7296	agrc303a	513.59
7297	IDP6837	514.72
7298	umc2285	514.9
7299	IDP7593	515.91
7300	npi270	516.6
7301	wsu(nia1)	516.6
7302	TIDP9145	517.1
7303	IDP7807	517.1
7304	TIDP3510	517.1
7305	rgpl102	518.1
7306	cdo127a(pyk)	518.1
7307	php20071	518.1
7308	mHbrMC217-B73	518.24
7309	npi410	520.1
7310	npi12	520.1
7311	pep3	520.1
7312	npi910	520.12
7313	bnl17.05(ssu)	520.12
7314	IDP7288	520.67
7315	mmc0321	520.73
7316	ssu1	522.1
7317	gpm867	522.79
7318	ensl002a	522.98
7319	npi390	523.16
7320	npi17a	523.16
7321	npi450	523.16
7322	npi36	523.16
7323	gpm65	523.22
7324	cdo365(pet)	523.22
7325	csu166a	523.22
7326	CL12681_1	523.23
7327	T4-7(4698)(4)	523.98
7328	gpm307c	524.1
7329	npi444	524.1
7330	cl42326_1	524.77
7331	npi56	525.35
7332	npi371a	525.35
7333	csu1073b	525.8
7334	rgpg111	525.8
7335	umc15a	525.8
7336	csu597a(dah)	525.8
7337	umn433	525.8
7338	csu1038b	525.8
7339	php20562	526.96
7340	gpm772a	527.72
7341	npi104b	528.41
7342	gpm525	529.99
7343	gpm484b	530.03
7344	IDP7300	530.19
7345	IDP7172	530.19
7346	magi25617	530.19
7347	IDP6884	530.19
7348	IDP6613	530.19
7349	csu178a	530.19
7350	tda44	530.19
7351	c2	530.19
7352	TIDP5751	530.19
7353	rboh4	530.19
7354	csu202(rpL7)	530.19
7355	IDP8522	530.19
7356	IDP4502	531.38
7357	TIDP5480	531.38
7358	umc2187a	531.7
7359	cl7047_1	531.74
7360	mon00150::Ac	531.8
7361	rrb2	532
7362	bti00245::Ac	533.72
7363	gpm727c	534.3
7364	psr109b	534.62
7365	bnl23a	534.62
7366	uaz137	534.62
7367	uaz142	534.62
7368	umc1371	534.8
7369	umc1842	534.8
7370	umc1856	534.97
7371	AY109980	535.4
7372	umc1132	535.5
7373	mbd121	535.72
7374	pco104228	535.98
7375	AY105971	536.3
7376	pco096568	536.58
7377	ms44	536.8
7378	AY110989	536.9
7379	pco071961	536.91
7380	pza03205	537.96
7381	IDP5984	538.52
7382	TIDP3740	538.52
7383	IDP7330	538.52
7384	IDP867	538.52
7385	TIDP5755	538.52
7386	TIDP3619	538.52
7387	TIDP3738	538.52
7388	TIDP4559	538.52
7389	IDP307	538.74
7390	rz596b	539
7391	nfd106	540
7392	omt4	540.59
7393	isu109b	541.01
7394	umc1834	541.61
7395	umc2200	543.44
7396	umc2135	544.1
7397	pco072913	544.34
7398	umc1559	544.77
7399	agrr324	545.09
7400	pza02421	545.68
7401	gpm481	546.93
7402	cl25297_1	547.01
7403	csu704	548.08
7404	mHbrMC392-B73	548.9
7405	pge14.1	549.4
7406	IDP324	549.67
7407	IDP4777	549.85
7408	IDP4885	549.85
7409	mmp178	551
7410	umc2286	553.7
7411	umc2188	554.1
7412	agrp166	558.29
7413	cdo57b	559
7414	tcptf2	559
7415	uaz33b	559
7416	cdo786b	559
7417	csu50a	559
7418	cdpk6	559.04
7419	csu39	561.14
7420	AY110170	561.5
7421	agrc300	561.68
7422	pza03081	561.9
7423	mlo4	562
7424	umc1313	562.75
7425	IDP2357	563.37
7426	TIDP5803	563.37
7427	TIDP5745	563.37
7428	TIDP3338	563.37
7429	magi113805	563.37
7430	IDP3840	563.44
7431	TIDP5680	563.44
7432	IDP4067	563.44
7433	TIDP3620	563.44
7434	TIDP2696	563.44
7435	IDP5047	563.44
7436	TIDP2703	563.44
7437	IDP7805	563.44
7438	TIDP5131	563.44
7439	IDP7525	563.44
7440	pzb01021	563.83
7441	esr6	564
7442	lim446	565.4
7443	IDP7636	566.52
7444	csu201	566.8
7445	TIDP2940	567.81
7446	IDP7730	567.81
7447	TIDP8888	567.81
7448	TIDP6711	567.81
7449	mdr1	568
7450	T1-4b(4)	568
7451	myb42	568
7452	IDP8537	568.58
7453	TIDP5478	568.68
7454	IDP113	568.68
7455	TIDP5333	568.68
7456	TIDP6317	568.68
7457	csu241b	569.06
7458	rgpc643a	569.06
7459	IDP2363b	569.35
7460	IDP6965	569.35
7461	csu304b	569.63
7462	pza02865	569.81
7463	pza02479	570.59
7464	mwg645e	570.61
7465	IDP7204	570.63
7466	IDP4063	570.63
7467	IDP6998	570.63
7468	IDP5957	570.63
7469	IDP4476	570.63
7470	IDP8280	570.63
7471	TIDP6451	570.63
7472	IDP8725	570.63
7473	IDP4926	570.63
7474	TIDP2973	570.63
7475	IDP513	570.97
7476	IDP7752	570.97
7477	TIDP8836	570.97
7478	pza00155	572.52
7479	gpm816	572.98
7480	gpm449b	573.12
7481	mHbrBA422-Mo17	573.27
7482	gpm609	573.46
7483	bnlg292b	573.71
7484	rz103c	574.01
7485	csu674(gts)	574.15
7486	agrr273	574.2
7487	umc2139	574.8
7488	TIDP5728	575.38
7489	csu862b(rpL11)	577.55
7490	rgpr3235b	577.55
7491	pza03155	579.28
7492	gpm276b	579.34
7493	TIDP3502	579.8
7494	IDP8171	579.8
7495	IDP8742	579.8
7496	TIDP3351	579.8
7497	IDP9051	579.8
7498	IDP5028	579.8
7499	IDP9137	579.8
7500	php10025	579.8
7501	IDPC293	579.8
7502	IDP7559	579.8
7503	IDP4763	579.8
7504	TIDP6424	579.8
7505	TIDP2775	579.8
7506	IDP1422	579.8
7507	IDP5988	579.98
7508	IDP733	579.98
7509	rps27	580
7510	gpm353	580.03
7511	IDP4840	581.14
7512	magi106865	581.14
7513	TIDP8790	581.14
7514	umc1939	581.16
7515	naat1	581.6
7516	umc1940	581.8
7517	umc1999	581.8
7518	gpm553	582.17
7519	PCO104784	582.17
7520	AY111962	582.17
7521	IDP389	582.5
7522	mHbrMC127-Mo17	582.98
7523	bnlg1023a	583.12
7524	uaz115	583.12
7525	ris2	583.12
7526	ias11	583.26
7527	ane1	584
7528	nfd107	584.19
7529	isu136a	585.46
7530	gpm871	585.62
7531	gpm611	585.62
7532	cuny9	586.55
7533	uaz41a	586.55
7534	gpm853	586.64
7535	IDP3946	586.73
7536	IDP544	586.93
7537	IDP498	587.83
7538	IDP7415	587.83
7539	IDP8096	588.22
7540	IDP210	588.22
7541	TIDP5766	588.22
7542	TIDP5207	588.22
7543	csu324a(cts)	588.87
7544	IDP7418	589.72
7545	IDP1621	589.72
7546	IDPCP77178	589.72
7547	mHbrMC103-B73	590.32
7548	mHbrMA105-B73	591.17
7549	mHbrBT177-B73	591.17
7550	pep3	592
7551	IDP666	592.19
7552	IDP4984	592.19
7553	bnlg2148	594.65
7554	umc1854	595.7
7555	mmp24	598.6
7556	gpm321b	598.68
7557	mmp134	599.5
7558	umc1989	599.63
7559	T4-9b(4)	599.99
7560	gpm504	601.32
7561	rz599b	601.4
7562	rz476a	601.4
7563	npi449b	601.6
7564	gpm602b	601.65
7565	mgs2	601.98
7566	cdo370	601.98
7567	kch3	602
7568	rpd3	602
7569	umc1650	602.1
7570	IDP8579	602.2
7571	TIDP5711	602.2
7572	IDP4100	602.2
7573	IDP7727	602.2
7574	magi72227	602.2
7575	IDP8738	602.2
7576	TIDP3561	602.2
7577	IDP7458	602.2
7578	IDP8948	602.2
7579	TIDP2694	602.2
7580	IDP28	602.2
7581	umc1803	602.2
7582	IDP8331	602.2
7583	csu745b(rpPo)	603.3
7584	asg22	603.3
7585	IDP1646	603.92
7586	mmp94	605.5
7587	AY107200	608.24
7588	cl1480_2a	608.24
7589	magi88590	609.07
7590	IDP6952	609.07
7591	TIDP4583	609.07
7592	bnlg1019b	609.46
7593	gpm188b	609.52
7594	AY109933	613
7595	CL2227_3	613.42
7596	mHbrMC154-Mo17	613.58
7597	TIDP6134	615.94
7598	IDP1949	615.94
7599	TIDP4633	615.94
7600	IDP3866	615.94
7601	TIDP6319	615.94
7602	TIDP5157	615.94
7603	TIDP3439	615.94
7604	TIDP3061	615.94
7605	IDP508	615.94
7606	IDP7328	615.94
7607	TIDP3688	615.94
7608	TIDP6491	615.94
7609	IDP8290	615.94
7610	IDP4990	615.94
7611	IDP7705	615.94
7612	IDP8408	615.94
7613	ms41	615.98
7614	AY110064	616.7
7615	pza02155	616.7
7616	umc1820	618.1
7617	zfp30	618.1
7618	umc1631	618.1
7619	uaz65a	618.19
7620	uaz118a	618.19
7621	uaz123b	618.19
7622	npi116a	618.19
7623	umc2287	619.4
7624	rps8	620
7625	mybr88	620.06
7626	TIDP3064	620.52
7627	umc2360	621.19
7628	cl14140_1	621.93
7629	ssp1	622
7630	lox10	622.8
7631	mbd116	623.09
7632	cdo534a(cts)	623.2
7633	cdo534c(cts)	623.4
7634	umc2382	623.88
7635	npi333	625.99
7636	umc1643a	626.86
7637	cdo1395c	627.3
7638	csu1107	628.25
7639	mHbrMT128-B73	630
7640	gpm296a	630.75
7641	gpm450a	631.65
7642	IDP6842	632.54
7643	TIDP3519	632.54
7644	IDP7571	632.54
7645	magi95484	632.54
7646	csu631	632.55
7647	gpm363e	633.96
7648	IDP5032	634.25
7649	IDP8341	634.25
7650	IDP9077	634.25
7651	AY110231	635.2
7652	bti31192::Ac	636.01
7653	IDP7557	637.69
7654	npi294g	639.24
7655	cl14668_1	639.31
7656	gpm516	642.76
7657	IDP7037	642.84
7658	TIDP2717	642.84
7659	umc1284	643.39
7660	knox7	644
7661	cbp2	644
7662	sbp2	644.3
7663	IDP7548	645.7
7664	vpp3	645.7
7665	bnlg1565	645.7
7666	bnlg572b	647.82
7667	uaz279(cbp)	648.37
7668	gpm875	649.58
7669	bnlg2299	650.44
7670	TIDP3423	650.74
7671	ici281	651.7
7672	npi593a	651.7
7673	AY107910	651.71
7674	gpm456a	651.71
7675	TIDP3497	652.66
7676	IDP8998	652.66
7677	PCO088312	652.75
7678	IDP4961	653.38
7679	umc1101	655
7680	pseudo-hyd1	656
7681	umc2046	657
7682	pza03322	659.48
7683	umc2405	662.12
7684	bnl8.45b	662.12
7685	IDP414	664.41
7686	isu2191a	666.64
7687	ubi2	666.64
7688	IDP4019	667.1
7689	IDP7731	667.1
7690	IDP7425	667.1
7691	cdo270	669.18
7692	csu283a	669.8
7693	php20608a	669.8
7694	isu77	669.8
7695	bnlg589	670.2
7696	csu758	670.57
7697	umc1532	671.9
7698	umc124b(chk)	672.4
7699	gpm803b	674.98
7700	IDP6941	675.66
7701	IDP7964	675.66
7702	eif5	676
7703	cas1	676
7704	gpm924c	676.48
7705	dp1	680.94
7706	IDP1459	681.19
7707	mHbrMT96-B73	681.55
7708	umc1720	681.93
7709	agrr169	682.59
7710	umc2011	682.73
7711	TIDP6218	685.26
7712	gpm350b	685.31
7713	rop2	686.3
7714	gpm665b	686.56
7715	umc1109	687.8
7716	lim471a	688.7
7717	gpm167a	691.11
7718	pge17	691.2
7719	bnl32	691.2
7720	dba1	691.2
7721	bnl15.07a	691.2
7722	rad1	692
7723	umc2288	692.1
7724	IDP688	693.32
7725	TIDP4664	693.32
7726	TIDP4646	693.32
7727	IDP8996	693.32
7728	IDP3816	694.59
7729	asg41	695.5
7730	umc2044	695.53
7731	dpg15a	696.73
7732	gpm629b	696.97
7733	umc1180	698.9
7734	csu36a(rpL19)	699.17
7735	ak2	699.22
7736	PCO109372	699.66
7737	gpm87a	700.72
7738	hcp101b	701.49
7739	AY109668	702.2
7740	TIDP5664	702.91
7741	IDP7472	702.91
7742	IDP4551	702.91
7743	IDP3923	702.91
7744	gpm663b	703.55
7745	csh2a(cdc2)	704.21
7746	IDP7879	705.63
7747	gpm122	705.88
7748	pza01905	707.1
7749	umc2289	707.8
7750	smk2	708.5
7751	bnlg1337	708.56
7752	umc1738	711.33
7753	agrr248a	711.61
7754	umc1719	711.83
7755	IDP91	712.75
7756	IDP3969	715.3
7757	AY109611	715.5
7758	cpn10	716.93
7759	IDP6638	718.8
7760	IDP6899	718.8
7761	IDP7607	721.35
7762	TIDP7147	721.35
7763	TIDP6521	721.35
7764	hon106b	721.95
7765	IDP7398	723.9
7766	gpm929a	724.44
7767	AY111822	724.46
7768	bnlg1917	724.77
7769	IDP8238	724.85
7770	gpm597	725.6
7771	bnl8.23a	726.3
7772	ncr(b70b)	728.2
7773	php20563b	728.36
7774	umc111a(psy)	728.5
7775	csu380	728.5
7776	wee1	728.5
7777	gpm182	728.57
7778	npi451	728.67
7779	bnlg2186	728.96
7780	bnl(tas1o)	730.23
7781	cat3	731.6
7782	pza00282	732.31
7783	TIDP3430	732.81
7784	umc1716	732.99
7785	umc112c	733.63
7786	bip2	737.8
7787	umc1649	739.3
7788	agrc445a	739.85
7789	gpm929b	739.88
7790	TIDP5632	740.14
7791	IDPnos	740.14
7792	IDP6925	740.14
7793	IDP9039	740.14
7794	IDP4123	740.14
7795	IDP5986	740.14
7796	TIDP5621	740.14
7797	TIDP8788	740.14
7798	mmp182	740.7
7799	gpm247b	740.81
7800	nrt2	741.02
7801	csu710b(apx)	742.68
7802	IDP495	742.81
7803	pco113532	742.81
7804	IDP155	742.81
7805	magi46088	743.24
7806	csu315b	743.41
7807	umc1707	748.3
7808	pdi3	749
7809	gpm566b	749.13
7810	bnlg1890	750.2
7811	telomere4L	751
7812	isu61b	753.5
7813	isu47a	759.81
7814	gpm223	764.8
7815	isu107a	800.02
7816	ufg(ivr2a)	804.83
chr=5
lg=5
7817	telomere5S	0
7818	AI676903	0
7819	umc1308	6.3
7820	sig6	8.38
7821	AY110625	10.7
7822	tum3	12.66
7823	umc2539	13.4
7824	CL21419_1	13.7
7825	umc1240	14.2
7826	AY109758	17.1
7827	mmc0151	20.5
7828	ufg36	20.8
7829	cl7866_1	22.7
7830	AY111423	22.7
7831	umc2292	22.7
7832	gpm434b	22.7
7833	umc1253	22.7
7834	pza01887	22.91
7835	der2	23
7836	umc2291	23.3
7837	IDP1658	23.44
7838	IDP3819	23.44
7839	IDP1619	23.48
7840	isu145c	23.5
7841	csu1087	24.5
7842	gpm645	24.67
7843	IDP396	24.74
7844	agrc259b	24.8
7845	rps4	25.02
7846	pza00818	25.74
7847	IDP3834	26.87
7848	bige1	30
7849	csu527(crm)	31.5
7850	csu277	31.5
7851	isu62a	32.5
7852	IDP4954	33.63
7853	IDP7902	33.63
7854	TIDP4558	33.63
7855	IDP4945	33.63
7856	PCO062666	34.14
7857	agrc926	35.6
7858	umc1445	37.6
7859	cdo484	37.8
7860	gpm548b	38.27
7861	ras11B2	38.52
7862	umc2022	39.4
7863	TIDP2965	39.42
7864	TIDP2730	39.42
7865	IDP7688	39.42
7866	TIDP6524	39.42
7867	TIDP6441	39.42
7868	IDP8589	39.42
7869	IDP6040	39.42
7870	TIDP3597	39.42
7871	TIDP5705	39.42
7872	IDP6015	39.42
7873	IDP4370	39.42
7874	TIDP5119	39.42
7875	IDP6860	39.42
7876	TIDP3292	39.42
7877	rh3	40
7878	umc1097	40.8
7879	mmp6	42.4
7880	agrc669a	42.5
7881	agrc66	42.5
7882	IDP440	42.7
7883	IDP8601	42.96
7884	TIDP5612	42.96
7885	IDP3935	44.57
7886	TIDP5185	44.57
7887	IDP122	44.9
7888	IDP7849	45.57
7889	IDP4503	45.57
7890	IDP7960	45.57
7891	uaz75	46.8
7892	bnl8.33	46.8
7893	cdo457a	46.8
7894	bnlg1006	47.5
7895	umc1901	50.1
7896	agrp53	51.2
7897	gpm666a	51.23
7898	IDP2557	51.94
7899	umc86b	52.8
7900	gpm111	52.86
7901	IDP7933	53.62
7902	csu134b(thf)	53.94
7903	umc1325	54.6
7904	chi3	56
7905	asg60	57.48
7906	TIDP3193	60.66
7907	gpm62	60.7
7908	umc2591	61.1
7909	rgpg164	61.16
7910	phm5359	63.42
7911	agrr103a	63.5
7912	gpm707	66.33
7913	TMR40	67.78
7914	arf1	68
7915	umc1260	68.1
7916	chld1	68.4
7917	npi890	68.5
7918	sca1	68.5
7919	csu663a(psaD)	69.5
7920	ipt5	69.5
7921	uaz214	69.5
7922	cdo1007b	69.5
7923	uaz76a	69.5
7924	uaz259	69.5
7925	bnl6.25a	69.5
7926	csu33a	69.5
7927	umc1679	71.5
7928	gpm545b	71.62
7929	gpm449a	71.62
7930	umc1523	71.9
7931	ms42	71.98
7932	aprl9	72
7933	psad1	72.06
7934	IDP1638	72.74
7935	IDP321	72.95
7936	IDP368	72.95
7937	IDP1956	73.05
7938	mmp43	73.3
7939	IDP532	73.38
7940	gpm315a	73.4
7941	gpm217b	73.4
7942	sqs1	74
7943	IDP69	74.06
7944	bnl7.21c	74.4
7945	phm13122	75.06
7946	AY108311	75.86
7947	ohp2	76
7948	cdo345a	77.15
7949	TIDP3386	79.11
7950	IDP7365	79.11
7951	IDP9078	79.11
7952	IDP7211	79.11
7953	TIDP6322	79.11
7954	IDP1463	79.11
7955	IDP4115	79.11
7956	IDP6024	79.11
7957	umc1478	79.22
7958	cdo87a(ptk)	83.62
7959	jpsb239a	83.7
7960	bnl8.29b	83.92
7961	lim407	85.1
7962	bnlg1836a	87.56
7963	IDP4011	87.84
7964	IDP4409	87.84
7965	IDP5934	88.25
7966	IDP4253	88.25
7967	TIDP5456	88.25
7968	IDP8937	88.25
7969	IDP7691	88.89
7970	IDP2588	89.14
7971	IDP6013	89.14
7972	umc144a	90.1
7973	csu570a(mtl)	90.1
7974	csu1169a	90.1
7975	rpa7b	90.1
7976	AY109733	90.2
7977	mab17	90.4
7978	dek36	91.2
7979	IDP6619	91.47
7980	tua3	92
7981	IDP5897	92.11
7982	TIDP5654	93.17
7983	IDP8472	93.17
7984	AY106121	94.84
7985	TIDP5687	96.99
7986	umc1365	98.1
7987	TIDP6552	98.26
7988	TIDP3514	98.26
7989	IDP8500	98.26
7990	umc240	98.93
7991	bnl17.18a	98.93
7992	umc147a	98.93
7993	npi75a	99.05
7994	npi579a	99.05
7995	bnl7.24b	99.05
7996	IDP265	100.81
7997	IDP9123	102.87
7998	IDP4768	102.87
7999	IDP6906	102.87
8000	IDP8647	102.87
8001	cl35669_1	102.88
8002	gpm610b	102.91
8003	csu707	104.81
8004	bnlg1382	104.85
8005	cdo1395h	105.4
8006	bnlg219	106.11
8007	uaz163	106.96
8008	asg54b	107.75
8009	IDP150	109.74
8010	gpm921a	110.55
8011	uaz166b	111.45
8012	IDP4720	111.72
8013	umc1766	111.76
8014	gpm921b	112.16
8015	bnlg143	114.17
8016	uat4b	116.29
8017	IDP2389	116.84
8018	IDP7627	117.9
8019	gpm160	119.37
8020	IDP7704	119.65
8021	orc5	120
8022	bcd450a	123.05
8023	zmm31	123.05
8024	ben1	124
8025	zmm15	124.4
8026	umc2036	124.7
8027	umc1781	124.7
8028	TIDP6476	124.9
8029	TIDP3045	124.9
8030	IDP9016	124.9
8031	TIDP9193	124.9
8032	gla3	125.02
8033	tlk2	125.02
8034	TIDP5144	125.95
8035	TIDP2713	125.95
8036	IDP6727	125.95
8037	IDP5859a	125.95
8038	IDP4279	125.95
8039	pza02462	126.01
8040	isu106b	126.39
8041	agrc23	127.64
8042	phyC2	128
8043	hxa102a	128.36
8044	npi282a	129.3
8045	pzb00054	130.22
8046	ucsd64a	131.57
8047	IDP3964	132.26
8048	hcf108	132.33
8049	npi581b	132.33
8050	npi305a	133.14
8051	ucsd104a(zag6)	133.85
8052	cuny7	133.85
8053	ucsd72j	133.85
8054	TIDP5414	134.36
8055	IDP3830	134.36
8056	IDP4030	134.36
8057	pza02753	135.67
8058	rps27c	136
8059	IDP9046	136.38
8060	pco106649b	136.78
8061	rz630f(sat)	138
8062	gpm394b	138.56
8063	phm3137	138.94
8064	rz53a	144.61
8065	pzb00094	145.48
8066	pza01371	145.84
8067	umc72a	145.84
8068	bcd265a	145.87
8069	gpm693	145.99
8070	gpm287b	146.12
8071	pza01925	146.2
8072	tua4	147.5
8073	umc66c(lcr)	147.5
8074	gpm51	147.5
8075	pza00865	147.66
8076	phyA2	147.99
8077	agrx43	147.99
8078	asg73	149.7
8079	umc144b	149.7
8080	rz632a	149.85
8081	uaz167b	150.38
8082	rpa6a	150.38
8083	umc106b	150.38
8084	npi472c(oec23)	150.38
8085	gpm801b	150.42
8086	vps1	150.8
8087	bnlg565	150.9
8088	IDP8188	150.91
8089	dupssr1	151.05
8090	npi569b	151.07
8091	gpm359b	151.78
8092	bcd808d	152
8093	IDP3938	152.6
8094	TIDP7128	152.6
8095	IDP7942	152.6
8096	magi98941	152.6
8097	IDP4967	153.5
8098	TIDP3664	153.5
8099	IDP8129	153.5
8100	psr922a	153.8
8101	chb101a	153.86
8102	npi41b	154.15
8103	isu92a	156.21
8104	umc1587	156.9
8105	TIDP3110	157.7
8106	agrr34b	157.76
8107	gpm218b	158.44
8108	pgm2	160
8109	csu10a	160.1
8110	umc107b(croc)	160.2
8111	IDP8392	163.11
8112	cdo122b(nad)	164.6
8113	TIDP3600	165.51
8114	IDP684	165.51
8115	TIDP9204	165.51
8116	magi67569	165.51
8117	TIDP3708	165.51
8118	TIDP3602	165.51
8119	uaz134	165.51
8120	TIDP2798	165.51
8121	IDP8393	167.89
8122	IDP3902	168.28
8123	csu554b(rnh)	168.28
8124	IDP4133	168.28
8125	pzb00079	168.36
8126	umc1894	172.26
8127	cdo542	172.26
8128	agrr278b	172.77
8129	pza03092	173.45
8130	pza01284	173.45
8131	lu1	175.06
8132	rz583b(msb)	175.33
8133	d9	176
8134	rhcp1	176.4
8135	uaz215b(odo)	177.4
8136	uaz219(hsp)	177.4
8137	uaz211	177.4
8138	IDP514	178.06
8139	ufg27	179.3
8140	mmp130	179.6
8141	ers14	180
8142	ole3	180
8143	lox5	180
8144	gpm368b	180.87
8145	bnlg1660	181.11
8146	prc2	181.6
8147	bcd1072a(hsp70)	181.7
8148	csu108a(gbp)	182.54
8149	bnlg105a	182.54
8150	uwm2(rnp)	182.54
8151	gpm283c	182.96
8152	agrc362a	183.24
8153	IDP8235	184.2
8154	IDP4516	184.2
8155	IDP8082	184.2
8156	TIDP3245	184.2
8157	TIDP5651	185.25
8158	magi2718	185.25
8159	IDP8377	185.25
8160	cle5	185.25
8161	IDP4301	185.25
8162	IDP4876b	185.25
8163	TIDP5251	185.25
8164	TIDP3357	185.25
8165	TIDP5495	185.25
8166	TIDP9255	185.25
8167	agrr238b	185.33
8168	gpm678	185.81
8169	IDP8005	186.32
8170	IDP4846	186.32
8171	AY110835	186.53
8172	umc1761	188.65
8173	ago108	189.2
8174	bnlg1879	189.8
8175	rab15	189.8
8176	pco143498	190.89
8177	ufg25	190.9
8178	gpm151b	195.01
8179	rab28	195.98
8180	tub4	196
8181	agrc329	196.85
8182	umc2293	196.9
8183	tbp2	197.2
8184	umc49i	197.51
8185	rps15	197.6
8186	mthr1	197.6
8187	php20898	198.07
8188	rpa5a	198.16
8189	umc2513a	199.64
8190	IDP337	199.81
8191	IDP5063	199.81
8192	am1	200
8193	pza01327	200.69
8194	TIDP2999	200.74
8195	TIDP6124	200.74
8196	IDP5943	200.74
8197	TIDP6464	201.31
8198	IDP681	202.43
8199	gpm404a	202.8
8200	csu164b	203.3
8201	rz474a(dnaj)	204.1
8202	umc2513b	204.47
8203	umc2512	205.68
8204	csu574a(eif2B)	206.58
8205	csu222b(wsi)	206.58
8206	csu511b	206.58
8207	smh6	208
8208	mbd109	208.38
8209	pza01523	208.38
8210	nfc103b	209.52
8211	gpm56a	209.52
8212	umc1686	210.3
8213	IDP322	211.4
8214	umc1852	211.94
8215	IDP5941	212.32
8216	mmp112	212.7
8217	IDP8686	212.93
8218	cdo795b	214.5
8219	IDP419	214.92
8220	IDP628	214.92
8221	mmc0261	215.38
8222	IDP2380	215.6
8223	tha9	216
8224	bnlg1046	216.3
8225	umc2060	216.68
8226	qm1	217
8227	umc186b(Bs1)	217.08
8228	uaz159a	217.08
8229	uaz205a(hsp70)	217.08
8230	umc27a	217.08
8231	gpm374	217.8
8232	umc1597	217.8
8233	pco090715	217.98
8234	IDP8151	218.84
8235	gpm189c	219
8236	ici97	219.2
8237	uaz25d	219.2
8238	uaz25e	219.2
8239	csu150b	219.2
8240	niu2::Bs1	219.2
8241	bnl7.56	219.2
8242	agrp52	219.88
8243	gpm615	220.57
8244	agrr235b	221.63
8245	rgpr440a(gap)	222.5
8246	csu340	222.5
8247	rgpc643d	222.5
8248	csu175c(eif5A)	222.5
8249	pco080549	222.61
8250	pza03226	222.7
8251	pza03274	222.7
8252	IDP6588	223.31
8253	IDP6875	223.31
8254	IDP8932	223.31
8255	isu140c	223.8
8256	pza02792	225.33
8257	IDP8009	225.54
8258	IDP8641	225.54
8259	TIDP3727	225.54
8260	IDP4244	225.54
8261	IDP8440	225.54
8262	TIDP3506	225.54
8263	umc1468	226.37
8264	gpm261	226.76
8265	psr544	227.2
8266	umc2578	227.86
8267	IDP8561	228.52
8268	IDP7940	228.52
8269	TIDP4555	228.52
8270	IDP8400	228.52
8271	TIDP5084	228.52
8272	IDP7482	228.52
8273	magi108573	228.52
8274	TIDP3271	228.52
8275	IDP4864	228.52
8276	magi20436	228.52
8277	IDP8403	228.52
8278	rz17b	229
8279	bcd207b	229
8280	cdo94a	229
8281	cdo431a	229
8282	gpm148	229.53
8283	mmp180	229.9
8284	bnlg557	229.98
8285	PCO135705	230.05
8286	yab9	230.4
8287	mmc0351	230.4
8288	cl48345_1	230.84
8289	umc2035	231
8290	tip3a	231.2
8291	IDP7560	231.49
8292	tda66a	234.46
8293	gpm514b	235.1
8294	umc2557	235.2
8295	rny(pcr)b	235.25
8296	bnlg2309	235.29
8297	AY111142	235.6
8298	cki2	235.8
8299	pco093291	236.61
8300	gpm406b	236.88
8301	cpn1	237.05
8302	IDPCP92070	237.07
8303	gpm627b	237.11
8304	cdo98a	239.6
8305	IDP5976	240.42
8306	IDP8651	240.42
8307	IDP8333	240.42
8308	TMR31	240.42
8309	IDP5960	240.42
8310	TIDP3358	240.42
8311	umc1705	240.8
8312	mHbrMC297-Mo17	241.2
8313	bnl5.27	241.2
8314	bnl5.02a	241.2
8315	umc50c	241.2
8316	umc83b	241.2
8317	pza00801	241.81
8318	pht1	242
8319	grp3	242
8320	umc1048	242.6
8321	pzb00869	242.67
8322	bnlg1700	243
8323	phm4647	243.11
8324	pza01563	243.11
8325	ga20ox4	243.29
8326	px13	244
8327	phm16854	244.84
8328	pza00499	244.84
8329	mpik33e	244.88
8330	umc166a	244.88
8331	mdh5	244.88
8332	IDP2438	244.88
8333	umc1557a	245.1
8334	mab8	245.2
8335	umc2294	245.5
8336	IDP4272	245.89
8337	IDP6981	245.89
8338	IDP7760	245.89
8339	IDP8172	245.89
8340	IDP7939	245.89
8341	IDP8595	245.89
8342	IDP4850	245.89
8343	IDP6743	245.89
8344	IDP4242	245.89
8345	hag101	246.02
8346	pco105903	246.14
8347	pco121900	246.14
8348	gpm564	246.14
8349	phm12992	246.67
8350	IDP5995a	246.9
8351	TIDP8765	246.9
8352	IDP5851	246.9
8353	TIDP5238	246.9
8354	eif7	246.9
8355	IDP486	246.9
8356	IDP4742	246.9
8357	IDP4149	246.9
8358	umc1447	247.6
8359	IDP5995b	247.91
8360	IDP6932	247.91
8361	IDP4260	247.91
8362	IDP4278	247.91
8363	TIDP8830	247.91
8364	TIDP6263	247.91
8365	nl2	248
8366	anl1	248
8367	gpm227d	249.19
8368	ugu1	250
8369	IDP1609	250.05
8370	IDP1660	250.05
8371	AY109606	250.3
8372	AY109995	250.3
8373	agrr199	251.29
8374	IDP4365	251.53
8375	gpm835b	251.9
8376	gpm79d	252.16
8377	bnlg1063c	252.84
8378	cdo475d	253.45
8379	rz561b	253.45
8380	uky2(P450)	253.45
8381	IDP4815	253.84
8382	TIDP3607	253.84
8383	TIDP4667	253.84
8384	TIDP8874	253.84
8385	IDP8495	253.84
8386	IDP4216	253.84
8387	TIDP4665	253.84
8388	TIDP2861	253.84
8389	TIDP5761	253.84
8390	hk3	253.84
8391	IDP4101	253.84
8392	IDP4697	253.84
8393	TIDP5369	253.84
8394	IDP292b	253.84
8395	IDP4292	253.84
8396	IDP7641	253.84
8397	magi90960	253.84
8398	lim175	254
8399	IDP5073	255
8400	gpm753h	255.1
8401	crd101	255.1
8402	isu33a	255.95
8403	agrr70	256.88
8404	alt4	257
8405	umc2530	257.55
8406	umc2295	257.8
8407	ras11E3	258
8408	IDP1451	258.07
8409	std2b(dba)	258.16
8410	pza02207	258.46
8411	TIDP3640	258.47
8412	umc1151	259.1
8413	T5-6d(5)	260
8414	umc1315	260.2
8415	agrr142	260.72
8416	isu62b	262.55
8417	gpm157	263.12
8418	umc1274	263.13
8419	ufg49	265.1
8420	gpm732b	265.1
8421	IDP4537	265.42
8422	umc43	266.3
8423	umc1830	266.3
8424	rgpc1122e(rpL15)	266.3
8425	mHbrBC159-Mo17	266.3
8426	bnl6.10	266.3
8427	mch4	267.2
8428	TIDP5623	267.35
8429	IDP4754	267.35
8430	IDP7026	267.35
8431	TIDP6565	267.35
8432	TIDP7050	267.35
8433	IDP4456	267.35
8434	TIDP8766	267.35
8435	IDP2463	267.35
8436	TIDP5470	267.35
8437	TIDP5549	267.35
8438	IDP4479	267.35
8439	umc2296	267.5
8440	cl3313_1	267.57
8441	uaz77	267.68
8442	csu168a	267.68
8443	isu2192a	267.68
8444	umc1935	267.7
8445	dek38	268
8446	IDP1672	268.25
8447	umc2588	268.76
8448	mmp8	269.1
8449	magi56534	269.16
8450	IDP6907	269.16
8451	IDP6078	269.16
8452	TIDP3131	269.16
8453	IDP8434	269.16
8454	IDP5999	269.16
8455	IDP7589	269.16
8456	IDP4721	269.16
8457	IDP8427	269.16
8458	TIDP5713	269.16
8459	IDP3908	269.16
8460	mHbrMC369-Mo17	269.5
8461	umc2590	269.74
8462	TIDP5312	270.11
8463	TIDP3349	270.11
8464	IDP7665	270.11
8465	IDPEtb	270.11
8466	cdo1173b	270.2
8467	npi256	270.23
8468	rz242b	270.5
8469	TIDP7134	270.54
8470	IDP3809	270.54
8471	magi90818	270.54
8472	TIDP5220	270.54
8473	IDP6637	270.54
8474	TIDP3124	270.54
8475	IDP6893	270.54
8476	TIDP7047	270.54
8477	TIDP7124	270.54
8478	IDP1604	270.54
8479	TIDP7058	270.54
8480	magi59366	270.54
8481	IDP761	270.58
8482	TIDP4616	270.58
8483	IDP6634	270.58
8484	TIDP6541	270.58
8485	TIDP5118	270.58
8486	IDP4842	270.58
8487	IDP101	270.58
8488	TIDP2790	270.58
8489	xet1	271.5
8490	umc1475	271.5
8491	umc1850	271.89
8492	arpp3	272
8493	eif4	272.4
8494	AY107414	272.55
8495	magi18689	273.46
8496	IDP5933	273.46
8497	IDP7018	273.46
8498	TIDP2695	273.46
8499	gpm83c	274.01
8500	csu419	274.36
8501	umc1609	275.9
8502	bnl6.22a	276.7
8503	umc1784	278.86
8504	gpm5	279.06
8505	pco113787	279.1
8506	umc2297	279.1
8507	rz508	279.24
8508	cdo347	279.24
8509	rz20b	279.24
8510	pco122536	279.56
8511	cl11868_1	280.48
8512	gpm868	280.48
8513	cl439_1b	280.48
8514	csu338	280.8
8515	umc1	280.8
8516	tda37a	280.8
8517	pza02676	280.94
8518	plt6	281.1
8519	shpl1	281.12
8520	gpm19	281.12
8521	piip2	281.12
8522	td1	281.12
8523	tap1	281.12
8524	umc1355	281.2
8525	cdpk1	281.6
8526	php20557b	281.9
8527	isu45b	282
8528	pzb01115	282.77
8529	pzb00232	282.77
8530	phm3171	283.15
8531	chn3	283.2
8532	sbe1	283.2
8533	umc1731	283.21
8534	cat1	283.6
8535	gl17	283.98
8536	hmg1	284
8537	bnl10.06	284.15
8538	mlo6	284.28
8539	mmp108a	284.3
8540	pco108452	284.67
8541	IDP4729	285.12
8542	php20597b	285.38
8543	umc1870	285.5
8544	phi109188a	285.7
8545	ici287	285.93
8546	pco125096	286.19
8547	na2	286.5
8548	gpm419	286.5
8549	gpm474	286.59
8550	umc1429	286.6
8551	pdi4	286.64
8552	a2	286.64
8553	umc1373	286.64
8554	psr167	286.7
8555	gpm238	286.77
8556	umc1226	287
8557	gpm245	287.33
8558	php06012	287.84
8559	T5-6(5906)(5)	287.99
8560	nec6	287.99
8561	T5-9(022-11)(5)	287.99
8562	ivr2	288.03
8563	tct1	288.07
8564	bip1	288.07
8565	IDP781	288.08
8566	mmp191a	288.08
8567	rop9	288.11
8568	gpm38	288.35
8569	pzb01112	288.47
8570	isu61e	288.7
8571	php15018	288.9
8572	isu61c	288.9
8573	php15024	289.3
8574	TIDP6183	289.98
8575	TIDP5655	289.98
8576	pza01349	290.2
8577	mmp154a	290.2
8578	pza02525	290.63
8579	pco065052	290.67
8580	cdo456c	290.68
8581	isu113b	290.95
8582	ufg60	291.2
8583	AY107844	291.32
8584	gtc102	291.32
8585	gtc101	291.32
8586	phm5798	291.41
8587	sdg129	291.41
8588	pza01303	291.61
8589	TB-5Sc(5)	291.99
8590	si707016d11	292.03
8591	umc2400	292.04
8592	tps2	292.4
8593	umc2063	292.6
8594	hon106a	292.66
8595	gpm177	292.66
8596	pco117620	292.79
8597	tps3	292.8
8598	IDP3805	292.9
8599	IDP8125	292.9
8600	TIDP3746	292.9
8601	AY104079	292.9
8602	IDP8059	292.9
8603	IDP8028	292.9
8604	TIDP5649	292.9
8605	TIDP5426	292.9
8606	mHbrMC230-B73	293.3
8607	gpm753a	294.39
8608	gpm797	294.49
8609	gpm803a	294.55
8610	IDP3797	295
8611	TIDP5428	295
8612	TIDP8773	295
8613	TIDP5636	295
8614	TIDP6315	295
8615	TIDP5622	295
8616	mmp58	295
8617	TIDP5450	295
8618	TIDP5335	295
8619	IDP3995	295
8620	IDP4691	295
8621	IDP822	295
8622	IDP64	295
8623	IDP1470	295
8624	magi100396	295
8625	pza02862	296.78
8626	dts1	296.78
8627	T5-6b(5)	297.04
8628	dvd1	297.41
8629	npi434	297.5
8630	bnlg1902	297.5
8631	dnap2	297.5
8632	npi601	297.5
8633	csu252a(cdc2)	297.73
8634	T5-9c(5)	298.31
8635	T4-5i(5)	298.31
8636	vp2	298.31
8637	npi275	299.25
8638	uaz111	299.25
8639	IDP473	299.34
8640	csu720c	299.67
8641	csu652(rpL27)	299.67
8642	npi213	300.57
8643	ncr(b70a)	300.57
8644	bnl1.380	300.57
8645	pza02818	301.3
8646	mHbrMC190-B73	301.45
8647	uaz275	301.6
8648	csu36b(rpL19)	301.6
8649	csu305a	301.6
8650	csu660b	301.6
8651	csu670	301.6
8652	bnl4.36	301.6
8653	bnl7.43	301.6
8654	csu774(lhcb)	301.6
8655	csu283b	301.6
8656	csu315a	301.6
8657	umn388	301.6
8658	ubi1	302
8659	gpm808	302.15
8660	ps1	303.03
8661	T5-6(4933)(5)	303.03
8662	gpm218a	303.51
8663	gpm498a	303.7
8664	cdo32b	303.94
8665	hppd1	304
8666	umc1110	304.53
8667	pco080890	305.17
8668	umc2066	305.17
8669	umc1815	305.17
8670	umc2373	305.17
8671	TIDP3221	305.67
8672	IDP5004	305.67
8673	TIDP2923	305.67
8674	mHbrMA101-Mo17	306.6
8675	umc2298	307
8676	TIDP6477	307.39
8677	TIDP3662	307.39
8678	IDP4184	307.39
8679	IDP7430	307.39
8680	IDP2575b	307.39
8681	IDP7484	307.39
8682	IDP8122	307.39
8683	TIDP5505	307.39
8684	IDP1607b	307.39
8685	IDP2596	307.39
8686	IDP30	307.39
8687	IDP6835	307.39
8688	zmm17	308
8689	sun1	308
8690	umc40	308.2
8691	cdo375c	308.62
8692	TIDP3159	308.79
8693	IDP8659	308.79
8694	TIDP7094	308.79
8695	IDP5065a	308.79
8696	IDP8262	308.79
8697	IDPcad2a	308.79
8698	IDP4026	308.79
8699	cf1	309.05
8700	pco096212	309.05
8701	bnlg653	309.64
8702	umc250	309.75
8703	mHbrBG139-Mo17	309.8
8704	umc1629	309.98
8705	umc2299	310
8706	mmp60	310.2
8707	sweet4b	311.3
8708	umc1563	311.3
8709	IDP4820	311.59
8710	TIDP6170	311.59
8711	TIDP5078	311.59
8712	IDP5041	311.59
8713	sbp1	312
8714	T5-6(8590)(5)	312.35
8715	T2-5a(5)	312.35
8716	bnlg1287	312.6
8717	rz87(clp)	312.8
8718	pza03049	312.9
8719	pza03284	312.9
8720	umc1860	313.25
8721	umc1283	313.28
8722	bnlg1829c	313.3
8723	bnlg1892c	313.3
8724	asg51a	313.3
8725	cent5	313.34
8726	umc2624	313.63
8727	cl31088_1	313.64
8728	umc1591	314.1
8729	umc1224	314.11
8730	IDP4526	314.39
8731	pza02164	314.77
8732	pco147781	314.77
8733	knox6	315.12
8734	isu2191j	315.12
8735	uaz186	315.12
8736	umc2300	315.2
8737	mHbrMT152-Mo17	315.23
8738	umc2301a	315.3
8739	nec3	315.99
8740	lox11	316.4
8741	prc4	316.4
8742	cts1	316.48
8743	sweet4c	316.8
8744	bm1	317
8745	IDP359	317.18
8746	TIDP9177	317.18
8747	TIDP5284	317.18
8748	IDP4879	317.18
8749	IMR67	317.18
8750	IDP4887	317.18
8751	sxd1	317.2
8752	umc1060	317.6
8753	umc1162	317.66
8754	umc2407	317.99
8755	T1-5(8041)(5)	317.99
8756	TIDP8860	318.58
8757	gpm720	318.61
8758	umc1990	318.9
8759	bnl(pho80)	319.2
8760	npi116c	319.32
8761	npi384	319.32
8762	nfd108	319.63
8763	gpm52	319.79
8764	IDP4376	319.98
8765	IDP647	319.98
8766	TIDP3657	319.98
8767	IDP7745	319.98
8768	IDP4713	319.98
8769	IDP7382	319.98
8770	cmu2	320
8771	ris1	320
8772	bt1	320.02
8773	npi571	320.02
8774	npi408	320.02
8775	pep2	320.02
8776	bnl17.30a	320.02
8777	bnl31a	320.02
8778	chs572	320.02
8779	gpm753j	320.03
8780	BE639933	320.1
8781	bnlg603	321
8782	umc1747	321
8783	uwo6	321.39
8784	uwo7	321.39
8785	rny2(rita)	321.56
8786	uaz70a	321.77
8787	uaz213a	321.77
8788	got3	322
8789	bnlg150	322.02
8790	IDP2587	322.13
8791	nip1a	322.6
8792	IDP207	322.85
8793	pebp13	323.08
8794	bnl6.16b	323.1
8795	bnlg1208	323.1
8796	php20872	323.1
8797	mHbrBA209-B73	323.11
8798	mHbrMG144-B73	323.12
8799	mHbrMA223-Mo17	323.46
8800	php20589	323.7
8801	v3	323.98
8802	T1-5f(5)	323.98
8803	T1-5e(5)	323.98
8804	T1-5b(5)	323.98
8805	T1-5(6197)(5)	323.98
8806	T5-9(4817)(5)	323.98
8807	pza00067	324.12
8808	IDP4458	324.28
8809	IDP3949	324.28
8810	lim4	324.3
8811	agrc814	324.9
8812	agrc637	324.9
8813	dupssr10	324.9
8814	bnl7.71	324.9
8815	asg43	324.9
8816	agrr248b	324.9
8817	csu241a	324.9
8818	csu862a(rpL11)	324.9
8819	cbp4	324.93
8820	gpm254	325
8821	mon00030::Ac	325.15
8822	gpm486b	325.61
8823	gpm621	325.84
8824	uaz131	326.07
8825	npi104a	326.07
8826	npi53b	326.07
8827	npi424	326.07
8828	gpm321a	326.63
8829	gpm716e	327.58
8830	TB-5Lb(5)	327.98
8831	T5-9d(5)	327.98
8832	TB-5La(5)	327.98
8833	TB-5Ld(5)	327.98
8834	pza00270	328.14
8835	bnlg2323	328.5
8836	rps24	328.52
8837	umc2603	328.68
8838	IDP8975	331.18
8839	npi449a	331.4
8840	rz476b	331.8
8841	rz599a	331.8
8842	dla1	332
8843	pzb01017	332.6
8844	mmp19	332.7
8845	IDP7682	333.51
8846	TIDP5603	333.51
8847	AY105205	333.87
8848	ccp1	334
8849	agrx1128	334.67
8850	gpm716l	335.35
8851	npi233	335.68
8852	magi53374	335.84
8853	IDP1408	335.84
8854	IDP5967	335.84
8855	IDP3867	335.84
8856	IDP8943	335.84
8857	TIDP5668	335.84
8858	TIDP5544	335.84
8859	IDP4837	335.87
8860	IDP1623	335.87
8861	IDP7362	335.87
8862	IDP8035	335.87
8863	IDP5848	335.87
8864	IDP7218	335.87
8865	IDP4992	335.87
8866	bv1	335.98
8867	rps27b	336
8868	IDP2401	336.38
8869	AY110906	336.5
8870	pco137047	336.99
8871	npi285d(cac)	337
8872	pco133463	337.26
8873	IDP41	337.48
8874	dpg15b	337.55
8875	rpl35	338
8876	mmp193	338.01
8877	IDP3944	338.2
8878	rz2c	338.41
8879	magi9512	338.94
8880	TIDP3500	339.08
8881	IDP314	339.1
8882	csu302	339.4
8883	IDP3880	339.42
8884	IDP3982	339.42
8885	IDP722	339.9
8886	ga2	340
8887	IDP8236	340.04
8888	TIDP2715	340.04
8889	TIDP5703	340.04
8890	TIDP3443	340.04
8891	IDP285	340.14
8892	mpik33a	341.04
8893	AY105906	341.68
8894	pco066778	342.26
8895	IDP821	343.13
8896	cdo718	343.3
8897	als2	344
8898	umc1332	345.22
8899	umc1092	345.22
8900	umc1192	345.22
8901	IDP6017	345.32
8902	IDP7914	345.32
8903	IDP1467	345.32
8904	TIDP8902	345.32
8905	umc1349	346.5
8906	pza02981	346.78
8907	ppi1	347.06
8908	uwo4	348.18
8909	mHbrMG310-Mo17	350.39
8910	mHbrMT232-B73	350.39
8911	agrr127	350.76
8912	ae1	351.2
8913	bcd1302a	351.78
8914	ici273b	354.81
8915	amp3	354.81
8916	bcd855e(ext)	354.81
8917	koln2a(hox)	354.81
8918	bcd1086c	354.81
8919	IDP8990	355.5
8920	mHbrBT200-B73	356.01
8921	ms5	356.02
8922	mHbrBC79-Mo17	356.81
8923	umc1975	357.02
8924	IDP766	357.76
8925	IDP6938	357.76
8926	IDP5990	357.76
8927	myb3	358.9
8928	IDP7434	362.05
8929	magi110475	362.05
8930	pco107505	362.46
8931	dek33	362.67
8932	koln10a(hox2)	362.67
8933	pac1b	364.3
8934	umc1221	368.4
8935	pza03536	369.2
8936	cl31997_1	369.2
8937	cl15755_1	369.2
8938	umc1348	369.44
8939	umc1937	369.44
8940	csu308	371.2
8941	mon00152::Ac	371.2
8942	csu765	371.2
8943	php10014	372.26
8944	mHbrMA165-Mo17	372.28
8945	npi295a	374.29
8946	uaz238(ppi)	374.29
8947	pge10	374.29
8948	IDP3885	375.87
8949	IDP1648	375.87
8950	dis1	376
8951	incw1	376.4
8952	pco136495a	376.69
8953	csu600	377
8954	IDP1396	377.15
8955	umc1966	377.9
8956	IDP6801	379.15
8957	IDP7967	379.15
8958	TIDP3633	379.15
8959	gpm253c	379.98
8960	gpm570	380.54
8961	gpm748a	381.89
8962	umc1482	383.8
8963	gpm891c	383.81
8964	aasr6	384
8965	npi60	385.1
8966	agrr106	386.96
8967	uaz248b(his3)	387
8968	bnl5.71a	387
8969	csu93b	387
8970	gpm891a	387.05
8971	mpik14(Cin4)	387.09
8972	bnl35a(blr)	387.17
8973	spk1	388
8974	pza02040	388.68
8975	gpm227c	388.92
8976	bnlg1246a	389.16
8977	bnlg161a	389.81
8978	mmc0081	389.9
8979	gpm590	390.02
8980	nfe101	390.3
8981	gpm891	390.84
8982	IDP2445	391.19
8983	TIDP5775	391.19
8984	TIDP6514	391.19
8985	TIDP7068	391.19
8986	TIDP6526	391.19
8987	sh4	391.98
8988	pco131924a	392
8989	umc1800	393.18
8990	TIDP5443	393.45
8991	IDP7323	393.45
8992	IDP51	393.47
8993	IDP7957	393.47
8994	pza01410	393.75
8995	ucsd64h	393.93
8996	phi333597	394.4
8997	mHbrMT282-B73	394.86
8998	pco069419	394.94
8999	rz166(nac)	395.06
9000	rz467a	395.06
9001	rz585c	395.06
9002	magi62442	395.71
9003	IDP6595	395.71
9004	mmc0282	396.46
9005	umc1822	396.6
9006	gst17	397
9007	IDP4891	397.35
9008	lw2	397.38
9009	prg1	397.38
9010	IDP8019	397.97
9011	IDP6910	397.97
9012	rgh3	398
9013	TIDP8846	399.2
9014	IDP8296	399.82
9015	IDP7543	399.82
9016	IDP4131	399.82
9017	cbp1	400
9018	expa2	400
9019	tda62a	400.7
9020	std16b(blr)	400.7
9021	npi115	400.92
9022	mmp47	402.2
9023	cdo1380a	403.25
9024	ufg18	404
9025	uaz168	404.34
9026	ucsd106e	404.34
9027	bnl10.12	404.34
9028	umc1264	404.9
9029	gpm427	405.55
9030	IDP458	405.78
9031	IDP4467	407.68
9032	IDP4427	407.68
9033	pza01304	407.68
9034	IDP7792	407.68
9035	TIDP9188	407.68
9036	magi64033	407.68
9037	TIDP3618	407.68
9038	IDP333	407.68
9039	TIDP3047	407.68
9040	IDP4973	407.68
9041	PCO078116	408.36
9042	csu95b	408.5
9043	csu713	408.5
9044	umc2303	408.8
9045	mHbrMT93-B73	409.48
9046	umc1155	410.8
9047	pr1	410.8
9048	umc1687	411.09
9049	gl8	412
9050	AY111089	412.02
9051	mpik12c	412.42
9052	CL11475_1	413.29
9053	rz86b	413.46
9054	bcd421a	413.46
9055	cdo474	413.46
9056	pza02408	413.6
9057	cl34188_1	413.6
9058	csu173	413.6
9059	rgpc174a	413.8
9060	nbp35	413.8
9061	pza03324	413.8
9062	gpm124b	413.89
9063	gpc4	414.04
9064	AY107329	414.1
9065	mmp90	414.7
9066	hct6	414.9
9067	magi16324	415.41
9068	TIDP3278	415.41
9069	IDP8984	415.41
9070	TIDP6674	415.6
9071	AY105069	415.78
9072	gte102	416.07
9073	isu112b	416.13
9074	isu97b	416.13
9075	gpm26b	417.05
9076	dbb6	418.04
9077	gpm315c	418.04
9078	gpm742	418.15
9079	TIDP5300	418.31
9080	CL16923_1	419.02
9081	pebp16	420
9082	pza03172	421.2
9083	IDP2140	421.21
9084	TIDP6725	421.21
9085	TIDP7082	421.21
9086	IDP3827	421.21
9087	TIDP3266	421.21
9088	IDP7677	421.32
9089	TIDP6545	421.32
9090	TIDP3474	421.32
9091	TIDP6513	421.32
9092	TIDP3317	421.32
9093	IDP1625	421.32
9094	IDP1655	421.32
9095	TIDP5190	421.32
9096	IDP4809	421.32
9097	TIDP5702	421.32
9098	pza03435	423.59
9099	uaz190(gpc)	425.07
9100	umc1502	425.71
9101	IDP6939	426.25
9102	bnlg278	426.66
9103	umc2386	428
9104	serk2	428.3
9105	agrr298	428.33
9106	IDP411	429.2
9107	npi414b	430.95
9108	cdo202c(mcf)	431.71
9109	phb3	432
9110	mHbrBG71-Mo17	432.58
9111	gpm922c	433.25
9112	IDP7448	434.45
9113	TIDP3521	434.45
9114	TIDP3106	434.45
9115	TIDP2809	434.45
9116	uaz261a	436.68
9117	npi237	436.68
9118	uaz79	436.68
9119	pal1	436.68
9120	csu1105	436.68
9121	asg71	436.68
9122	bnlg1847	437.95
9123	IDP211	437.96
9124	IDP4736	437.96
9125	umc1853	440.34
9126	IDP8187	441.13
9127	gpm912a	442.12
9128	mon00044::Ac	444.96
9129	v12	446.25
9130	TIDP5693	447.89
9131	magi72283	447.89
9132	npi313	448.6
9133	npi346(tpi5)	448.6
9134	npi362	448.6
9135	TIDP8870	448.7
9136	IDP8645	448.7
9137	umc1722	449.93
9138	cdo400a	449.95
9139	uaz78	450.22
9140	uaz164a	450.22
9141	isu164a	450.22
9142	IDP7227	450.86
9143	TIDP6131	450.86
9144	IDP8535	451.68
9145	csu550	453.42
9146	lw3	453.94
9147	nit1	457.4
9148	agrr215	458.79
9149	mHbrMA395-B73	458.85
9150	IDP2361	463.03
9151	IDP758	463.24
9152	IDP163	463.66
9153	yab15	463.95
9154	bnl5.40	463.96
9155	IDP290	465.26
9156	IDP404	465.67
9157	ypt2	465.99
9158	IDP335	466.3
9159	npi294	466.48
9160	snr14	466.51
9161	IDP237	466.54
9162	IDP4045	467.17
9163	IDP4029	467.17
9164	vpe1	467.2
9165	TIDP5146	467.74
9166	TIDP6555	467.74
9167	IDP804	467.74
9168	npi562	467.83
9169	ys1	468
9170	orc2	468
9171	gpm839b	468.24
9172	pza03317	468.53
9173	gpm41	468.59
9174	pza02751	469.07
9175	umc156b	469.39
9176	IDP7436	469.46
9177	pza03320	469.6
9178	umc126a	469.6
9179	AY109938	470.1
9180	mHbrMG370-B73	470.77
9181	rpl19	470.98
9182	tip2b	471.02
9183	IDP7941	471.18
9184	pza00352	471.73
9185	ypt4	472
9186	pco078069	472.16
9187	CG738019	472.16
9188	IDP7203	473.71
9189	IDP8351	473.71
9190	IDP7496	473.71
9191	IDP4553	474.34
9192	IDPM105	474.34
9193	TIDP3125	474.34
9194	IDP8717	474.34
9195	TIDP3372	474.34
9196	IDP4993	475.61
9197	IDPCP63954	475.61
9198	pza02426	475.99
9199	mmc0481	476.6
9200	phm1558	476.74
9201	gpm282	476.76
9202	pza02411	477.27
9203	phm532	478.97
9204	umc2305	479.7
9205	pco126059	479.71
9206	gpm563d	479.99
9207	TIDP4580	480.03
9208	IDP4528	480.03
9209	IMR66	480.03
9210	umc14c	481.2
9211	umc54	481.2
9212	uaz138c	481.2
9213	csu777	481.2
9214	pip1b	481.6
9215	nrz5	482.09
9216	hmg2	483.32
9217	pip2d	484
9218	csu604b(trh)	488.17
9219	bnlg1237	488.22
9220	umc1752	488.4
9221	IDP8116	489.73
9222	npi469(a1)	490.32
9223	pac1	492
9224	umc1941	492.6
9225	umc141	493.26
9226	umc1524	493.5
9227	umc1680	493.5
9228	umc51a	493.7
9229	csu434	493.81
9230	csu440	493.81
9231	php20531	494.2
9232	csh10a(cycII)	495
9233	gpm456e	495.19
9234	npi74	496.28
9235	rgpg57	496.51
9236	umc253a	496.51
9237	umc262	496.51
9238	mHbrBA93-Mo17	496.84
9239	cl23597_2	497.29
9240	TIDP3037	497.54
9241	csu615a	498.13
9242	pco110287	498.14
9243	npi458a	499.7
9244	umc2306	500.1
9245	IDP8745	500.7
9246	pco087990	500.7
9247	bnlg609	500.7
9248	TIDP5279	500.7
9249	IDP8736	500.7
9250	IDP8638	500.7
9251	TIDP6157	500.7
9252	IDP7971	500.7
9253	IDP450	500.7
9254	prr1	500.84
9255	gpm428a	501.79
9256	gpm903a	501.79
9257	bde1	501.95
9258	aox1	502
9259	npi363	502.24
9260	IDP269	502.55
9261	magi80872	502.69
9262	IDP3845	502.72
9263	mHbrMC72-Mo17	503.26
9264	expb11	504
9265	abh1	504
9266	expb11a-g	504
9267	asg81a	504.54
9268	csu587b	504.54
9269	gpm363b	505.13
9270	sdg117b	505.13
9271	TIDP5662	506.03
9272	magi64273	506.03
9273	IDP3847	506.39
9274	PCO111982	508.28
9275	pza01265	509.12
9276	gpm280b	509.38
9277	gpm139f	509.47
9278	rz567a(klc)	511.3
9279	gpm893	511.61
9280	ici229	511.87
9281	php20566	512
9282	agrx701	512.06
9283	umc2611	512.16
9284	gpm425c	512.31
9285	pzb00765	513.75
9286	pza02060	514.17
9287	pza02513	514.59
9288	IDP36	516.27
9289	mmp169	516.3
9290	pco112657	517.11
9291	umc2216	518.37
9292	gpm412	518.37
9293	IDP8934	518.43
9294	TIDP7070	518.43
9295	IDP7429	518.43
9296	IDP6872	518.43
9297	IDP6597	518.43
9298	TIDP6553	518.43
9299	hsf1	519.98
9300	csu907b	520.1
9301	ant1	520.1
9302	uaz215a(odo)	520.1
9303	csu643a	520.1
9304	uaz204	520.1
9305	csu1164	520.1
9306	ren1	520.24
9307	pco136119	521.74
9308	umc49m	521.74
9309	lec1	524
9310	agrp90	524.24
9311	TIDP3367	525.31
9312	mHbrMC257-Mo17	525.7
9313	cdo772c	525.82
9314	uaz254a	526.72
9315	uaz144b	526.72
9316	umc2509	528.47
9317	gln4	528.7
9318	IDP7623	528.75
9319	TIDP3241	528.75
9320	pin2	529.03
9321	gss1	529.03
9322	agrr252	529.51
9323	npi442	530
9324	orrm1	530.16
9325	TIDP3040	530.47
9326	IDP7349	530.47
9327	TIDP3634	530.47
9328	IDP89	530.47
9329	IDP78	530.47
9330	IDP233	530.89
9331	pco081529	531.42
9332	IDP8281	531.45
9333	IDP6924	531.45
9334	umc2527	531.65
9335	gpm938b	532.56
9336	gpm612b	533.64
9337	IDP3821	533.88
9338	IDP6726	534.79
9339	IDP2459	534.79
9340	TIDP3132	534.79
9341	IDP7910	534.79
9342	cl17982_1a	534.79
9343	TIDP5824	534.79
9344	IDP8312	534.79
9345	col12	536.6
9346	bnl9.07b	536.6
9347	TIDP3573	538.39
9348	TIDP6221	538.39
9349	IDP9100	538.39
9350	IDP7219	538.39
9351	TIDP4655	538.39
9352	TIDP3469	538.39
9353	IDP737	538.39
9354	TIDP3584	538.39
9355	nip2a	538.49
9356	gpm45	539.36
9357	cdo686	541.8
9358	umc2201	542.05
9359	gpm715b	542.3
9360	bnlg1346	554.92
9361	rop1	554.92
9362	atpc1	554.93
9363	klp5	555.46
9364	asg84b	555.46
9365	umc68a	557.09
9366	pbs6a	557.09
9367	psr3b	557.09
9368	umc241	559.61
9369	bnlg1306	564.61
9370	umc1646	566.3
9371	bnlg1836c	566.74
9372	gpm874b	568.46
9373	agrr288	569.34
9374	cdo348b	570.56
9375	bnlg2305	571.66
9376	umc2013	571.66
9377	umc1375	571.66
9378	csu288	574.7
9379	rf5	576
9380	aprl4	576
9381	anx2	576.03
9382	gpm17	576.03
9383	gpm302b	576.66
9384	gpm180a	577.04
9385	gpm309	577.12
9386	pza03167	577.29
9387	gpm880a	578.3
9388	lhcb4	578.47
9389	csu1074	578.47
9390	asg9b	578.47
9391	asg74a	578.47
9392	cdo516a	578.47
9393	mpt1	578.47
9394	pza01259	582.34
9395	mHbrBC308-B73	584.05
9396	csu672a	585.71
9397	pco131995	585.71
9398	agrc563a	586.39
9399	gpm778b	586.84
9400	gpm108b	587.03
9401	npi253c	588.07
9402	mpik10	588.07
9403	bnlg1118	590.4
9404	T5-9a(5)	592
9405	dap1	592
9406	bnlg1416	592.06
9407	asg85b	592.43
9408	gpm560	593.62
9409	bcd269	594.62
9410	ppp1	596
9411	nnr2	599.5
9412	umc1072	600
9413	eg1	600
9414	acco35	600.04
9415	gst24	600.04
9416	AY110369	600.4
9417	mmp118	601.3
9418	IDP181a	603.1
9419	bnl7.49d	604.66
9420	yg1	608
9421	cl859_2	608.43
9422	gpm203	609.08
9423	grf9	609.4
9424	umc2585	610.06
9425	bnlg1597c	613.8
9426	IDP1491	616.34
9427	ias13b	617.21
9428	mmp170	619.7
9429	K5L	619.98
9430	zb1	623.99
9431	v2	623.99
9432	mss1	624
9433	pza03460	625.04
9434	umc1792	625.8
9435	pza01140	626.95
9436	AY110413	630.8
9437	IDP4002	631.15
9438	pza02390	631.16
9439	uaz71b	632.6
9440	npi288a	632.6
9441	uaz240a	632.6
9442	gpm719	635.36
9443	umc57d	638.5
9444	php20523b	638.8
9445	umc1225	641.4
9446	AY110182	643.6
9447	rpl39	644
9448	mmp175	645.4
9449	IDP3925	645.54
9450	gpm535	647.37
9451	IDP646	648.23
9452	got2	648.23
9453	gpm724	648.23
9454	umc228a	649.6
9455	cdo1091a	650.8
9456	gpm79h	650.85
9457	IDP141	651.95
9458	gpm447	654.66
9459	cdo836	655.95
9460	csu799(rpCL9)	656.15
9461	T5-6(8696)(5)	656.22
9462	AY105910	656.7
9463	pcna1	657.02
9464	IDP471	657.03
9465	csu695(rpL9)	657.14
9466	IDP3836	659.37
9467	umc104b	660.1
9468	rz446b	661.8
9469	IDP3903	661.8
9470	IDP1955	661.8
9471	nfd109	662.93
9472	gpm858c	663.05
9473	CG694392	663.21
9474	bnlg1885	664.18
9475	bnlg1695	664.18
9476	gpm745b	664.3
9477	AW065811	664.3
9478	agrr45a	664.71
9479	gpm21	667.07
9480	fdh1	667.07
9481	bnlg1711	667.13
9482	mybr51	669.4
9483	umc1829	671.53
9484	myo2	672
9485	gpm855	672.09
9486	IDP3937	672.6
9487	IDP460	672.6
9488	umc2308	672.6
9489	umc2307	672.6
9490	gpm118a	673.71
9491	bnlg389	674.47
9492	bnlg386	675.44
9493	rpa3	676
9494	prl1	676
9495	umc1153	676.7
9496	brk1	676.72
9497	gpm596	677.38
9498	umc2209	678.29
9499	rop4	680
9500	IDP217	683.02
9501	rz20a	685.44
9502	pza02480	691.34
9503	agrr211	691.89
9504	cl9363_1	695.55
9505	pco075555b	695.97
9506	telomere5L	696
chr=6
lg=6
9507	telomere6S	0
9508	umc49f	0
9509	npi2	2.58
9510	npi101c	8.58
9511	fdx1	9.1
9512	fdx2	9.1
9513	csu150a	9.18
9514	rgpc174b	10.6
9515	magi63688	15.9
9516	isu139	17.3
9517	umc2208	17.39
9518	frk2	17.5
9519	npi100	17.58
9520	adk1	17.98
9521	gpm593	18.7
9522	gpm539a	19.2
9523	bnlg1043	20.2
9524	bnlg238	23.2
9525	phi126	23.2
9526	bnlg161b	23.2
9527	umc2310	27.6
9528	umc2309	27.8
9529	pco096192	31.34
9530	IDP447	32.44
9531	gpm317	35.86
9532	gpm383a	35.86
9533	mate1	36.6
9534	IDP3778	36.72
9535	gpm885	36.76
9536	PCO069699	39.27
9537	rhm1	44
9538	arpp1a	44.06
9539	cdo772b	45.48
9540	umc2068	47.8
9541	csu782	47.8
9542	agrp144	49
9543	agrc67	51.4
9544	bnl10.42b	54.7
9545	gpm396	54.73
9546	umc1996	55.77
9547	umc1883	55.77
9548	npi340a	56.58
9549	npi285b(cac)	56.58
9550	bnl161	56.58
9551	IDP8425	56.7
9552	gpm726	56.7
9553	TIDP3293	56.7
9554	IDP7302	56.7
9555	TIDP2774	56.7
9556	IDP8322	56.7
9557	IDP7890	56.7
9558	IDP8240	56.7
9559	TIDP5484	56.7
9560	TIDP5343	56.7
9561	gpc2	56.7
9562	bnlg2243	57.31
9563	cdo358	57.48
9564	gpm308b	57.79
9565	gpm304a	58.7
9566	rxo1	60
9567	IDP360	63.1
9568	csu178b	63.34
9569	csu710d(apx)	63.34
9570	AY110100	63.6
9571	IDP606	63.6
9572	IDP1993	66.4
9573	umc85a	66.4
9574	uaz18a	66.4
9575	gpm166	66.4
9576	umc159a	66.4
9577	IDP1664	66.4
9578	IDP1701	66.4
9579	csu70	66.4
9580	sdg102b	66.4
9581	hon104b	66.53
9582	gpm170	66.66
9583	arpp0	66.8
9584	gpm103	67.18
9585	isu85a	67.7
9586	gpm841	67.95
9587	po1	67.98
9588	umc2515	68.71
9589	gpm537	68.73
9590	mdm1	69.08
9591	TB-6Sa(6)	69.08
9592	umc1606	69.2
9593	mpik(DH7)	69.48
9594	NOR	69.48
9595	uaz102	69.48
9596	mpik11b	69.48
9597	bnl17.28	69.48
9598	csu71a	69.48
9599	uaz150	69.48
9600	uaz197b(cdpk)	69.48
9601	uiu1b(pog)	69.48
9602	IDPCP107349	70.11
9603	gpm942b	70.18
9604	gpm399a	70.28
9605	rgd1	70.4
9606	cdo1173c	71.1
9607	knox5	71.2
9608	IDP1988	71.5
9609	umc2311	71.5
9610	lip15	71.6
9611	mmp163	71.8
9612	gsh1	72
9613	idc1	72.03
9614	bnlg1371	72.7
9615	umc1753	73
9616	IDP221	73.3
9617	bnl6.29a	73.3
9618	umc163b	73.3
9619	gpm216b	73.87
9620	gpm318	74.19
9621	IDP8045	75.51
9622	IDP8025	75.51
9623	IDP598	75.51
9624	IDP749	75.55
9625	umc2312	75.8
9626	gpm453	75.83
9627	bnlg1600	75.84
9628	bnlg1432	75.84
9629	wsm1	77.07
9630	bnlg1246d	77.07
9631	IDP6972	77.91
9632	IDP6895	77.91
9633	gpm8	78.3
9634	bnlg1867	78.3
9635	npi235a	78.48
9636	IDP8422	79.41
9637	mmp13	79.6
9638	IDP5861	80.31
9639	IDP4178	80.31
9640	IDP4496	80.31
9641	umc1229	80.7
9642	IDP4313	81.21
9643	IDP255	81.21
9644	IDP4833	81.21
9645	IDP6876	81.21
9646	IDP6602	81.21
9647	IDP2010	81.21
9648	IDP4398	81.21
9649	IDP7832	81.21
9650	IDP4362	81.21
9651	IDP558	81.21
9652	IDP8348	81.21
9653	IDP5955	81.21
9654	IDP4793	81.21
9655	IDP7930	81.21
9656	IDP4766	81.21
9657	IDP4331	81.21
9658	IDP6053	81.21
9659	IDP4163	81.21
9660	IDP7839	81.21
9661	IDP8646	81.21
9662	IDP5013	81.21
9663	IDP8211	81.21
9664	IDP4424	81.21
9665	IDP7015	81.21
9666	IDPCP36788	81.21
9667	IDP4873	81.21
9668	IDP4749	81.21
9669	IDPCP21125	81.21
9670	IDP7457	81.21
9671	IDP5870	81.21
9672	IDP6070	81.21
9673	IDP185	81.21
9674	IDP8001	81.21
9675	IDP4090	81.21
9676	IDP5958	81.21
9677	IDP205	81.21
9678	IDP4401	81.21
9679	IDP206	81.21
9680	IDP219	81.21
9681	IDP5899	81.21
9682	IDP2433	81.21
9683	IDP231	81.21
9684	IDP571	81.21
9685	IDP7892	81.21
9686	IDP7021	81.21
9687	IDP4861	81.21
9688	IDP6630	81.21
9689	TIDP3648	82.11
9690	IDP8115	82.11
9691	IDP4367	82.11
9692	gpm116b	83.49
9693	TIDP5762	84.51
9694	TIDP6204	84.51
9695	IDP8038	84.51
9696	TIDP5513	84.51
9697	IDP4780	84.51
9698	IDP7762	84.51
9699	magi61781	84.51
9700	TIDP6251	84.51
9701	TIDP3440	84.51
9702	TIDP3394	84.51
9703	IDP7177	84.51
9704	IDP1413	84.51
9705	pza03047	84.54
9706	cdo580b(ivd)	84.78
9707	pge23	84.78
9708	csu699	84.78
9709	bnlg1165	84.78
9710	csu700	84.78
9711	bnl7.28	84.78
9712	bnlg426	84.78
9713	gpm529	85.28
9714	gpm883	85.28
9715	php20528	85.5
9716	rz390d(cyb5)	85.5
9717	dof3	85.55
9718	asg40	85.61
9719	pco075566	85.99
9720	umc1625	86.15
9721	umc2196	86.37
9722	php20527a	86.5
9723	cdo545	86.9
9724	nfa101	87.7
9725	psr160a	87.7
9726	php20854	87.7
9727	gpm320a	87.73
9728	ploc1	88
9729	mon00038::Ac	88.06
9730	mez1	88.06
9731	uaz80(iron)	88.46
9732	tug2	88.46
9733	isu1410b	88.46
9734	uaz258a	88.46
9735	uaz269c(kri)	88.46
9736	mHbrMT179-B73	88.59
9737	isu2232h	88.7
9738	agrc12	88.73
9739	agrc611	88.73
9740	agrc3	88.73
9741	magi84474	89.91
9742	IDP3799	89.91
9743	IDP5846	89.91
9744	15bzein	91.06
9745	pza03063	91.07
9746	pza02948	91.07
9747	umc2313	91.9
9748	TIDP3459	92.95
9749	IDP7432	92.95
9750	TIDP5511	92.95
9751	TIDP3668	92.95
9752	gpm189b	93.2
9753	pza01901	93.24
9754	uaz233d(act)	93.72
9755	uaz233b(act)	93.72
9756	bcd98f	93.72
9757	uaz197a(cdpk)	93.72
9758	pbs8	93.72
9759	npi594a	93.72
9760	IDP4328	93.97
9761	IDP1627	93.97
9762	ccp5	93.97
9763	IDP8046	93.97
9764	IDP8250	93.97
9765	csu243	93.98
9766	agrr221	93.98
9767	csu809	93.98
9768	TIDP8895	94.2
9769	IDP7689	94.2
9770	IDP2582a	94.44
9771	IDP2581	94.79
9772	pic7a	95.88
9773	mn3	96
9774	uck1	96
9775	pgd1	96.04
9776	npi387	96.04
9777	myb1	96.04
9778	gpm642	96.3
9779	TIDP4592	96.67
9780	IDP7585	96.67
9781	TIDP5433	96.67
9782	TIDP3717	96.67
9783	IDPCP75358b	96.67
9784	IDPCP75358a	96.67
9785	TIDP3169	96.67
9786	IDP7514	96.67
9787	IDP6739	96.67
9788	IDP4985	96.67
9789	TIDP2700	96.67
9790	TIDP5134	96.67
9791	IDP2514b	96.67
9792	IDP4212	96.67
9793	IDP4878	96.67
9794	IDP1946	96.67
9795	TIDP6501	96.67
9796	TIDP6577	96.67
9797	IDP7282	96.67
9798	TIDP6355	96.67
9799	IDP8083	96.67
9800	TIDP3550	96.67
9801	TIDP5452	96.67
9802	IDP8023	96.67
9803	umc2501	96.75
9804	IDP301	97.12
9805	IDP293	97.12
9806	IDP609	97.57
9807	magi7438	97.57
9808	IDP455	97.57
9809	pza03120	97.59
9810	umc1832	97.8
9811	cent6	98
9812	pza01527	98.31
9813	umc1444	98.4
9814	php20719b	98.4
9815	bnlg2097	98.4
9816	bnlg391	98.4
9817	bnlg1641	98.4
9818	bnlg1433	98.4
9819	AY107121	98.4
9820	pic7b	98.53
9821	gpm506	98.58
9822	umc1133	98.6
9823	umc2315	98.8
9824	umc2056	99
9825	umc2314	99.3
9826	bnlg1753	99.48
9827	sin1	100
9828	prh17	100
9829	zp15	100.06
9830	gpm870a	100.08
9831	IDP87	100.27
9832	uaz232b(sci)	100.3
9833	csu680e	100.3
9834	csu1120	100.31
9835	mHbrMG101-B73	100.47
9836	IDP778	101.9
9837	mmp160	101.9
9838	isu1410j	101.92
9839	npi606	101.92
9840	mwg645b	101.92
9841	uaz23a	101.92
9842	isu1774a	101.92
9843	npi7	101.92
9844	isu107b	101.98
9845	cdo420	101.98
9846	rcp1	102
9847	uaz169	103.08
9848	pza01425	103.4
9849	mmp76	103.8
9850	cdpk14	104
9851	mpk7	104
9852	csu1196	104.28
9853	csu1187	104.28
9854	pco075979b	104.47
9855	pza00427	104.47
9856	ufg69	104.8
9857	IDP441	105.23
9858	IDP139	105.23
9859	gpm87b	105.47
9860	bnlg1188	105.47
9861	gpm821	105.47
9862	why1	105.6
9863	mmp20	105.9
9864	TB-6Ld(6)	105.92
9865	umc2548	106.17
9866	umc2529	106.17
9867	TB-6Lc(6)	106.38
9868	pza03069	106.74
9869	pza02606	107.12
9870	T6-9e(6)	107.29
9871	T4-6(8428)(6)	107.29
9872	T6-9(6270)(6)	107.29
9873	T6-9(6019)(6)	107.29
9874	w15	107.29
9875	bnlg1047b	107.32
9876	bnlg1538	107.32
9877	gpm703	107.32
9878	end1	107.32
9879	gpm810b	107.44
9880	csu94a	107.76
9881	umc36c	107.76
9882	l12	108.22
9883	mmp10	110.4
9884	mHbrBC190-Mo17	110.58
9885	pzb01009	111.28
9886	pco087396	112.03
9887	pebp15	114
9888	leg1	115.43
9889	gpm928b	115.43
9890	gpm725	115.91
9891	mmp4	116.2
9892	csu56a(ohp)	116.56
9893	prc1	116.8
9894	gpm93a	117.97
9895	psb1	118
9896	gpm468c	118.24
9897	mmp108b	118.3
9898	gpm414b	118.37
9899	IDP2572b	119.39
9900	TIDP9173	119.39
9901	TIDP3352	119.39
9902	IDP3788	119.39
9903	IDP7468	119.39
9904	TIDP7089	119.55
9905	IDP680	119.55
9906	TIDP5717	119.55
9907	IDP6062	119.55
9908	TIDP5642	119.55
9909	y1	120.5
9910	agrr47	120.79
9911	csu146a(cdc48)	121.09
9912	bnlg1139	121.09
9913	bnl6.22b	121.09
9914	bnlg249a	121.09
9915	phi077	121.11
9916	bnlg1422	121.11
9917	chn2	121.6
9918	IDP4179	122
9919	TIDP2982	122
9920	IDP8634	122
9921	shpl2	122.8
9922	cdpk13	123.6
9923	rz444e	123.7
9924	l10	123.98
9925	si1	124
9926	umc59a	124.4
9927	agrr189	124.5
9928	enp1	124.5
9929	mpik33d	124.5
9930	csu548	124.5
9931	saur1	124.6
9932	eif4a	124.8
9933	psa1	125
9934	IDP3839	125.05
9935	bnl107	126.18
9936	bnl28(sbe1)	126.18
9937	npi377	126.18
9938	mpik1	126.18
9939	npi373	126.18
9940	oec33	126.8
9941	cyc3	127.1
9942	mir1	127.1
9943	rz2b	127.8
9944	umc1083	127.8
9945	rz242a	127.8
9946	isu164b	128.75
9947	IDP818	129.56
9948	TIDP3537	129.56
9949	tda204	129.83
9950	umc1517	129.88
9951	ms1	132
9952	umc1376	132.66
9953	phm8909	132.82
9954	cl2242_11	132.82
9955	umc1656	133.4
9956	IDP725	133.6
9957	IDP350	134.25
9958	php20045a	136.28
9959	sdg102c	139.24
9960	mmp117	139.5
9961	T6-9(043-1)(6)	139.98
9962	T4-6(6623)(6)	139.98
9963	T1-6(4456)(6)	139.98
9964	T6-9b(6)	139.98
9965	umc2566	142.07
9966	csu183a(cdc48)	142.67
9967	csu605	142.67
9968	mHbrBG152-B73	142.67
9969	php06007	142.67
9970	uaz162	142.67
9971	mmp51	143.2
9972	mch3	144
9973	mpik18	144.12
9974	IDP530	144.39
9975	TIDP5613	144.39
9976	TIDP2816	144.39
9977	TIDP4563	144.82
9978	IDP3887	144.82
9979	TIDP5142	144.82
9980	IDP4460	144.82
9981	TIDP2751	144.82
9982	IDP8656	144.82
9983	TIDP5609	144.82
9984	IDP1430	144.82
9985	IDP8657	144.82
9986	IDP7763	144.82
9987	IDP8022	144.82
9988	IDP7223	144.82
9989	IDP9003	144.82
9990	TIDP3171	144.82
9991	IDP9108	144.82
9992	IDP7587	144.82
9993	TIDP7139	144.82
9994	TIDP2924	144.82
9995	IDP4499	144.82
9996	IDP8395	144.82
9997	IDP4465	144.82
9998	IDP8540	144.82
9999	akr1	144.82
10000	IDP7603	144.82
10001	IDP4765	144.82
10002	IDP7368	144.82
10003	IDP5865	144.82
10004	TIDP6190	144.82
10005	TIDP5509	144.82
10006	IDP4112	144.82
10007	gpm585	144.94
10008	pco123453	144.94
10009	gpm468a	144.94
10010	umc1195	144.94
10011	omt1	144.94
10012	IDP6792	145.06
10013	IDP6822	145.06
10014	IDP7416	145.06
10015	TIDP6156	145.06
10016	csu395a	145.32
10017	mir2	145.32
10018	umn361	145.34
10019	umc51b	145.34
10020	mir4(thp)	145.39
10021	bnlg2151	145.43
10022	IDP7494	145.46
10023	gpm347	145.46
10024	IDP8501	145.68
10025	IDP2424	145.7
10026	IDP4096	145.7
10027	TIDP6248	145.7
10028	umc1257	145.7
10029	agrr87a	145.86
10030	psu1a(spe)	145.9
10031	csu309(atpc)	145.94
10032	pza03488	146.05
10033	umc1628	146.81
10034	mHbrMT223-B73	146.87
10035	psr129b	147.9
10036	mab24	148
10037	csu747b(arf)	148.24
10038	bnlg107	148.7
10039	bnlg2191	148.7
10040	mab25	148.8
10041	mab26	149.2
10042	mads51	149.6
10043	rz698b(ppy)	149.75
10044	bcd221d	149.75
10045	gpm246a	151.1
10046	jpsb108	151.1
10047	gpm604a	151.13
10048	IDP1654	152.29
10049	IDP8071	152.29
10050	mmp65	152.6
10051	mab23	152.71
10052	IDP8369	152.71
10053	TIDP5461	152.71
10054	IDP4036	152.92
10055	IDP7622	153.13
10056	IDP649	153.13
10057	IDP501	153.13
10058	IDP4290	153.13
10059	IDP4534	153.13
10060	IDP2453	153.56
10061	IDP7293	153.56
10062	IDP7757	153.56
10063	sbp3	153.7
10064	l15	153.7
10065	IDP587	154.36
10066	IDP2428	155.05
10067	IDP4352	155.75
10068	IDP7017	156.44
10069	TIDP7127	156.44
10070	IDP8362	156.44
10071	CG996869	156.53
10072	gpm727b	156.94
10073	gpm717e	157.07
10074	IDP6983	157.13
10075	IDP4196	157.13
10076	gpm809a	157.27
10077	gpm826	157.37
10078	gpm661b	157.83
10079	gpm772b	157.89
10080	umc59f	158.19
10081	TIDP2935	158.29
10082	TIDP6510	158.29
10083	csu923(sec61)	158.7
10084	IDP8520	159.45
10085	IDP8095	159.45
10086	IDP8291	159.45
10087	mHbrBT150-Mo17	159.48
10088	npi393	160
10089	IDP1966	160.38
10090	IDP133	160.61
10091	IDP4297	160.61
10092	IDP8303	160.61
10093	IDP7343	160.61
10094	IDP6050	160.61
10095	IDP3780	160.61
10096	IDP4229	160.61
10097	IDP8480	161.6
10098	IDP4162	161.6
10099	uaz106a	161.6
10100	IDP4487	161.87
10101	TIDP3287	161.87
10102	IDP5064	162.14
10103	IDP4747	162.41
10104	IDP4318	162.41
10105	IDP392	162.41
10106	TIDP6194	164.13
10107	IDP1474	164.13
10108	IDP2497	164.54
10109	TIDP5416	164.54
10110	IDP6943	164.54
10111	TIDP3103	164.54
10112	IDP6900	164.54
10113	TIDP3025	164.54
10114	magi43861	164.54
10115	IDP4372	164.54
10116	IDP4880	164.54
10117	csu226b(elf1A)	164.79
10118	pgl1	165.16
10119	umc2604	165.18
10120	gpm369b	165.21
10121	pgl7	165.81
10122	pgl8	166.08
10123	pgl2	166.12
10124	pgl4	166.16
10125	pgl3	166.16
10126	pgl6	166.2
10127	csu199a	166.55
10128	umc2316	166.6
10129	umc1887	166.8
10130	gpm138a	167.09
10131	gpm501	167.12
10132	gpm185	167.15
10133	gpm200b	167.16
10134	AY104775	167.6
10135	gpm344e	167.6
10136	gpm137b	167.6
10137	gpm240a	167.62
10138	elfa10	168
10139	bnl(tas1i)	168.66
10140	gpm188a	169.34
10141	AY111964	171.2
10142	pzb01658	171.61
10143	gpm486a	171.77
10144	npi98b	171.84
10145	pg11	175.99
10146	php20856	179.22
10147	umc65a	181.9
10148	std6b(dba)	181.9
10149	bnlg480	181.94
10150	elfg1	181.98
10151	gst19	181.98
10152	gpm887b	182.71
10153	gpm363c	182.71
10154	umc1796	189.5
10155	umc1918	189.9
10156	ln1	190
10157	krp5	190.02
10158	TIDP4611	190.31
10159	IDP7016	190.31
10160	IDP2138	190.31
10161	rz476d	191.3
10162	IDP4303	191.47
10163	IDP7883	191.71
10164	IDP613	191.96
10165	IDP7637	191.96
10166	gpm390a	192.27
10167	nact11	192.35
10168	gpm824	192.35
10169	AY108825	192.53
10170	IDP4869	194.65
10171	Dt2	195.63
10172	npi223a	196.3
10173	IDP8221	196.33
10174	TIDP9241	198.01
10175	IDP7248	198.01
10176	umc1105	199
10177	IDP6913	199.02
10178	IDP7379	199.02
10179	IDP7780	199.02
10180	umc1979	200.3
10181	IDP7601	200.7
10182	TIDP3629	200.7
10183	TIDP5228	200.7
10184	umc1857	203.2
10185	umc2610	203.96
10186	AY109804	204.39
10187	gpm275b	204.98
10188	gpm539b	205.1
10189	gpm161	205.18
10190	gpm877	205.18
10191	gpm581a	205.41
10192	sgf101	205.41
10193	umc113b	205.46
10194	IDP62	206.17
10195	IDP3800	207.19
10196	IDP344	207.19
10197	umc204	207.48
10198	TIDP2772	207.76
10199	TIDP3184	207.76
10200	IDP5884	207.76
10201	rgpc74b	207.86
10202	AI737983	208.86
10203	bti31132a::Ac	210.71
10204	gpm716h	210.71
10205	gta107b	211.1
10206	gpm381d	211.12
10207	pl1	211.5
10208	ebe2	212.02
10209	agrr37a	212.03
10210	gta105	212.75
10211	phi124	215.51
10212	l11	215.98
10213	gpm674c	216.02
10214	gpm426c	216.02
10215	IDP7793	219.52
10216	IDP8170	219.52
10217	IDP8969	219.52
10218	IDP8090	219.52
10219	mmc0523	219.66
10220	opr3	220
10221	rz588b	220.05
10222	IDP8234	220.53
10223	TIDP3273	221.1
10224	TIDP6450	221.1
10225	anx1	222
10226	gpm22	222.93
10227	nip2b	223.6
10228	tug8	223.66
10229	su2	224
10230	IDP5906	224.23
10231	gpm555	226.53
10232	uaz160	228.51
10233	pza01029	228.6
10234	pza02396	228.6
10235	pza02048	228.6
10236	umc2006	228.9
10237	IDP8145	229.95
10238	IDP3793	229.95
10239	TIDP5796	229.95
10240	IDP9103	229.95
10241	IDP659	229.95
10242	IDP8224	229.95
10243	IDP8231	229.95
10244	umc248b	230.01
10245	pco136292	231.27
10246	IDP6010	231.52
10247	IDP7578	231.52
10248	IDP6025	231.52
10249	ork1	232
10250	agrr118a	232.64
10251	umc180(pep)	232.87
10252	gpm74	235.26
10253	npi253d	235.26
10254	rz144b	235.26
10255	umc2317	235.8
10256	IDP564	236
10257	dzs18	236.02
10258	vpp1	236.06
10259	dup1375	236.16
10260	mHbrBC119-Mo17	237.61
10261	rgpc643e	238.18
10262	uat2(noi)	238.18
10263	tda51	238.18
10264	gpm436	238.41
10265	isu61f	238.7
10266	pza01736	238.76
10267	TIDP3136	239.13
10268	tug6	239.6
10269	tug7	239.6
10270	npi617	239.6
10271	pic2a	239.6
10272	ici96	239.6
10273	npi224i	239.6
10274	uaz244a(prh)	239.6
10275	psr108	239.6
10276	spr9	240
10277	IDP9143	240.44
10278	TIDP4640	240.44
10279	IDP4247	240.44
10280	IDP6915	240.44
10281	npi265	240.8
10282	mHbrBG84-B73	240.8
10283	umc21	240.8
10284	pco139551	241.13
10285	bnlg1617	241.14
10286	IDP710	241.23
10287	IDP7207	241.23
10288	TIDP5476	241.23
10289	IDP7750	241.23
10290	IDP4119	241.23
10291	IDP2008	241.23
10292	AI665898	241.23
10293	IDP4521	241.23
10294	TIDP5744	241.23
10295	TIDP5843	241.23
10296	IDP7315	241.23
10297	magi82269	241.23
10298	AY107053	242.31
10299	isu111a	243.3
10300	bnlg1922	243.3
10301	IDP1699	243.3
10302	cl5367_1b	243.3
10303	IDP4741	243.3
10304	csu578a	243.79
10305	csu1083a	243.79
10306	tm20	244
10307	pebp11	244.4
10308	umc2318	244.7
10309	umc1614	244.75
10310	glp1	244.8
10311	tar1	244.9
10312	rfz1	245.2
10313	mHbrBA133-B73	245.25
10314	gpm666c	245.26
10315	pfk1	245.26
10316	pdi7	245.3
10317	cl28094_1	245.53
10318	TIDP2649	245.76
10319	magi71780	245.76
10320	TIDP3702	245.76
10321	TIDP5597	245.76
10322	gpm869	246.24
10323	rp8	246.4
10324	ufg11	248.1
10325	AY107517	248.75
10326	AY105479	248.75
10327	gpm498b	248.89
10328	umc2580	249.68
10329	pza00473	249.98
10330	chr117d	250.15
10331	ga2ox1	251.2
10332	uaz280c(ppp)	251.7
10333	krp9	252
10334	tubg2	252
10335	umc1795	252.09
10336	asg52c	252.44
10337	pco099975	252.44
10338	bnlg1154	253
10339	IDP1959	253
10340	gpm269a	253.29
10341	phi129	254.02
10342	umc1250	254.5
10343	TIDP3356	255.9
10344	csu382a(cld)	257.1
10345	IDP2409	258.91
10346	TIDP6179	258.91
10347	IDP8496	258.91
10348	umc1751	258.91
10349	TIDP5525	258.91
10350	TIDP5115	258.91
10351	TIDP5202	258.91
10352	IDP4145	258.91
10353	der3	260
10354	IDP3808	261.1
10355	IDP1444	261.1
10356	me5	261.1
10357	IDP6808	261.1
10358	TIDP7066	261.1
10359	TIDP5393	261.1
10360	TIDP6328	261.1
10361	IDP6866	261.1
10362	TIDP6548	261.1
10363	TIDP5817	261.1
10364	IDP6958	261.1
10365	IDP2391	261.1
10366	IDP4943	261.1
10367	IDP7859	261.1
10368	csu310(ptk)	262.11
10369	PCO146525	262.27
10370	csu225	262.79
10371	pza01618	262.9
10372	pza01552	262.9
10373	bnl3.03	263.97
10374	umc1826	267.7
10375	pt1	267.98
10376	mHbrMA92-B73	268.08
10377	sm1	268.88
10378	pox3	269.42
10379	gpm269d	269.42
10380	px5	269.42
10381	gpm242	269.64
10382	gpm33a	269.64
10383	cesa2	269.67
10384	T1-6a(6)	269.68
10385	umc265(ptk)	269.8
10386	csu259	269.8
10387	zag1	269.8
10388	gpm746d	270
10389	K6L2	270.04
10390	gpm750b	270.43
10391	gpm744a	270.74
10392	gpm858a	271.07
10393	umc1352a	271.5
10394	TB-6Lb(6)	271.99
10395	gpm844	272.58
10396	gpm681c	272.94
10397	AI665560	273.2
10398	ga2ox6	275.21
10399	TIDP5082	275.98
10400	IDP833	275.98
10401	IDP8030	275.98
10402	IDP5969	275.98
10403	umc2055	276.97
10404	rop3	276.98
10405	gpm727a	276.98
10406	umc2534a	277.02
10407	tip4a	277.02
10408	umc1413	277.1
10409	bnlg2249	278
10410	bcd221a	278.94
10411	IDP9036	279.28
10412	pza01884	279.52
10413	ptk1	280
10414	csu360(elf1A)	281.45
10415	umc1114	281.7
10416	IDP7827	282.58
10417	IDP8735	282.58
10418	IDP7321	282.58
10419	IDP7801	282.58
10420	TIDP5656	282.58
10421	mHbrMT243-Mo17	283.84
10422	IDP86	284.23
10423	TIDP5516	284.23
10424	umc1314	284.3
10425	TIDP6690	285.88
10426	TIDP2904	285.88
10427	IDP3981	285.88
10428	TIDP2785	285.88
10429	IDP3974	285.88
10430	IDP8644	285.88
10431	IDP5996	285.88
10432	IDP764	285.88
10433	IDP7736	285.88
10434	IDP503	285.88
10435	IDP4452	285.88
10436	TIDP2917	285.88
10437	IDP6042	285.88
10438	rps21a	285.88
10439	IDP7720	285.88
10440	IDP7703	285.88
10441	IDP7925	285.88
10442	IDP9000	285.88
10443	IDP775	285.88
10444	rgpc74a	286.14
10445	csu1065	286.14
10446	csu1189	286.67
10447	IDP843	287.14
10448	IDP6799	287.14
10449	TIDP3214	287.14
10450	IDP8101	287.14
10451	TIDP5559	287.14
10452	IDP129	287.14
10453	TIDP6154	287.14
10454	IDP9084	287.14
10455	IDP648	287.14
10456	IDP635	287.14
10457	gpm301	287.29
10458	mHbrBA135-B73	288.15
10459	PCO134814	290.6
10460	AY110542	290.6
10461	umc2508	290.81
10462	gpm926k	291.07
10463	gpm250b	291.91
10464	gpm882	291.91
10465	umc2631	292.86
10466	me2	293.69
10467	umc2141	295.4
10468	gpm712a	295.56
10469	sod3	295.6
10470	elfa2	296
10471	uky3b(P450)	296.1
10472	npi330(me)	296.1
10473	elfa3	296.1
10474	AY110435	296.3
10475	dhn1	296.4
10476	umc1379	297.1
10477	csu16b	297.12
10478	IDP4314	297.43
10479	npi560	299.2
10480	pza02187	300.35
10481	npi294c	301.8
10482	csu807b	301.8
10483	csu60a	301.8
10484	csu575(elf1A)	301.8
10485	csu236	301.8
10486	TIDP6095	301.84
10487	TIDP2950	301.84
10488	IDP8372	301.84
10489	IDP4404	301.84
10490	TIDP6099	301.84
10491	IDP7332	301.84
10492	TIDP6486	301.84
10493	IDP8945	301.84
10494	umc1388	302
10495	esp5	302.04
10496	esp1	302.04
10497	gpm390b	302.86
10498	bnl15.37a	303.02
10499	pza02478	303.5
10500	mmp62	304.1
10501	umc2040	304.16
10502	IDP3886	306.02
10503	IDP8709	306.02
10504	TIDP3371	306.02
10505	IDP6023	306.02
10506	TIDP5494	306.02
10507	TIDP5151	306.02
10508	pseudo-hyd2	308
10509	cl39957_1	308
10510	cps2	308
10511	npi580b	308.3
10512	npi616a	308.3
10513	uaz220(elf)	310.55
10514	pge20	310.55
10515	agrr261	310.57
10516	AY110260	310.7
10517	K6L3	310.98
10518	gpm109a	310.98
10519	tan1	310.98
10520	umc2065	311.07
10521	npi252	312
10522	mHbrBT75-Mo17	312.05
10523	bcd855b(ext)	312.1
10524	csu760a	312.1
10525	umc46	312.1
10526	csu666(his2A1)	312.1
10527	mmc0241	312.78
10528	gpm599a	312.85
10529	dup400(pac)	313.37
10530	pzb00942	313.61
10531	pzb01308	313.61
10532	jpsb107b	314
10533	AY109873	314.8
10534	su4	315
10535	mlo8	315.08
10536	gst41	315.08
10537	kch2	315.12
10538	rmr1	315.4
10539	bnlg1174a	315.4
10540	ufg16	315.4
10541	mHbrMT102-B73	315.45
10542	chs562	317.48
10543	IDP5030	317.79
10544	IDP7508	317.79
10545	IDP8109	317.79
10546	TIDP5534	317.79
10547	IDP7443	317.79
10548	gpm709b	318.64
10549	umc2321	319
10550	w1	319.99
10551	bnlg1702	320.7
10552	pco149393	321.43
10553	csu158b(eno)	321.57
10554	AY110873	321.9
10555	mHbrMA147-B73	322.55
10556	csu812	322.67
10557	umc2320	322.9
10558	bcd454a	323.5
10559	csu1101a	323.5
10560	csu1095	323.5
10561	pdk1	323.5
10562	psei5	324
10563	dxs1	324
10564	mbd120	324
10565	gpm579	326.38
10566	mbd101b	327.04
10567	chr116a	329.97
10568	csu581b(tua)	330.71
10569	rgpc43b	330.71
10570	IDP2375	330.99
10571	cdo771	331.61
10572	IDP3897	332.07
10573	TIDP4663	332.68
10574	AY107881	332.68
10575	IDP7916	332.68
10576	IDP7450	332.68
10577	umc137b	333.1
10578	bnl17.26	333.1
10579	TIDP3080	333.76
10580	umc1462	335.45
10581	IDP8048	336.37
10582	IDP8070	338.1
10583	IDP4281	338.1
10584	umc1805	339.63
10585	pco140565	339.63
10586	w14	339.98
10587	IDP8746	340.49
10588	pza02436	341.72
10589	npi63b	342.7
10590	npi38	342.7
10591	npi608	342.7
10592	IDP479	343.07
10593	IDP7501	343.52
10594	fdx6	344
10595	bnl5.47a	344.51
10596	uaz209	344.51
10597	pza02472	345.89
10598	nc013	347.19
10599	AW036917	347.89
10600	IDP4225	348.73
10601	IDP8384	348.73
10602	gpm706e	348.84
10603	TIDP3557	349.38
10604	IDP4302	349.38
10605	TIDP3257	349.38
10606	TIDP5295	349.38
10607	gpm193a	349.71
10608	TIDP2966	350.03
10609	IDP6763	350.03
10610	gpm426b	350.58
10611	TIDP3588	351.33
10612	gpm652b	351.36
10613	gpm191	353.14
10614	umc1474	353.14
10615	rz455b	355.45
10616	IDP874	356.75
10617	IDP4696	358.66
10618	bnl8.06b	359.63
10619	gpm896a	360.14
10620	uaz400	362
10621	uaz121a	362.4
10622	php10016a	364.23
10623	rz67a	366.4
10624	cdo113c	366.4
10625	mmp145	367.4
10626	IDP4520	368.68
10627	isu1410i	369.13
10628	gpm490a	370.52
10629	IDP8067	371.3
10630	bnl17.22	371.79
10631	gpm9	372.12
10632	TIDP3268	373.21
10633	ras8A2	373.8
10634	bnlg1732	373.8
10635	gpm729	373.83
10636	IDP7652	374.4
10637	TIDP3536	374.4
10638	magi92568	374.4
10639	IDP8418	375.12
10640	rz444d	375.8
10641	nfy2	376
10642	bnlg1443	376.1
10643	IDP330	376.31
10644	IDP1427	377.7
10645	IDP4165	377.7
10646	IDP77	377.7
10647	IDP4978	377.7
10648	magi87132	377.7
10649	IDP8285	377.7
10650	mmp150	378.4
10651	AI737346	378.99
10652	cdo312b	378.99
10653	bnlg345	379
10654	umc152c	380.14
10655	gpm631	384.07
10656	cdo89(aat)	385.8
10657	umc38a	385.8
10658	roa1	385.8
10659	pco126260	386.55
10660	expa5	388
10661	umc1912	388.7
10662	gpm795	389.1
10663	bnl8.08c	390.48
10664	umc1859	391.4
10665	gpm186b	391.97
10666	IDP7503	392.04
10667	IDP3915	393.43
10668	umc1463	393.9
10669	umc160a	393.92
10670	uaz256	393.92
10671	umc1762	394.1
10672	IDP4734	394.81
10673	IDP6742	394.81
10674	IDP588	394.81
10675	IDP683	394.81
10676	fcr2	396
10677	umc1424	396.01
10678	pco093173	396.46
10679	CL10251_1	396.78
10680	sdg111a	396.84
10681	gtb101	396.84
10682	gpm424c	397
10683	IDP2396b	397.13
10684	IDP8349	397.13
10685	IDP6845	397.13
10686	gpm908a	397.96
10687	dup1373	398.11
10688	cal1	398.4
10689	psei3	398.5
10690	umc2162	398.5
10691	gpm34j	398.77
10692	gpm796b	399.25
10693	gpm908b	399.41
10694	bcd738a(pgk)	400.3
10695	IDP873	400.83
10696	IDP7633	400.83
10697	cenH3	400.83
10698	IDP148	400.83
10699	pco110617	400.84
10700	mmp1	401.7
10701	IDP7545	402.22
10702	magi90514	402.22
10703	IDP6914	402.22
10704	TIDP3683	402.22
10705	TIDP3587	402.22
10706	IDP4322	402.22
10707	TIDP5750	402.22
10708	IDP7619	402.22
10709	TIDP5643	402.22
10710	TIDP5679	402.22
10711	TIDP4595	402.22
10712	glb3	404
10713	umc2322	404.4
10714	umc138a	404.53
10715	cdo64c	404.53
10716	asg50a	404.53
10717	cdo548	404.53
10718	ufr1(cal)	404.53
10719	cdo348a	404.53
10720	gpm183a	406.26
10721	gpm650	409.76
10722	pco141133	409.76
10723	umc1520	410.18
10724	AY104923	410.3
10725	sir1	412
10726	gpm186a	412.5
10727	umc2389	413.09
10728	npi102	413.1
10729	npi67	413.1
10730	bnl8.08j	413.28
10731	npi280	413.28
10732	bnl5.62e	413.28
10733	trh1	416
10734	IDP4761	418.41
10735	rz206a	419.44
10736	uaz19d	419.6
10737	lim379	420.4
10738	IDP1950	420.72
10739	IDP7612	420.72
10740	TIDP3405	420.72
10741	IDP9065	420.72
10742	IDP9140	420.72
10743	IDP7753	420.72
10744	IDP9079	420.72
10745	IDP8063	420.72
10746	TIDP5707	420.72
10747	TIDP5774	420.72
10748	IDPelo3	420.72
10749	gpm494	422.41
10750	gpm922i	422.41
10751	gpm785	422.51
10752	gpm922b	422.55
10753	gte101	422.62
10754	lim151	423
10755	gpm186c	423.47
10756	umc2538	423.54
10757	php20904	423.9
10758	AY105728	426.4
10759	rop6	426.8
10760	IDP9025	427.2
10761	TIDP3306	427.2
10762	AY105785	427.2
10763	IDP2427c	427.2
10764	IDP2427b	427.2
10765	IDP2427a	427.2
10766	uaz251d(rpS11)	427.21
10767	pebp7	428
10768	gpm733b	428.07
10769	psr162	428.4
10770	umc2375	428.96
10771	magi10013	430.02
10772	hb2	433.14
10773	IDP2001	433.14
10774	csu841a	433.9
10775	TIDP5592	434.18
10776	IDP7847	434.18
10777	gpm299b	434.35
10778	gpm340a	434.35
10779	gpm776c	434.35
10780	umc2170	435.1
10781	gpm197a	435.1
10782	sat3	435.12
10783	TIDP8791	435.93
10784	IDP8557	435.93
10785	TIDP6084	435.93
10786	IDP7493	435.93
10787	TIDP2808	435.93
10788	IDP3956	435.93
10789	IDP6762	435.93
10790	IDP7718	435.93
10791	bnl17.12	436.87
10792	hex2	440
10793	prf1	441.6
10794	asg6a	441.8
10795	TIDP5196	442.45
10796	IDP1406	442.45
10797	TIDP3350	442.45
10798	TIDP4614	442.45
10799	magi112289	443.38
10800	IDP9080	443.38
10801	IDP8562	443.38
10802	TIDP4579	443.38
10803	TIDP5379	443.38
10804	IDP8108	443.38
10805	umc237	443.89
10806	umc1296	443.89
10807	hsp101	444
10808	hox2	444
10809	umc132a(chk)	444.2
10810	IDP7454	444.94
10811	IDP1476	444.94
10812	IDP7726	444.94
10813	TMR47	444.94
10814	IDP8326	444.94
10815	TIDP5588	444.94
10816	TIDP3104	444.94
10817	csu238b(apx)	444.99
10818	cl34961_1	445.72
10819	mis1	446
10820	hdt103	446.21
10821	prh12	446.45
10822	nfa102a	447.54
10823	mmp50	448.5
10824	phi299852	450.7
10825	gpm10b	450.87
10826	IDP8289	452.44
10827	mlg3	452.7
10828	umc266c(ptk)	452.77
10829	gpm393b	453.96
10830	gpm430a	455.86
10831	npi9	460.16
10832	npi260	460.16
10833	bcd828b(atpb)	460.55
10834	umc1490	466.5
10835	dupssr15	466.51
10836	gpm445a	467.46
10837	asg18	468.34
10838	TIDP3272	470.87
10839	IDP8054	470.87
10840	AY110400	472.3
10841	umc71b	472.47
10842	IDP6749	473.69
10843	TIDP4647	473.69
10844	magi56047	473.69
10845	IDP6606	473.69
10846	TIDP6558	473.69
10847	TIDP2750	473.69
10848	IDP6865	473.69
10849	IDP6587	476.5
10850	IDP5908	476.5
10851	asg47	478.4
10852	npi419a	481
10853	umc2323	483.5
10854	atp2	484
10855	qsox1	484
10856	magi75795	484.31
10857	cl22071_1	484.54
10858	TIDP5112	487.75
10859	gpm728a	487.75
10860	IDP6766	487.75
10861	IDP5009	487.75
10862	TIDP5222	487.75
10863	IDP9005	489.25
10864	IDP7180	489.25
10865	IDP7155	489.25
10866	mmp113	491.8
10867	IDP8487	495.56
10868	mHbrBT256-B73	495.86
10869	csu928	496.14
10870	IDP2448a	498.27
10871	TIDP2711	498.27
10872	TIDP3637	498.27
10873	AY109797	498.7
10874	AY104289	501.2
10875	umc2165	502.9
10876	umc1897	503.36
10877	bnlg1759a	503.4
10878	cl42689_2	503.58
10879	umc42c	504.45
10880	gpm239b	504.8
10881	umc1350	504.8
10882	psah1	504.89
10883	pzb01222	506.65
10884	umc238a	507.64
10885	umc246	507.64
10886	gpm289b	507.74
10887	ras11C3	508
10888	gpm378	510.06
10889	bnlg1740	510.6
10890	umc1779	510.6
10891	wox9c	512
10892	uaz81	513.8
10893	umc62	513.8
10894	ufg(vp2274b)	513.8
10895	lhcb7	514.04
10896	IDP9020	517.51
10897	IDP7714	519.02
10898	TIDP3690	519.02
10899	IDP4010	519.02
10900	cl2592_1	519.25
10901	IDP3790	519.92
10902	gpm881	521.82
10903	gbf1	521.9
10904	IDP4703	526.21
10905	npi561	526.8
10906	idh2	526.81
10907	npi597a	526.81
10908	uaz269d(kri)	526.81
10909	TIDP5682	528.6
10910	gpm814	529.18
10911	umc133b	529.38
10912	uaz229	529.38
10913	uaz123c	529.38
10914	umc1621	530.34
10915	IDP4704	531.3
10916	bnlg1136a	531.8
10917	tsh1	532.7
10918	php20599	532.8
10919	umc2544	534.1
10920	cdo1160d(kri)	534.29
10921	mmp105	534.6
10922	umc1653	534.6
10923	csu293	535.92
10924	csu291	535.92
10925	agp2	536.4
10926	gpm838b	536.4
10927	afd1	536.51
10928	magi16737	536.68
10929	TIDP5311	536.68
10930	gpm283a	537.93
10931	IDP4449	539.38
10932	magi77714	539.38
10933	TIDP2736	539.38
10934	gpm44a	539.81
10935	cdo346b	539.83
10936	cdo393	539.83
10937	tdy1	540
10938	TIDP5754	540.28
10939	pza01875	541.3
10940	PCO068526	541.61
10941	gpm582	541.68
10942	chr118	541.74
10943	TIDP2987	542.67
10944	gpm717c	542.7
10945	umc2059	542.7
10946	TIDP5155	543.57
10947	magi98411	543.57
10948	ago104	544.01
10949	TIDP5710	544.47
10950	IDP3823	544.47
10951	IDP3901	544.47
10952	hir3	544.5
10953	isu140a	545.37
10954	TIDP3595	545.37
10955	IDP800	545.37
10956	cdo345c	545.8
10957	pza02815	545.89
10958	cdo202a(mcf)	548.7
10959	mHbrMC140-B73	553.05
10960	mdh2	554.61
10961	phi123	564.2
10962	asg7a	573.3
10963	umc28	573.3
10964	telomere6L	580
10965	gpm660b	580.38
10966	umc1248	580.44
10967	csu68a(mcf)	587.2
10968	phi089	601.86
10969	uaz240b	602.06
10970	agrr213	626.31
10971	uor1a(rpS12)	629.38
10972	umc167b	655.63
10973	bnlg1521	660.83
10974	umc134a	675.7
10975	umc1127	683.13
chr=7
lg=7
10976	telomere7S	0
10977	krp11	0
10978	hsp3	0
10979	umc2177	0
10980	alt7	2
10981	bnl25	2.05
10982	csu582	2.7
10983	pco096998	4.19
10984	umc1788a	4.19
10985	IDP3776	5.92
10986	gpm876	6.85
10987	IDP1417	8.42
10988	mads3	13.6
10989	cka4	13.8
10990	gpm926d	16.15
10991	IDP1688	18.44
10992	TIDP6376	18.96
10993	bnlg1367	19.38
10994	bnlg1686	19.38
10995	npi567	20.65
10996	gpm926l	21.5
10997	TIDP6453	23.63
10998	IDP4466	23.63
10999	gpm837	23.87
11000	gpm752c	24.2
11001	ppr2	25.19
11002	umc1642	27.2
11003	umc1378	27.4
11004	gpm12	28.33
11005	IDP3789	31.01
11006	IDP106	31.3
11007	IDP8591	31.3
11008	rs1	36.25
11009	pge5c	36.25
11010	npi576a	36.25
11011	IDP1462	38.33
11012	IDP3896	42.06
11013	umc1672	43.8
11014	IDP8531	43.82
11015	TZmPAK1a	43.82
11016	bnlg1642	44.51
11017	psk1	45
11018	umc1426	47.8
11019	umc2629	49.03
11020	gpm339d	51.41
11021	gpm33d	51.87
11022	prp4	53.04
11023	bnlg2132	53.3
11024	IDP82	56.16
11025	IDP9129	56.16
11026	IDP6754	56.16
11027	TIDP8858	56.16
11028	sudh1	56.16
11029	umi11	56.16
11030	knox8b	59.05
11031	rgpg124b	60.88
11032	myb45	61.3
11033	TIDP4658	62.47
11034	csu251a	65.76
11035	IDP5058	67.43
11036	umc1840	67.43
11037	IDP2360	67.43
11038	mmc0171	68.14
11039	IDP1692	68.42
11040	IDP7524	68.42
11041	si945036H05	68.65
11042	AY104465	69.1
11043	psa6	69.1
11044	agrc261	69.28
11045	ms22	70
11046	TIDP8769	70.66
11047	IDP6874	70.66
11048	IDP8039	70.66
11049	IDP9092	71.72
11050	IDP6589	71.72
11051	IDP4412	71.72
11052	IDP6590	71.72
11053	IDP7040	71.72
11054	IDP497	71.72
11055	IDP80	71.72
11056	IDP4334	71.77
11057	fnr2	71.93
11058	go1	72
11059	php20581a(tb)	74.2
11060	gst6	74.92
11061	IDP4854	79.15
11062	IDP4171	79.15
11063	cuny12	80.05
11064	php20558b	82.18
11065	w17	83.04
11066	bnlg1292	85.12
11067	IDP7880	85.56
11068	magi102888	85.56
11069	phm3078	86.15
11070	AW308691	86.3
11071	lc12	86.48
11072	IDP4711	87.31
11073	TIDP2663	87.31
11074	nced5	88
11075	gpm47	88.98
11076	gpm124a	88.98
11077	IDP5980	89.06
11078	IDP7871	90.81
11079	gpm442b	90.99
11080	hda110	90.99
11081	umc2364	91.39
11082	IDP336	91.39
11083	crp4	92
11084	umc1159	92
11085	bnlg2160a	92.61
11086	pza01909	92.78
11087	isu84c	93.3
11088	IDP4082	93.72
11089	IDP4953	95.42
11090	agrc36	96.28
11091	agrr128	96.28
11092	gpm25b	96.77
11093	uaz20b	97.21
11094	isu67	99.15
11095	TIDP2919	99.23
11096	pco127742	100.83
11097	cdo353a	101.63
11098	csu486b	102.46
11099	uaz83	104.38
11100	csu810b	106.77
11101	npi400a	106.77
11102	csu129	106.77
11103	csu374a	106.77
11104	gpm57	107.49
11105	IDP520	107.49
11106	umc2392	109.52
11107	mmp18	113.4
11108	umc235	113.66
11109	gpm913a	114.61
11110	pco086679	117.33
11111	mmp81	118.5
11112	TIDP2658	119.89
11113	magi108570	119.89
11114	IDP1624	119.89
11115	tsa1	122
11116	IDP2585	122.4
11117	o2	122.4
11118	IDP6849	122.4
11119	IDP8432	122.4
11120	IDP7461	122.4
11121	TIDP6712	122.4
11122	csu93d	122.4
11123	uaz7b	122.4
11124	IDP9061	122.4
11125	IDP6969	122.4
11126	met1	123.43
11127	umc1270	123.5
11128	gpm281b	123.62
11129	umc1428	123.72
11130	gpm408f	124.92
11131	gpm680	124.92
11132	gpm670c	124.92
11133	his1a	125.2
11134	csu611b(grp)	125.2
11135	hon102	126.17
11136	umc1632	126.3
11137	meg2	126.8
11138	meg4	126.8
11139	gpm670f	127.14
11140	trh2	127.2
11141	meg1	127.2
11142	meg5	127.2
11143	umc2325	127.6
11144	dxs2	128
11145	csu794	129.5
11146	IDP8094	130.44
11147	TIDP9214	130.44
11148	TIDP3259	130.44
11149	IDP4831	130.44
11150	IDP7626	130.44
11151	IDP9113	130.44
11152	y8	131.27
11153	asg34a(msd)	132
11154	gpm670b	135.39
11155	isu1410c	135.45
11156	npi500	135.45
11157	mpik4a	135.45
11158	npi28	135.45
11159	npi596	135.45
11160	npi294b	135.45
11161	uaz19b	135.45
11162	ast(dcm1)	135.45
11163	v5	136.51
11164	gpm365b	142.83
11165	pzb01228	145.48
11166	gta101a	148.5
11167	in1	148.5
11168	gpm34f	148.65
11169	umc1036	149.21
11170	TIDP5499	149.27
11171	gpm804	151.5
11172	rcm1	151.99
11173	embp1	152
11174	bnlg1200	152
11175	rps1	152.04
11176	umc1401	153
11177	vp9	153.2
11178	umc1986	153.3
11179	smt1	153.6
11180	cesa4	154
11181	sgo1	154
11182	zpl2b	154.4
11183	umc2326	154.8
11184	ost1	154.8
11185	mmp75	155.2
11186	gpm273b	155.21
11187	mmc0162	155.5
11188	kpp1	155.8
11189	umc1978	156.9
11190	pco103663	157.34
11191	mHbrBA351-B73	157.89
11192	umc2327	158
11193	mHbrBC98-Mo17	158.4
11194	psu2(bZip)	158.51
11195	mHbrMT262-Mo17	158.91
11196	sdg101	158.92
11197	gpm176	159
11198	IDP8417	159.87
11199	sid1	161
11200	pza03344	161.08
11201	csu4b	161.12
11202	npi44	161.77
11203	npi470(a1)	161.77
11204	npi316b	161.77
11205	npi388	161.77
11206	mHbrBC176-Mo17	162
11207	AY105589	162.4
11208	pco072268	163.67
11209	umc2554	163.92
11210	gpm145d	164.63
11211	gpm836	165.15
11212	gpm831	165.45
11213	TIDP5483	166.34
11214	IDP4800	166.34
11215	npi600	167.4
11216	uaz64a	167.4
11217	tug9	167.4
11218	gpm754c	167.63
11219	TIDP5479	168.11
11220	umc1927	168.5
11221	gpm226	168.75
11222	IDP5977	169.52
11223	IDP4723	169.52
11224	mHbrMG200-Mo17	170.28
11225	IDP353	170.48
11226	pco125513	170.5
11227	gpm620c	170.5
11228	npi564	170.54
11229	cda1	170.75
11230	crt2	170.8
11231	pco098114	171
11232	bgaf1	171.04
11233	IDP4903	171.08
11234	cesa8	171.08
11235	IDP8684	171.08
11236	TIDP5508	171.08
11237	umc1339	171.1
11238	IDP84	171.1
11239	gpm187b	171.19
11240	npi568	171.56
11241	TB-7Sc(7)	172
11242	w16	172
11243	gpm754b	172.25
11244	mHbrMT97-Mo17	173.16
11245	gpm359e	173.87
11246	phm15501	173.99
11247	gpm154	174.04
11248	gpm398b	174.06
11249	gpm231	174.1
11250	bcd98i	174.17
11251	tug5	174.17
11252	umc(nabp1)	174.17
11253	uaz268b	174.17
11254	ucsd81c(zag2)	174.17
11255	php20690b	174.17
11256	npi367a	174.17
11257	gpm106b	174.34
11258	bcd855d(ext)	174.37
11259	csu848b(vpp)	174.74
11260	bcd1087b	174.74
11261	bnl5.33g	174.74
11262	tda45	174.74
11263	uaz352a	174.74
11264	npi294e	174.74
11265	pco136000	175.14
11266	pco125437	175.14
11267	pza00132	175.93
11268	mab21	176
11269	rz509a(mip)	176.11
11270	gbss1b	176.4
11271	phm4353	176.58
11272	AY110576	176.8
11273	cesa7	177
11274	gpm671b	177
11275	gpm679	177
11276	IDP6955	177.09
11277	IDP8300	177.09
11278	IDP1643	177.09
11279	TIDP5531	177.09
11280	TIDP6242	177.09
11281	TIDP6454	177.09
11282	TIDP5681	177.09
11283	IDP5916	177.09
11284	TIDP6460	177.09
11285	IDP8247	177.09
11286	sdg136	177.87
11287	umc270	177.93
11288	gpm327b	177.97
11289	IDP767	177.99
11290	AY110473	178
11291	umc112b	178.23
11292	umc193c(orp)	178.53
11293	cyp6	179.9
11294	bnlg1003	180.5
11295	bnlg1094	180.5
11296	zpc2	180.99
11297	IDP7869	181.05
11298	TIDP3068	181.05
11299	TIDP5802	181.05
11300	IDP7758	181.16
11301	IDP7693	181.16
11302	mmp187	181.3
11303	gpm237	181.83
11304	nbp1	182
11305	cncr2	182.39
11306	caf1	182.41
11307	psr371b	182.8
11308	IDP7656	182.82
11309	IDP7274	182.82
11310	pip2f	182.89
11311	pip2e	182.89
11312	pza01936	182.89
11313	AY106170	182.89
11314	AY109061	182.89
11315	TB-7Lb(7)	182.98
11316	ufg121	183.1
11317	gpm400	183.39
11318	umc1666	183.4
11319	umc1879	183.4
11320	mHbrBT103-B73	183.49
11321	npi30	183.7
11322	uaz187	183.7
11323	psr3a	183.7
11324	npi216d	183.7
11325	npi277b	183.7
11326	npi111	183.7
11327	npi430	183.7
11328	npi48	183.7
11329	uaz143	183.7
11330	rif1	184
11331	expb4	184
11332	cent7	184.1
11333	mmp26	184.4
11334	IDP3888	184.59
11335	rz698e(ppy)	185
11336	agrr49	185.08
11337	AY106513	185.26
11338	bnl17.13a	185.48
11339	rny(pcr)d	185.48
11340	ufg1	185.48
11341	csu7a	185.48
11342	ucsd141a	185.48
11343	rz698d(ppy)	185.6
11344	si605085g01	185.88
11345	pza01445	185.88
11346	umc1409	185.88
11347	pza03723	185.88
11348	bnlg1247	186.3
11349	ppt2	186.4
11350	bnlg2233	186.5
11351	epl101	187.24
11352	vef101a	187.64
11353	umc1433	187.91
11354	pco076481	187.91
11355	pza01607	187.91
11356	phm4818	187.91
11357	bnlg1380	188.1
11358	bnlg1759b	188.1
11359	bnlg398	188.1
11360	umc1549a	189.66
11361	IDP9119	189.88
11362	IDP247	189.88
11363	IDP4080	189.88
11364	IDP4807b	189.88
11365	IDP8565	189.88
11366	IDP718	189.88
11367	bnlg1792	190.4
11368	bnlg2203	190.6
11369	pep4	191.04
11370	hat1	191.99
11371	sdg110a	191.99
11372	ras11C2	192
11373	AY109809	192.5
11374	pza02291	194.03
11375	pco111635	194.03
11376	pza03361	194.34
11377	uaz173	194.62
11378	npi224a	194.62
11379	lim333	195.6
11380	IDP8991	196.36
11381	TIDP7144	196.36
11382	TIDP2647	196.36
11383	IDP8575	196.36
11384	TIDP5701	196.36
11385	TIDP3105	196.36
11386	TIDP9222	196.36
11387	IDP8619	196.36
11388	magi111919	196.36
11389	IDP7199	196.36
11390	IDP3971	196.36
11391	TIDP5120	196.36
11392	umc2596	197.15
11393	agrr267a	197.68
11394	vdac1b	200
11395	CL4745_2	202.56
11396	TIDP6308	202.83
11397	TIDP5141	202.83
11398	TIDP7118	202.83
11399	TIDP5773	202.83
11400	IDP4686	202.83
11401	IDP8329	202.83
11402	TIDP2895	202.83
11403	IDP4789	202.83
11404	TIDP2661	202.83
11405	IDP4158	202.83
11406	TIDP7055	202.83
11407	TIDP5527	202.83
11408	TIDP5162	202.83
11409	TIDP7059	202.83
11410	IDP4375	202.83
11411	IDP8138	202.83
11412	pza02018	204.23
11413	IDP7311	204.59
11414	IDP2464	204.59
11415	IDP8186	204.59
11416	TIDP5738	204.59
11417	IDP7755	204.59
11418	umc1932	204.8
11419	agrr168	206.08
11420	agrr241	207.58
11421	agrc203	207.58
11422	pza01113	208.31
11423	mHbrMA204-Mo17	208.64
11424	IDP365	209.53
11425	IDP824	209.53
11426	TIDP5676	209.89
11427	IDP7644	209.89
11428	IDP8015	209.89
11429	bnl15.40	210.28
11430	IDP3994	211.66
11431	IDP2524	211.66
11432	IDP3810	211.95
11433	IDP837	211.95
11434	TIDP6484	212.04
11435	IDP2359b	212.04
11436	IDP4870	212.04
11437	IDP4974	212.04
11438	TIDP5404	212.04
11439	IDP4540	212.04
11440	IDP7174	212.04
11441	TIDP8752	212.04
11442	IDP3795	212.04
11443	IDP7787	212.04
11444	mn2	212.76
11445	cdo678a	212.84
11446	cdo407	212.84
11447	cdo662b	212.84
11448	cdo544a	212.84
11449	cdo680b	212.84
11450	bcd450c	213.01
11451	yuc5	213.25
11452	pco095997	213.26
11453	gpm143a	213.53
11454	IDP311	213.57
11455	IDP639	213.57
11456	IDP93	213.57
11457	TIDP5413	213.57
11458	TIDP6685	213.57
11459	rz413	214.96
11460	rz617	214.96
11461	27gzein	215.07
11462	ciw(S10)	215.5
11463	uaz68a(zp19)	215.5
11464	ufg(inv1A)	215.5
11465	csu11a	215.5
11466	uaz87	215.5
11467	csu81a(ank)	215.5
11468	csu936	215.5
11469	csu233	215.5
11470	csu919b	215.5
11471	csu281a	215.5
11472	csu241c	215.5
11473	uaz84	215.5
11474	uaz85	215.5
11475	uaz88	215.5
11476	uaz86	215.5
11477	zp50	215.52
11478	magi73349	216.05
11479	IDP8366	216.05
11480	IDP4485	216.05
11481	IDP7339	216.05
11482	TIDP5205	216.05
11483	TIDP3195	216.05
11484	IDP7896	216.05
11485	IDP4801	216.05
11486	IDP7279	216.05
11487	IDP4937	216.05
11488	IDP4168a	216.05
11489	IDP4341	216.05
11490	TIDP3385	216.05
11491	TIDP9167	216.05
11492	TIDP8828	216.05
11493	IDP4483	216.05
11494	pza01933	218.5
11495	gpm505	219.44
11496	umc2572	222.45
11497	IDP4950	222.67
11498	zpb36	225.07
11499	agrr265a	227.04
11500	agrc914	227.04
11501	AY109968	228.7
11502	gpm18	228.98
11503	gpm536b	231.02
11504	IDP6039	231.77
11505	IDP4346	231.77
11506	gpm445b	236.88
11507	TIDP3720	238.39
11508	IDP7786	238.39
11509	IDP8670	238.39
11510	IDP5072	238.39
11511	IDP8675	238.39
11512	IDP7182	238.39
11513	mHbrMG194-B73	239.21
11514	TIDP8862	240.87
11515	cl36395_1	244.29
11516	umc1983	244.3
11517	umc136	245.09
11518	umc2142	246.3
11519	umc1138	247.7
11520	umc1929	249.1
11521	umc2057	249.87
11522	IDP872	249.97
11523	IDP5002	249.97
11524	TIDP3642	249.97
11525	npi112a	250.3
11526	npi391	250.3
11527	IDP7963	250.65
11528	TIDP5822	251.68
11529	magi6877	251.68
11530	rs4	252
11531	IDP6002	252.02
11532	mus3	252.4
11533	umc1787	252.4
11534	ra1	252.6
11535	umc2092	252.9
11536	IDP6809	252.93
11537	IDP4469	252.93
11538	magi14814	253.01
11539	IDP575	253.01
11540	IDP4428a	253.01
11541	IDP3922	253.27
11542	IDP7577	253.27
11543	magi20317	253.27
11544	o5	253.96
11545	cesa12	254
11546	PCO115023	254.02
11547	IDP9043	254.3
11548	hct11	254.3
11549	TIDP5798	254.3
11550	TIDP7077	255.33
11551	TIDP7065	255.33
11552	TIDP6643	255.33
11553	TIDP6529	255.33
11554	TIDP6569	255.33
11555	IDP8732	255.33
11556	IDP6886	255.33
11557	IDP8446	255.33
11558	gpm781	255.77
11559	gl1	256
11560	IDP754	256.36
11561	gpm860	256.71
11562	his2b1	258
11563	gpm149	258.17
11564	alt5	258.17
11565	gz50	258.4
11566	zp27	258.4
11567	umc1393	258.4
11568	umc258	259
11569	umc98b	259
11570	les9	259.08
11571	ccp2	259.25
11572	IDP5060	259.86
11573	IDP7574	259.86
11574	IDP6011	259.86
11575	TIDP3675	259.86
11576	IDP8197	259.86
11577	mon03068::Ac	260.73
11578	cdo218b	261.5
11579	umc5b	261.5
11580	uaz89	261.5
11581	rz422	261.5
11582	chs606	261.5
11583	ucsd107b	261.5
11584	ias9a	261.5
11585	npi221a	261.52
11586	isu86	262.5
11587	IDP3954	263.36
11588	IDP4053	263.36
11589	IDP3933	264.29
11590	zim28	264.83
11591	IDP4209	265.05
11592	IDP4336	265.05
11593	mmp21	265.3
11594	umc2556	265.3
11595	agrr111a	267.27
11596	agrc333b	267.27
11597	uaz224(eif2)	268.43
11598	npi47b	268.43
11599	uaz123a	268.43
11600	IDP7231	268.71
11601	TIDP8760	268.71
11602	IDP4113	268.71
11603	IDP4794	269.16
11604	TIDP2851	270.99
11605	IDP4192	270.99
11606	IDP6807	270.99
11607	IDP1424	271.19
11608	IDP8414	271.75
11609	pdi8	272
11610	mrpa2	272
11611	asc1	272.51
11612	IDP6980	272.51
11613	umc2617	272.84
11614	TIDP5555	276.78
11615	TIDP5704	276.78
11616	agrr174	277.81
11617	ufg54	280.5
11618	ufg65	280.7
11619	bnlg657	284.13
11620	gpm793	284.51
11621	bnlg1164	284.78
11622	pza02365	284.8
11623	bnlg1022a	284.92
11624	cdo412b	285.4
11625	IDP5896	285.93
11626	IDP4730	285.93
11627	TIDP6184	285.93
11628	TIDP3240	285.93
11629	bnlg1808	286.3
11630	gpm289e	288.2
11631	TIDP3397	288.32
11632	IDP4429	288.32
11633	umc1881	288.35
11634	umc116a	288.9
11635	mmp127	290.2
11636	umc2531	291.04
11637	IDP4952	291.72
11638	IDP7194	291.72
11639	gpm30b	291.72
11640	IDP7962	291.72
11641	TIDP3465	291.72
11642	IDP8710	291.72
11643	TIDP3162	291.72
11644	gpm100a	291.72
11645	IDP1977	291.72
11646	gpm716m	292.27
11647	mmc0411	292.7
11648	gst23	294.69
11649	pco099019	295.79
11650	IDP7894	296.94
11651	TIDP5712	296.94
11652	gpm647	297.39
11653	pza01946	297.44
11654	pco123006	297.44
11655	iso3	298.2
11656	asg49	298.31
11657	uaz205c(hsp70)	298.31
11658	umc1713	298.4
11659	php15037	298.46
11660	php20569a	300
11661	umc1567	300
11662	ca5p16	301.73
11663	TIDP3761	301.73
11664	gpm662b	302.68
11665	cl7143_1b	302.87
11666	pco131673	302.88
11667	bnlg1305	302.88
11668	pco121840	302.88
11669	gpm296c	302.89
11670	tp1	304
11671	TIDP2699	304.61
11672	TIDP3150	304.61
11673	mHbrMC305-Mo17	307.36
11674	bcd926a	307.4
11675	uaz233c(act)	309.9
11676	npi122	309.9
11677	uaz82	309.9
11678	uaz123d	309.9
11679	uaz92	309.9
11680	bnl15.21	309.9
11681	bnl15.37b	310.12
11682	mHbrBA184-Mo17	310.3
11683	bnl5.46c	310.6
11684	mHbrMA219-Mo17	311.43
11685	csu274(hsp90)	311.64
11686	umc2576	312.24
11687	IDP8017	313.23
11688	TIDP6130	313.23
11689	mmp177c	314.7
11690	csu395c	315.55
11691	tda37b	315.55
11692	umc1450	315.9
11693	umc1987a	318
11694	IDP75	318
11695	mHbrBG239-B73	318.96
11696	IDP96	319
11697	mmp46	319.6
11698	umc1456	320.91
11699	bnlg1070	322.7
11700	bnlg1579	322.7
11701	tsh4	323.1
11702	bnlg434	323.3
11703	gpm248	323.62
11704	php20708	323.78
11705	IDP6627	324.73
11706	IDP7769	324.73
11707	TIDP7142	324.73
11708	cl32690_1	325.02
11709	pza01714	325.02
11710	mbd108	325.02
11711	gpm566d	327.17
11712	umc2567	327.62
11713	magi3524	330.48
11714	IDP8338	330.48
11715	IDPCC006	330.48
11716	TIDP5122	330.48
11717	TIDP5204	330.48
11718	TIDP3736	330.48
11719	npi472d(oec23)	330.6
11720	npi394	330.6
11721	npi23	330.6
11722	npi375	330.6
11723	dfr1	330.62
11724	pzb00752	331.35
11725	umc1275	331.37
11726	umc1333	331.49
11727	uaz136	331.49
11728	cyc12	332.08
11729	gpm307a	332.08
11730	gpm360b	332.08
11731	zmm7	332.71
11732	uaz118b	333.25
11733	ij1	333.36
11734	umc222(fgh)	333.36
11735	bcd1088a	333.44
11736	dupssr11	334.8
11737	dupssr9	334.8
11738	pza01542	335.87
11739	pdh4	336
11740	csu296	336.18
11741	brd103	336.68
11742	sl1	337.47
11743	va1	337.47
11744	pza00111	338.13
11745	pco110957	338.13
11746	gpm260b	339.94
11747	pebp24	340
11748	umc2543	340.23
11749	pza02449	340.48
11750	pza02984	340.88
11751	IDP7598	341.97
11752	TIDP5486	341.97
11753	IDP7862	341.97
11754	IDP6894	341.97
11755	IDP7621	341.97
11756	IDP4771b	341.97
11757	IDP4771a	341.97
11758	IDP3960	341.97
11759	IDP8584	341.97
11760	IDP4771c	341.97
11761	IDP8185	341.97
11762	IDP4224	341.97
11763	IDP5849	341.97
11764	IDP789	341.97
11765	TIDP5297	341.97
11766	magi99589	341.97
11767	TIDP6290	341.97
11768	umc1718	341.97
11769	IDP5938	341.97
11770	PCO071075	342.21
11771	gpm369c	342.52
11772	csu253a	344.66
11773	bnlg339	344.66
11774	IDP7891	344.85
11775	IDP7230	344.85
11776	IDP4333	344.85
11777	IDP358	344.85
11778	IDP4900	344.85
11779	IDP4904	344.85
11780	TIDP9230	344.85
11781	IDP5074	344.85
11782	IDP7741	344.85
11783	IDP7809	344.85
11784	TIDP3610	344.85
11785	IDP4288	344.85
11786	mmp152	345.4
11787	php20684	347.01
11788	AY110374	347.2
11789	pza03728	348.32
11790	gpm472	349.81
11791	bnlg572a	350.67
11792	nthr3	351.4
11793	umc1660	351.4
11794	umc1481	351.66
11795	bti31211::Ac	351.73
11796	pza03166	351.85
11797	sdg116a	351.89
11798	gpm408c	351.98
11799	ocl3	352
11800	T7-9a(7)	352
11801	TIDP2908	352.03
11802	IDP836	352.03
11803	IDP8724	352.03
11804	IDP1704	352.03
11805	agrr73	352.04
11806	mon00072::Ac	352.39
11807	gpm694a	352.39
11808	gpm581b	352.9
11809	gpm878a	353.03
11810	gpm36	353.03
11811	TIDP3015	353.94
11812	IDP470	353.94
11813	rz596c	354.03
11814	npi389	354.9
11815	AY107911	354.99
11816	T6-7(013-8**)(7)	359.98
11817	lon1	360
11818	umc56	361.9
11819	npi455a	364.8
11820	uaz200	364.8
11821	uaz221(his2a)	364.8
11822	umc110a	364.8
11823	ucsd106g	364.8
11824	gpm616	364.94
11825	gpm915	365.21
11826	umc1408	365.4
11827	IDP8935	365.4
11828	nfd101a	365.49
11829	gpm690	365.49
11830	isu37	365.93
11831	isu43	368.59
11832	umc1837	368.9
11833	umc2630	369.93
11834	csu820	370.76
11835	pza02722	371.45
11836	csu1124	372.62
11837	umc149a	373.37
11838	rz404(ccp)	374
11839	idd7	375.11
11840	bnl6.27	375.61
11841	npi283a	376.45
11842	php20746	376.45
11843	tum2	376.77
11844	IDP9042	376.87
11845	bnlg155	376.9
11846	npi58	377.8
11847	PCO101826	377.9
11848	umc1841	377.9
11849	psy3	379
11850	umc1865	380.6
11851	IDP4120	380.69
11852	TIDP2691	380.69
11853	TIDP8917	380.69
11854	TIDP5474	380.69
11855	TIDP5294	380.69
11856	TIDP5545	380.69
11857	magi7096	380.69
11858	IDP4381	380.69
11859	lhcb2	381.16
11860	umc1001	381.18
11861	gst16	381.2
11862	umc1134	381.2
11863	umc2328	381.5
11864	AY109644	381.5
11865	isu84a	381.5
11866	mmp194	381.5
11867	psr371a	381.8
11868	adf2	382.2
11869	adf1	382.2
11870	bas1	382.2
11871	rpl15b	382.24
11872	bcd249i	382.6
11873	TIDP5650	382.6
11874	TIDP6193	382.6
11875	TIDP3069	382.6
11876	uaz28a	382.6
11877	bnl13.24	382.6
11878	ndk1	382.6
11879	uaz90	382.6
11880	TIDP3203	382.6
11881	uaz31c	382.6
11882	TIDP5781	382.6
11883	ias5	382.6
11884	IDP4535	382.6
11885	brd101	383.8
11886	bnlg2271	383.8
11887	gpm384	383.82
11888	gpm670d	383.82
11889	ras6A1	384
11890	gpm624	384.25
11891	umc2329	384.4
11892	bub1	384.8
11893	umc1112	385.1
11894	aprl1	386
11895	umc1324	387.5
11896	ccp4	388
11897	cdpk8	388.02
11898	gpm218d	389
11899	IDP4385b	389.1
11900	TIDP5518	389.1
11901	TIDP5741	389.1
11902	IDP4385c	389.1
11903	IDP5998	389.1
11904	IDP2483	389.1
11905	IDP3996	389.69
11906	IDP3829	389.74
11907	IDP727	389.84
11908	IDP865	389.84
11909	TIDP3286	389.87
11910	IDP2355	389.87
11911	TIDP6202	389.87
11912	IDP7277	389.87
11913	IDP7523	390.02
11914	IDP6800	390.02
11915	IDP4035	390.02
11916	IDP8337	390.02
11917	IDP3815	390.29
11918	umc1888	390.5
11919	IDP8199	390.92
11920	bnlg1805	392.1
11921	IDP8661	392.17
11922	magi86467	392.17
11923	IDP7552	392.17
11924	IDP7532	392.17
11925	TIDP3649	392.17
11926	TIDP5223	392.17
11927	TIDP5777	392.17
11928	magi78688	392.17
11929	npi459	392.71
11930	npi440	392.71
11931	npi435	392.71
11932	gpm392	393.1
11933	isu150	393.1
11934	IDP4527	394.47
11935	umc57c	394.74
11936	rpl44	395
11937	rz596a	395.26
11938	icl1	399.2
11939	tif1	399.3
11940	TIDP8779	400.95
11941	TIDP2788	400.95
11942	IDP8415	400.95
11943	TIDP6707	402.62
11944	IDP8047	402.62
11945	magi10589	402.62
11946	IDP6851	402.62
11947	IDP8960	402.62
11948	TIDP3178	402.62
11949	IDP7402	402.62
11950	magi96141	403.25
11951	TIDP3562	403.25
11952	TIDP2722	403.25
11953	IDP4860	403.25
11954	psr135a	403.4
11955	umc1301	405.5
11956	umc1936	405.5
11957	oec17	405.6
11958	oec6	405.6
11959	amyb5	405.6
11960	csh3(tyk30)	406.2
11961	csh2b(cdc2)	406.2
11962	IDP6003	406.38
11963	TIDP2845	406.38
11964	IDP4917	407.43
11965	PCO102751	407.78
11966	gpm740b	407.98
11967	crp1	407.98
11968	cdo59a(gos2)	408.1
11969	rgpg20	408.1
11970	umc254	408.1
11971	bnl4.24	408.1
11972	asg5	408.1
11973	rz753(cdpk)	408.1
11974	umc2330	408.4
11975	umc2331	408.4
11976	magi67265	408.68
11977	IDPCP84840	409.94
11978	TIDP3646	409.94
11979	IDP181b	409.94
11980	kik1	410
11981	gpm373a	410.34
11982	umc1710	410.5
11983	pk3	410.52
11984	psb29	412
11985	umc1251	412.1
11986	gpm450b	412.27
11987	bcd9	412.92
11988	IDP4034	413.7
11989	IDP6937	413.7
11990	TIDP3076	413.7
11991	IDP7196	413.7
11992	K7L	414.72
11993	IDP7316	415.2
11994	asg32	416.5
11995	pza03176	417.17
11996	umc1684	417.87
11997	abi22	418
11998	IDP8677	421.61
11999	IDP828	421.61
12000	TIDP6106	423.14
12001	IDP7604	423.14
12002	bnl5.21a	423.77
12003	csu21d(ago)	423.77
12004	bnl5.61a	423.77
12005	agrc542	424.35
12006	IDP2590	425.32
12007	IDP1642	425.32
12008	IDP8704	426.19
12009	uaz207	426.4
12010	csu213a	426.4
12011	umc2062	426.4
12012	eif2	427.2
12013	ufg17	427.5
12014	mHbrMC168-B73	428.24
12015	IDP7822	428.48
12016	AY110023	429.2
12017	pco136752	429.2
12018	bnlg1666	430.5
12019	IDP4109	430.51
12020	TIDP4670	430.51
12021	IDP4935	430.51
12022	IDP5991	430.51
12023	tpi1	431.06
12024	IDP6850	431.78
12025	IDP3822	431.78
12026	npi240a	432.3
12027	gpm912c	433.15
12028	npi263	433.2
12029	uaz292(gdh)	433.2
12030	rz530b	433.2
12031	bcd221c	433.2
12032	ak1	435.6
12033	agrr207	436.31
12034	agrc701	436.31
12035	tda66c	436.34
12036	IDP6922	437.66
12037	TIDP3145	437.66
12038	csu1055	438.32
12039	csu818b(lhca)	438.32
12040	npi352	439.9
12041	bn1	439.98
12042	rad51a	440
12043	sip1	440
12044	tua6	440
12045	gpm576b	440.7
12046	chr111	441.35
12047	IDP7913	441.57
12048	bnl8.29c	442.3
12049	pza02386	443.39
12050	umc1029	444.7
12051	umc1342	444.7
12052	uaz922	447.27
12053	umc125b	447.27
12054	csu749a	447.27
12055	npi217	447.27
12056	uaz117c	447.27
12057	bcd808b	447.27
12058	npi413b	447.27
12059	bnl8.32	447.27
12060	IDP1981	447.43
12061	IDP7252	447.45
12062	gpm132	448.03
12063	IDP371	448.2
12064	ren2	448.93
12065	npi398b	450.05
12066	ukd(hotr)	450.05
12067	umc1593a	451.17
12068	IDP5024	451.36
12069	pge3	451.73
12070	php20563a	451.73
12071	bnlg1892a	453.75
12072	bcd249b	454.01
12073	bnl7.61	455.1
12074	csu996	455.1
12075	bnl14.07	455.1
12076	bnl8.37a	455.1
12077	e1	455.1
12078	bnl8.21a	455.1
12079	agrr131	456.38
12080	umc1543	458.76
12081	isc(b32b)	459.33
12082	ncr(b32c3b)	459.33
12083	ache1	460
12084	bnl14.34	463.95
12085	bcd349	464.5
12086	mon00088::Ac	466.68
12087	TIDP8753	466.7
12088	umc1944	466.84
12089	rip2	468
12090	mus1	468
12091	tif5A	468
12092	umc1708	471.4
12093	magi39595	471.6
12094	bnlg1161	472.11
12095	rgpc12a	472.17
12096	umc137d	472.17
12097	umc2332	472.6
12098	phi328175	472.9
12099	csu5a	473
12100	AY110439	473
12101	ufg79	473.4
12102	agrr101	474.79
12103	bnl8.39	475.51
12104	IDP1960	475.51
12105	IDP6920	475.51
12106	csu8a	476
12107	rz395	476
12108	TIDP5805	476.46
12109	TIDP5308	476.46
12110	TIDP8844	476.46
12111	agrr132	477.6
12112	IDP5858	480.26
12113	TIDP3389	480.26
12114	TIDP7102	480.26
12115	TIDP6653	480.26
12116	umc1768	481.1
12117	pco115876	481.11
12118	rgpr440b(gap)	484.35
12119	gpm446b	486.5
12120	asg36a	487.51
12121	asg14a	487.51
12122	ea1	488
12123	bnlg2259	489.2
12124	isu103a	489.31
12125	npi300b	489.99
12126	uaz225(lox)	489.99
12127	TIDP2760	490.37
12128	IDP8166	490.37
12129	TIDP8882	490.37
12130	TIDP5301	490.37
12131	gpm257p	490.42
12132	pco077498	490.68
12133	AY108844	490.68
12134	IDP4311	491.32
12135	magi89825	491.32
12136	IDP7766	491.32
12137	TIDP3275	492.27
12138	TIDP3576	492.27
12139	umc1103	493.59
12140	umc1295a	494.8
12141	magi106768	495.12
12142	gpm683a	495.18
12143	ufg57	497.6
12144	gpm683b	498.43
12145	agrr44	499.59
12146	dupssr13	499.9
12147	fpox1	500
12148	alt9	500
12149	gpm270b	500.14
12150	npi385	502.21
12151	rpot1	504
12152	uaz241a	505.23
12153	ias4b	505.23
12154	ctn1	506
12155	gpm151a	507.87
12156	rps6	508
12157	agrr186	508.54
12158	mon00060::Ac	508.81
12159	gpm760a	509.22
12160	gpm550	509.32
12161	cdo405	511.48
12162	rgpr663b	511.67
12163	csu904	511.67
12164	csu597c(dah)	511.67
12165	ra3	512
12166	TIDP6150	512.82
12167	IDP8979	512.82
12168	IDP7690	512.82
12169	IDP2594	512.82
12170	IDP7359	512.82
12171	prh2	516
12172	pza02373	516.68
12173	AW267377	517.5
12174	umc1412	518.9
12175	rnp1	520
12176	gpm2	520.54
12177	agrc6	521.32
12178	gpm756b	521.51
12179	cl16175_1	521.89
12180	umc1125	522.83
12181	mab1	524
12182	pza02223	524.08
12183	pco120172	524.63
12184	umc80a	524.71
12185	IDP7771	524.8
12186	TIDP3283	524.8
12187	IDP7197	524.8
12188	PCO136133	525.04
12189	pco075906	526.82
12190	myb23	528
12191	TIDP2793	529.89
12192	pmpm5	529.89
12193	pco091441	530.65
12194	umc151	532
12195	umc251	532
12196	umc245	532
12197	npi380	533.7
12198	npi335	533.7
12199	agrr202	536.66
12200	uaz245(gbp)	536.7
12201	npi433	536.7
12202	pco101160	537.23
12203	rgpr44c	537.25
12204	php20523a	538.11
12205	php20909b	538.7
12206	AY106318	539.8
12207	gpm207	539.81
12208	chc101a	539.81
12209	gpm784	539.81
12210	gpm743d	539.81
12211	umc2541	540.51
12212	npi392b	540.67
12213	csu894b	540.67
12214	npi35	540.67
12215	npi59b	540.67
12216	npi113a	540.67
12217	mmp67	540.8
12218	php20593	541.48
12219	mmp25	543.4
12220	mab15	545.2
12221	phi069	545.2
12222	asg28a	546.38
12223	bnl16.06	546.38
12224	asg28b	546.38
12225	csu920b	546.38
12226	TIDP3183	547.25
12227	IDP7986	547.25
12228	IDP4875	547.25
12229	gpm629a	547.54
12230	mmp17	547.7
12231	pza01028	548.32
12232	pco089815a	549.1
12233	gpm895	549.14
12234	php20690a	549.61
12235	csu1097a	549.97
12236	csu1106	549.97
12237	pht5	552
12238	IDP7929	552.28
12239	IDP3835	552.28
12240	TIDP5138	552.28
12241	TIDP3655	552.28
12242	IDP6788	552.28
12243	IDP4066	553.16
12244	IDP744	553.16
12245	IDP705	553.23
12246	IDP1673	555.42
12247	IDP7243	556.74
12248	IDP1611	556.74
12249	TIDP3050	556.74
12250	TIDP2693	556.74
12251	umc91a	557.16
12252	umc45a	557.16
12253	csu578b	557.16
12254	csu27	557.16
12255	cl48276_1	559.16
12256	pzb00605	560.71
12257	fgs1	561.87
12258	npi465b	561.87
12259	gpm939c	562.21
12260	TIDP5515	563.59
12261	IDP4231	563.59
12262	umc2368	564.77
12263	bnlg2328b	565.62
12264	bd1	568
12265	agrr55	568.43
12266	umc1671	568.83
12267	csu163a	575.49
12268	bnl8.44a	575.49
12269	std16c(blr)	575.49
12270	emp17	576
12271	px3	584
12272	cdo38b(ntp)	585.92
12273	csu632b	585.92
12274	gpm235b	585.94
12275	cdo938d	586.6
12276	umc2197	587.92
12277	phi082	590.08
12278	csu814a	591.31
12279	umc2333	593.4
12280	ptd2	595.53
12281	gpm711	595.63
12282	umc1154	596.01
12283	umc2222	598.35
12284	umc2379	598.35
12285	umc1406	598.9
12286	phi043	600.01
12287	umc1407	600.2
12288	umc2334	600.4
12289	gpm471	602.62
12290	ufg39	602.9
12291	gpm424a	603.24
12292	gpm517	604.17
12293	umc2622	604.45
12294	npi29	608.2
12295	umc168	608.2
12296	pbs7	608.2
12297	npi45b	608.2
12298	lon2	608.24
12299	bnlg469c	610.75
12300	phi116	611.5
12301	pco130446	611.83
12302	php20020	611.9
12303	csu705	611.9
12304	sod2	612
12305	umc1799	612.48
12306	pza00424	612.5
12307	agrc525	612.77
12308	gpm409b	614.09
12309	pco129709	614.51
12310	npi611a	614.8
12311	abg373	614.8
12312	cdo533b	615.42
12313	php20728	615.42
12314	nfc104a	615.64
12315	dlf1	616
12316	kin1	618.28
12317	AY109703	618.4
12318	IDP1466	622.77
12319	IDP3786	625.72
12320	o15	635.16
12321	telomere7L	636
12322	gpm880b	636.1
12323	bnl(tas1j)	640.08
12324	umc35a	644.14
12325	umc2635	662.23
12326	umc7Ltelo	684.3
chr=8
lg=8
12327	npi222b	0
12328	rpl40	0
12329	telomere8S	0
12330	prpo1	0.04
12331	IDP8573	0.83
12332	csu597b(dah)	1.36
12333	IDP1958	3.09
12334	gpm865	4.47
12335	cyc5	5.6
12336	csu319	5.9
12337	hsp1	6.02
12338	umc4b	6.1
12339	bnlg1252	6.46
12340	rz382b	6.7
12341	pbs6c	10.1
12342	cuny19	10.1
12343	npi114a	10.1
12344	pza02388	10.23
12345	umc1786	10.58
12346	rz995a(fbp)	10.88
12347	cdo293	10.88
12348	rpl30	12
12349	csu312	12.05
12350	cdo681	12.42
12351	gpm551	13.3
12352	TIDP5768	14.93
12353	cdo406	15.09
12354	rf4	15.99
12355	isu108a	17.75
12356	cdo64d	17.75
12357	mHbrMG95-B73	18.46
12358	csu1076	20.62
12359	csu368(phr)	20.62
12360	mHbrBG167-B73	21.41
12361	mHbrMC338-Mo17	21.41
12362	gpm910	22.22
12363	umc1139	26.8
12364	psei4	27
12365	mHbrBC197-Mo17	27.02
12366	IDP127	29.66
12367	umc2042	30.3
12368	TIDP3564	30.83
12369	mmp148	31.8
12370	umc1592	33.8
12371	IDP1987	34.43
12372	bnl13.05c	36.48
12373	gpm417	38.61
12374	cl30189_1	39.63
12375	pco111964	42.49
12376	bnl13.05a	44.4
12377	rnp2	46.56
12378	bnl8.08k	46.56
12379	csu29c	46.56
12380	umc1414	48
12381	magi104210	49.05
12382	AY111865	49.05
12383	IDP9054	49.05
12384	AY109699	49.4
12385	IDP8379	49.67
12386	IDP6944	50.29
12387	bti42443::Ac	50.87
12388	gpm101e	52.3
12389	TIDP5457	54.23
12390	umc2520	55
12391	umc1327	55
12392	cys1	55.16
12393	rps5	55.16
12394	rz323b	56.77
12395	TIDP3232	57.33
12396	IDP4767	57.33
12397	IDP4405	57.33
12398	IDP4408	57.96
12399	pza01623	59.26
12400	npi79	59.59
12401	IDP22	61.69
12402	ufg38	64.52
12403	TIDP3652	66.18
12404	IDP4210	66.18
12405	gpm600	66.43
12406	pco130036	68.23
12407	pco061640	70.18
12408	TIDP5156	71.24
12409	pco149699b	72.91
12410	TIDP2870	72.93
12411	IDP1426	75.74
12412	IDP8740	76.47
12413	ncr(sod3b)	76.63
12414	umc1075	78.4
12415	IDP1629	80.77
12416	IDP7816	80.77
12417	pco142176	82.27
12418	umc1483	83.1
12419	IDP235	83.1
12420	ms23	83.98
12421	pco104693	84.22
12422	csu332	85.15
12423	mpik41b(mem1)	85.15
12424	IDP397	86.35
12425	TIDP2959	90.86
12426	TIDP3314	90.86
12427	IDP7193	90.86
12428	isu1410a	93.99
12429	gpm932d	94.6
12430	mmp85	99.6
12431	IDP7980	100.78
12432	gpm850a	102.56
12433	gpm932g	102.56
12434	IDP8183	105.29
12435	IDP5056	105.29
12436	bnlg1194	105.4
12437	pebp9	106
12438	umc2352a	107.3
12439	IDP8330	107.99
12440	IDP4220	107.99
12441	ptk5	108.4
12442	gpm634	110.09
12443	hon107b	110.57
12444	npi110a	112
12445	cps5	112
12446	TIDP5554	112.5
12447	TIDP3217	112.5
12448	IDP8276	112.5
12449	bnlg2037	112.5
12450	TIDP2909	112.5
12451	TIDP5488	112.5
12452	gpm11	112.5
12453	bnlg1073	112.5
12454	cdo460	115.1
12455	umc1817	115.3
12456	mmp57	116.4
12457	pza03178	117.76
12458	gpm889	119.04
12459	pco064225	119.32
12460	php10040	121.76
12461	lrk1	121.76
12462	lrk pseudo	121.76
12463	npi218a	121.76
12464	wip1	124
12465	phm9695	126.73
12466	glct1	128.6
12467	umc1304	128.6
12468	crs2	128.6
12469	gpm534	128.61
12470	cdo480a	128.71
12471	rz543b	128.71
12472	phi119	130.08
12473	umc92b	130.08
12474	pic8b	131.3
12475	IDP8000	131.94
12476	IDP7723	131.94
12477	TIDP2978	131.94
12478	tpi3	132.3
12479	bnlg2235	132.4
12480	pco079267	133.07
12481	rgpc131b	133.89
12482	gpm152	133.89
12483	bcd1823a	135.6
12484	bcd1823b	135.6
12485	chr117a	136.24
12486	IDP617	136.24
12487	IDP551	136.24
12488	IDP6082	136.24
12489	magi88270	136.24
12490	TIDP7086	136.24
12491	IDP98	136.24
12492	TIDP6665	136.8
12493	IDP8078	136.8
12494	TIDP3598	136.8
12495	IDP4762	136.8
12496	IDPTSC13	136.8
12497	AY106269	136.8
12498	IDP4977	136.8
12499	IDP8560	136.8
12500	pco148010	136.84
12501	pdc2	137.24
12502	bnlg1352	138.21
12503	umc2004	138.94
12504	IDP8327	139.24
12505	TIDP7053	139.24
12506	mmp166	139.7
12507	IDP7948	141.24
12508	IDP4191	142.24
12509	TIDP3099	145.24
12510	umc1790	146.24
12511	pco120121b	148.68
12512	npi585a	149
12513	umc103a	152.16
12514	vt2	153
12515	umc1974	153.3
12516	umc1872	153.3
12517	IDP7573	156.57
12518	psr598	156.6
12519	IDP4155	157.57
12520	csu949b	157.66
12521	magi52178	158
12522	cdo328	159.2
12523	IDP8283	160.14
12524	umc1913	160.8
12525	gpm851	161.48
12526	TIDP3728	161.57
12527	IDP8597	161.57
12528	pza02528	161.6
12529	pza02454	163.21
12530	gpm926e	163.59
12531	gpm178b	164.95
12532	npi276b	166.72
12533	bnl21	166.72
12534	wusl1042	166.72
12535	mHbrBG158-Mo17	167.27
12536	IDP2354	168.57
12537	IDP7591	168.57
12538	mHbrBA171-B73	168.73
12539	gpm934	172.15
12540	IDP422	173.74
12541	IDP7363	173.74
12542	IDP9127	173.74
12543	IDP8679	173.74
12544	umc1034	174.12
12545	IDP6930	175.6
12546	ucsd64b	175.6
12547	IDP7353	175.6
12548	IDP3962	175.6
12549	bcd98b	175.6
12550	csu329	175.9
12551	TIDP5282	176.22
12552	gpm609a	176.27
12553	gpm595	176.27
12554	umc124a(chk)	176.6
12555	bif1	176.72
12556	klp1b	177.77
12557	hsp18c	178
12558	nfd110	178.8
12559	npi371b	179.02
12560	umc1530	179.5
12561	mpik17d	179.83
12562	mpik35f	179.83
12563	zmm2	179.83
12564	mpik12b	179.83
12565	mpik15d	179.83
12566	mpik15e	179.83
12567	mpik17c	179.83
12568	asg24b(gts)	180.67
12569	nfd114	185.95
12570	IDP7228	186.11
12571	IDP8404	186.11
12572	magi104662	186.11
12573	umc1236	187.12
12574	TIDP8777	187.76
12575	TIDP6430	187.76
12576	IDP6795	187.76
12577	agrr116b	187.81
12578	TIDP3425	188.79
12579	mHbrMA134-B73	190.32
12580	pco134958	191
12581	mmp120	191
12582	bnlg1067	191
12583	bnlg669	191
12584	tda52	193.7
12585	IDP8481	193.74
12586	IDP9142	193.74
12587	IDP7001	193.74
12588	TIDP2932	193.74
12589	IDP144	193.74
12590	IDP6966	193.74
12591	TIDP8810	193.74
12592	IDP8275	193.74
12593	IDP7592	193.74
12594	TIDP3387	193.74
12595	IDP4849	193.74
12596	IDP88	193.74
12597	npi376	193.78
12598	npi206	193.78
12599	CL51477_1	193.96
12600	umc1778	193.97
12601	mmp72	194.1
12602	CL207815	195.02
12603	csu849(atpb)	195.85
12604	pco122768	196.47
12605	IDP6060	196.63
12606	pco096990	196.89
12607	umc2147	197.1
12608	si605038f07	197.39
12609	pebp14	197.6
12610	mmp158b	197.9
12611	umc2146	198.4
12612	umc32b	199.1
12613	pco109727	199.42
12614	csu279	199.72
12615	csu910	199.72
12616	ksu1c	199.72
12617	umc236	199.72
12618	csu1175	199.72
12619	umc238b	199.72
12620	umc206(hsp70)	199.72
12621	ras7B1	200
12622	cyc6	200
12623	epc1	200
12624	bnlg2082	200.3
12625	umc1868	200.3
12626	mrpa6	201.2
12627	cent8	202
12628	AW244963	202
12629	fps1	203
12630	AY110450	203
12631	umc2353	203
12632	umc120a	203.6
12633	rpa5c	203.6
12634	rz244a(dia)	203.9
12635	IDP378	204.03
12636	ech1	204.04
12637	parp1	204.12
12638	bnlg1834	204.8
12639	dupssr3	204.8
12640	phi125	204.8
12641	TIDP6280	204.87
12642	IDP4263	204.87
12643	TIDP5339	204.87
12644	TIDP5137	204.87
12645	wtf1	205
12646	umc1807	205.8
12647	umc1157	206
12648	rph1	206
12649	umc1904	206.6
12650	kds1	206.61
12651	pco078891	206.62
12652	csu675b(prh)	206.72
12653	prp1	207
12654	bnl8.10b	207.02
12655	lhcb3	207.2
12656	umc2571	207.93
12657	scl1	208
12658	rps28	208.59
12659	umc1802	208.59
12660	AY110113	209.52
12661	pco154872	209.52
12662	chr110b	209.52
12663	pza01209	209.52
12664	chr126a	209.56
12665	gpm572b	210.31
12666	TIDP6570	210.44
12667	TIDP3362	210.44
12668	IDP8509	210.44
12669	IDP4740	210.44
12670	magi94766	210.44
12671	IDP4509	210.44
12672	IDP8413	210.44
12673	IDP4243	210.44
12674	IDP8699	210.44
12675	IDP8674	210.44
12676	TIDP7085	210.44
12677	IDP334	210.44
12678	IDP4803	210.44
12679	IDP5016b	210.44
12680	IDP4435	210.44
12681	IDP6787	210.44
12682	TIDP5349	210.44
12683	IDP7740	210.44
12684	IDP4865	210.44
12685	agrr209b	210.59
12686	npi260b	211
12687	npi37	211
12688	gpm591c	211.47
12689	mHbrMC218-Mo17	211.95
12690	IDP4005	212.63
12691	TIDP2981	212.63
12692	umc1377	212.78
12693	pza00793	212.84
12694	bnl17.20	213.01
12695	bnlg1229	213.02
12696	rack2	213.33
12697	bti03525::Ac	213.68
12698	TIDP3754	215.18
12699	IDP811	215.18
12700	TIDP3186	215.18
12701	IDP8100	215.4
12702	IDP8925	215.4
12703	TIDP6706	215.4
12704	IDP4075	215.4
12705	cdo1160a(kri)	215.6
12706	umc1289	215.63
12707	arpp2a-2	216
12708	pza01960	216.16
12709	cl12262_1b	216.16
12710	pco092409	216.16
12711	tda164	216.2
12712	rgpc161	216.2
12713	umc2354	216.2
12714	umc1910	216.9
12715	cdo32a	217.07
12716	bnl10.39	217.07
12717	ici286a	217.07
12718	ici277	217.07
12719	umc1385	217.08
12720	mHbrMC184-B73	218.35
12721	bcd1127b	218.78
12722	rz28c	218.78
12723	rz556b	218.78
12724	bcd828c(atpb)	218.78
12725	bcd355	218.78
12726	uaz243c(atpb)	219.33
12727	uaz251a(rpS11)	219.33
12728	cdo346a	219.33
12729	mdh1	219.33
12730	uaz252b(ptk)	219.33
12731	isu1719c	219.33
12732	isu2191b	219.33
12733	stp1	220
12734	cdo113b	220.4
12735	phm11114	220.59
12736	mmp195f	220.6
12737	ncr(sod3c)	222.86
12738	pge21	222.86
12739	npi618	222.86
12740	pbs4	222.86
12741	uaz244b(prh)	222.86
12742	tug1	222.86
12743	cdo202e(mcf)	224.8
12744	mHbrBT156-Mo17	226.1
12745	php3818	226.1
12746	mHbrMC77-Mo17	226.1
12747	pco095946	226.12
12748	gpm746c	227.49
12749	TIDP3024	228.6
12750	IDP2593b	228.6
12751	umc1415	228.6
12752	IDP7885	228.6
12753	TIDP5097	228.6
12754	IDP8923	228.6
12755	IDP6032	228.6
12756	bnl9.08	228.76
12757	agrc514b	229.87
12758	agrc20	229.87
12759	umc1471	230.87
12760	umc1470	231.2
12761	cax1	232
12762	tubg1	232.4
12763	umc2355	232.9
12764	cesa1	232.92
12765	bnlg1460	234.6
12766	umc1984	234.8
12767	gpm717b	235.48
12768	elfa1	235.54
12769	mHbrBT147-B73	235.58
12770	gpm736	235.84
12771	gpm746a	235.84
12772	IDP289	235.89
12773	gpm734	236.08
12774	pza02522	236.08
12775	gpm250a	236.08
12776	oec23	238.62
12777	TIDP5691	239.47
12778	TIDP2988	239.47
12779	TIDP5771	239.47
12780	IDP8464	239.47
12781	IDP4859	239.47
12782	IDP5895	239.47
12783	IDP7978	239.47
12784	IDP4755	239.47
12785	IDP5886	239.47
12786	TIDP3208	239.47
12787	niu1::Bs1	239.84
12788	kri2	239.84
12789	uaz290(SDAg)	239.84
12790	uaz249c(ubf9)	239.84
12791	ucsd61f	239.84
12792	bnl9.44	239.84
12793	pco098406	240.7
12794	imp1	240.7
12795	AW172071	240.71
12796	gpm187c	240.83
12797	gpm339c	240.95
12798	gpm33b	241.07
12799	elfa7	242.71
12800	elfa8	242.72
12801	isu140b	242.85
12802	cdo480b	242.85
12803	gpm565f	243.22
12804	umc2075	244.9
12805	bnlg1863	245.7
12806	rgp2	245.9
12807	umc2366	245.92
12808	rpl17a	246.1
12809	umc1615	246.15
12810	agrx975	246.22
12811	gpm842	247.81
12812	IDP7861	248.04
12813	IDP4356	248.04
12814	bnl8.06a	248.88
12815	gpm744b	250.11
12816	gpm456b	250.11
12817	arpp2a	251.03
12818	umc186a(Bs1)	251.03
12819	TIDP6180	251.62
12820	TIDP2952	251.62
12821	TIDP2787	251.62
12822	IDP8744	251.62
12823	agrc747	254.04
12824	AY110032	254.8
12825	cl4202_2	254.8
12826	TIDP6354	257.33
12827	IDP8347	257.33
12828	IDP7325	257.33
12829	bnl17.16(bt2)	258.77
12830	umc1302	260.42
12831	TIDP5619	265.19
12832	TIDP6655	265.19
12833	TIDP6330	267.33
12834	IDP4121	268.6
12835	AY109740	268.6
12836	gpm599b	268.81
12837	umc1617	268.81
12838	bnl24a	269.27
12839	ucsd106h	269.27
12840	gpm528a	270.04
12841	gpm346a	270.68
12842	pco077003	271.06
12843	IDP8219	271.62
12844	TIDP6532	271.62
12845	IDP7201	271.62
12846	IDP8944	271.62
12847	uky3a(P450)	271.66
12848	csu760b	272.42
12849	ucsd113a	274.2
12850	phi100175	274.9
12851	act1	275.04
12852	IDP179	275.19
12853	umc1487	275.38
12854	umc1427	275.38
12855	csu275a(mtl)	275.48
12856	pza03135	275.72
12857	bnlg119	277.77
12858	isu2191h	279.3
12859	npi64	279.3
12860	bnl1.45a	279.3
12861	uaz25a	279.3
12862	pge2	279.3
12863	umc1735	279.9
12864	agrr222	280.34
12865	IDP449	280.91
12866	IDP1449	280.91
12867	got5	282.72
12868	zmm18	283.25
12869	zmm29	283.25
12870	uaz121b	283.75
12871	kch6	284.4
12872	umc1457	284.6
12873	T8-9d(8)	287.34
12874	fl3	287.34
12875	agrc478	287.45
12876	uor1b(rpS12)	288.47
12877	TIDP5537	289.48
12878	IDP8486	289.48
12879	TIDP2928	289.48
12880	bnlg2313a	289.72
12881	phi121	289.8
12882	tub2	290
12883	tda217e	290.1
12884	csu620	290.68
12885	php20714	291.3
12886	IDP5062	291.63
12887	TB-8Lc(8)	291.98
12888	IDP6016	293.77
12889	IDP8343	293.77
12890	IDP8976	293.77
12891	sbip1b	295
12892	mbd101a	295
12893	bcd454b	295.25
12894	rip1	295.3
12895	TIDP2849	295.91
12896	TIDP4675	295.91
12897	TIDP5215	295.91
12898	CG917806	297.82
12899	expb5	298
12900	IDP8545	298.06
12901	bnl7.08a	298.56
12902	TIDP3492	300.2
12903	IDP4393	300.2
12904	TIDP5633	300.2
12905	gpm371b	300.24
12906	IDP8407	302.34
12907	IDP6982	302.34
12908	gpm530	302.34
12909	gpm329a	302.34
12910	IDP4325	302.34
12911	IDP7667	302.34
12912	TIDP5451	302.34
12913	TIDP3475	302.34
12914	AY108545	302.52
12915	bnlg1446	302.71
12916	der1	303.03
12917	agrc1	303.33
12918	mHbrMA122-B73	303.43
12919	tip4b	304.04
12920	umc1460	304.2
12921	PCO147505	304.73
12922	umc209(prk)	305.21
12923	npi294f	305.38
12924	uaz202	305.38
12925	csu9a(trf)	307.62
12926	mHbrBA141-B73	307.64
12927	gl18	308
12928	IDP602	309.09
12929	csu1101b	309.98
12930	AY110056	310.4
12931	IDP1485	310.65
12932	IDP315	311.81
12933	pdk2	311.88
12934	pro1	311.91
12935	cl11898_1b	311.93
12936	spp1	312
12937	TIDP6713	312.05
12938	TIDP3632	312.05
12939	IDP4735	312.05
12940	TIDP4637	312.05
12941	IDP2461	312.15
12942	IDP7654	312.15
12943	IDP1685	312.22
12944	IDP8383	312.22
12945	umc1858	312.4
12946	IDP31	312.55
12947	umc1343	313
12948	rz455a	314.03
12949	rz67b	314.03
12950	npi224h	314.92
12951	TIDP3396	315
12952	TIDP5263	315
12953	IDP4913	315
12954	TIDP6102	315
12955	AY107079	315
12956	AW231791	315
12957	TIDP5265	315.13
12958	bnlg2046	315.2
12959	gpm765b	315.2
12960	pdc1	315.2
12961	IDP3876	315.59
12962	IDP5035	315.59
12963	IDP294	315.67
12964	pco098162	315.68
12965	ufg58	315.7
12966	mHbrBC384-Mo17	316.69
12967	csu226a(elf1A)	317.22
12968	IDP4363	318.05
12969	pza03012	318.07
12970	wusl(pdc1)	319.49
12971	csu720a	320.57
12972	AY104017	320.6
12973	csu807a	321.51
12974	csu179d(hsp70)	321.62
12975	uwm1a(uce)	321.62
12976	csu204(uce)	321.72
12977	siX59714e	322.24
12978	cdo1395e	322.24
12979	umc1765	322.25
12980	cdo312a	322.75
12981	umc38b	322.76
12982	TIDP3281	323.57
12983	TIDP3511	323.57
12984	IDP7287	323.57
12985	TIDP5116	323.57
12986	gta101d	323.8
12987	nec1	324
12988	csu254d	324.63
12989	phm934	325.73
12990	TIDP5152	326.02
12991	IDP4136	326.02
12992	IDP7378	326.02
12993	pza02748	327.27
12994	umc160b	327.3
12995	mwg645k	327.3
12996	sb32	327.7
12997	TB-8La(8)	328
12998	gpm171b	328.19
12999	bnl2.369	329.4
13000	IDP2456	329.4
13001	IDP8437	329.4
13002	TIDP5734	329.4
13003	rgpg81	329.4
13004	IDP7811	329.4
13005	ici222	329.4
13006	IDP4871	329.4
13007	IDP7337	329.4
13008	IDP8548	329.4
13009	TIDP6563	329.4
13010	IDP7495	329.4
13011	IDP8007	329.4
13012	bnl8.26	329.4
13013	IDP7483	329.4
13014	TIDP7145	329.4
13015	TIDP3504	329.4
13016	CG999827	329.66
13017	gpm658	329.77
13018	umc1130	330.1
13019	bnlg1176a	330.4
13020	sdg105a	331.87
13021	pd2	332
13022	cyc1	332.63
13023	cdo64a	334.59
13024	cdo1081b	334.59
13025	umc2593	334.92
13026	ucb(anp1)	335.11
13027	cdo708	335.11
13028	gpm733a	335.63
13029	bnlg1246c	336.64
13030	ras7B2	337
13031	pebp8	337.08
13032	trps1	337.16
13033	hox1	337.2
13034	hex3	340
13035	uaz147a	340.35
13036	koln2c	340.35
13037	uaz165	340.35
13038	npi224c	340.35
13039	AY104566	342
13040	bcd738c(pgk)	342.6
13041	gpm299a	342.77
13042	gpm197b	342.77
13043	rop7	342.86
13044	prf2	342.87
13045	krp3	342.87
13046	trap1	342.87
13047	gpm363g	342.9
13048	umc2367	344.5
13049	gpm340b	344.5
13050	gpm139d	345.38
13051	6/1/2001	347.06
13052	csu841b	347.92
13053	rz206c	348.02
13054	mmp15	348.2
13055	umc1882	348.22
13056	gst15	352.04
13057	umc1959	352.2
13058	umc1562	353.3
13059	pzb02155	353.33
13060	rz66b	353.45
13061	TIDP5418	353.55
13062	TIDP2716	353.55
13063	IDP7804	353.55
13064	TIDP2915	353.55
13065	IDP7676	353.55
13066	umc1263	353.9
13067	mrp1	354.06
13068	IDP6019	354.87
13069	IDP2454	354.87
13070	IDP7224	354.87
13071	TIDP7112	354.87
13072	TIDP6538	354.87
13073	IDP8722	354.87
13074	IDP6758	354.87
13075	TIDP3635	354.87
13076	met6	356
13077	cdo464b	356.04
13078	phm10525	356.4
13079	TIDP3601	356.53
13080	TIDP5607	356.53
13081	TIDP4634	356.53
13082	IDP4289	356.53
13083	IDP3898	356.53
13084	IDP7456	356.53
13085	jpsb107a	356.6
13086	pco112665	357.17
13087	gpm674b	357.57
13088	chr117b	357.59
13089	gpm93b	357.6
13090	umc1846	357.9
13091	gpm116a	358.14
13092	umc2c	358.17
13093	mHbrBA403-B73	358.26
13094	scri1(msf)	358.4
13095	csu292	358.4
13096	rz390b(cyb5)	358.63
13097	ufg80	359.5
13098	IDP8967	359.93
13099	TIDP6515	359.93
13100	TIDP7122	359.93
13101	TIDP3123	359.93
13102	IDP6847	359.93
13103	TIDP6093	359.93
13104	IDP7388	359.93
13105	IDP9049	359.93
13106	lg4	360
13107	rap2	360.8
13108	vgt1	360.8
13109	mmp195b	361.2
13110	TIDP5780	361.21
13111	gpm201a	361.28
13112	pco141696	361.77
13113	pza03612	361.77
13114	pco152250	361.77
13115	gpm316	363
13116	ufg74	363.4
13117	gpm95	363.56
13118	cap1	364
13119	gpm195	364.18
13120	umc2598	364.98
13121	IDP7284	365.03
13122	dhar1	365.03
13123	bnlg2181	366.8
13124	bnlg162	367
13125	bnlg666	367
13126	IDP689	367.02
13127	bnlg1599	367.07
13128	gpm927	367.2
13129	gpm870b	367.2
13130	IDP7352	367.94
13131	IMR48	367.94
13132	IDP8682	367.94
13133	IDP8136	367.94
13134	sdw1	368
13135	phm14152	369.43
13136	umc89a	369.6
13137	csu1041b(ptk)	369.63
13138	bnlg1812	370.04
13139	npi595	371.37
13140	ht2	372
13141	sci1	372
13142	IDP2365	372.26
13143	IDP2584	372.26
13144	uaz233a(act)	372.6
13145	npi101b	372.6
13146	dgg9a	372.6
13147	umc12a	372.6
13148	bnl162	372.6
13149	cdo580a(ivd)	372.6
13150	cdo1173a	372.6
13151	rz556c	372.6
13152	rz390a(cyb5)	373.51
13153	mHbrMT249-Mo17	374.11
13154	cdo962a	374.17
13155	bcd134a	374.17
13156	cdo920a(egl)	374.17
13157	bnlg1651	374.5
13158	mHbrBG78-B73	374.64
13159	cl1511_1	374.8
13160	pco110845	374.8
13161	umc1712	374.8
13162	umc2401	374.9
13163	umc1889	374.9
13164	umc1864	375.09
13165	umc2522	375.48
13166	pco112154	375.57
13167	IDP605	375.57
13168	IDP374	375.57
13169	IDP535	375.57
13170	mHbrBA165-Mo17	375.61
13171	TIDP5234	375.75
13172	TIDP5286	375.75
13173	TIDP2791	375.75
13174	IDP7220	375.75
13175	IDP7320	375.75
13176	TIDP5410	375.75
13177	TIDP6714	375.75
13178	TIDP5638	375.75
13179	hdt102	375.8
13180	nfa102b	375.8
13181	gpm692c	375.81
13182	IDP788	375.81
13183	ago1	376
13184	mmt1	376
13185	opr4	376
13186	mHbrBT153-B73	376.15
13187	IDP6069	377.25
13188	umc1340	377.7
13189	umc2378	377.94
13190	csu1023	377.94
13191	csu829	377.94
13192	rgpc597(prs)	377.94
13193	rz776b	377.95
13194	gst27	378
13195	see2a	378
13196	ric1	378.2
13197	thi1	378.27
13198	mwg645a	378.27
13199	dgg9h	378.27
13200	bnl12.36b	378.55
13201	IDP7815	378.69
13202	TIDP8793	378.69
13203	IDP4844	378.69
13204	hda103	379.2
13205	umc2555	379.2
13206	mHbrMA143-B73	379.52
13207	TIDP5332	379.55
13208	IDP8541	379.55
13209	TIDP6551	379.55
13210	TIDP7126	379.55
13211	umc1670	381.69
13212	pza02508	381.7
13213	umc1316	381.7
13214	isu114	382.7
13215	pzb00665	382.76
13216	chr112b	382.9
13217	gar3	382.9
13218	TIDP7109	383.01
13219	IDP4510	383.01
13220	IDP6608	383.01
13221	umc1121	383.41
13222	gpm730	383.55
13223	por1	383.85
13224	smh1	383.85
13225	sun5	384
13226	pza02011	384.24
13227	umc2534b	385.39
13228	pic6b	385.5
13229	bnl12.30a	385.5
13230	csu742a(rpS7)	385.5
13231	cdo455a	385.5
13232	gpm204b	387.41
13233	cyp7	388
13234	a4	388.08
13235	csu31a	388.4
13236	kch5	388.8
13237	idh1	389.2
13238	pht6	389.6
13239	dba2	390
13240	umc2199	390.69
13241	gpm511	391.08
13242	rul1	392
13243	umc1665	394.35
13244	umc2210	394.35
13245	sdg115b	395.65
13246	sat1	396
13247	nad2	396
13248	agrc568b	399.37
13249	umc184c(glb)	400.5
13250	umc1824b	400.65
13251	umc93a	400.82
13252	uaz138b	400.82
13253	uaz164b	400.82
13254	cah6	402.01
13255	umn430	402.01
13256	rbap1	404.4
13257	bnlg1782	404.98
13258	cl29771_2	406.04
13259	pza03182	407.57
13260	crr4	409.24
13261	IDPM947	409.51
13262	IDP6826	409.51
13263	IDP2146	409.51
13264	IDP7214	409.51
13265	IDP2350	409.51
13266	umc1141	409.62
13267	pco124021	410.61
13268	got4	410.8
13269	gpm414c	411.19
13270	gpm328a	411.27
13271	IDP3775a	411.29
13272	phm15278	411.37
13273	gpm591b	411.38
13274	clt1	411.47
13275	TIDP3419	411.58
13276	IDP8143	411.58
13277	sdg139	411.62
13278	gpm531b	411.76
13279	ebe1	412
13280	pco103744b	412.13
13281	gpm866	412.28
13282	umc17b	412.32
13283	gpm163	412.32
13284	gpm66b	412.32
13285	gpm102b	412.32
13286	npi599	412.32
13287	gpm676a	412.32
13288	bnlg2289	412.32
13289	gstIIB	412.41
13290	csu384	412.48
13291	v16	412.5
13292	agrr50b	412.62
13293	bss1	412.86
13294	tip2	412.86
13295	umc1828	412.86
13296	umc2356	412.9
13297	cko3	412.99
13298	umc1960	413.2
13299	gpm184	413.64
13300	umc1149	413.9
13301	sdg118	413.9
13302	bnlg1152	414.1
13303	gpm327a	415.23
13304	AY109883	415.7
13305	AY107140	415.74
13306	mmp32	416
13307	gpm661d	416.36
13308	IDP7250	420.35
13309	TIDP5209	420.35
13310	TIDP3731	420.35
13311	rz527b	420.56
13312	isu1774b	420.56
13313	cdo1056	420.56
13314	uaz176a	420.56
13315	ici95	420.56
13316	uaz119a(rpS6)	420.56
13317	csu110a	420.56
13318	umc48a	420.56
13319	umc53b	420.56
13320	csu772b	420.56
13321	pbs6b	420.56
13322	npi201b	420.56
13323	tum1	420.56
13324	TIDP5602	420.74
13325	IDP8706	420.74
13326	TIDP8852	420.74
13327	IDP7955	421.19
13328	IDP421	421.19
13329	elm1	422
13330	gpm375b	422.05
13331	IDP4773	422.58
13332	umc2031	422.77
13333	umc2212	422.77
13334	umc1161	422.77
13335	bnlg240	423.72
13336	bnlg1607	423.96
13337	htn1	424
13338	pza00838	424.05
13339	TIDP3355	425.08
13340	csu2c	425.2
13341	npi299	425.2
13342	umc30a	425.2
13343	ksu1d	425.2
13344	gpm270a	425.82
13345	IDP8974	425.91
13346	sbe3	426
13347	cdo470	426.05
13348	phm3465	426.33
13349	cl9362_1	427.09
13350	gpm395b	427.58
13351	bnl5.33d	427.74
13352	sps1	428
13353	rgpc112	429.09
13354	agrr144b	429.25
13355	pzb00811	429.63
13356	pbs9a	429.69
13357	gpm702b	430.17
13358	gpm653b	430.64
13359	bcd134c	430.81
13360	umc117	431.55
13361	umc71a	431.55
13362	gpm312a	431.58
13363	psei10	432
13364	umc1728	432.4
13365	IDPCP21203	433.42
13366	IDP6904	433.42
13367	TIDP4671	433.42
13368	TIDP6654	433.42
13369	TIDP3055	433.42
13370	IDP7958	433.42
13371	IDP6731	433.42
13372	TIDP4625	433.42
13373	bnl17.17	433.46
13374	npi590	433.68
13375	hdt105	433.98
13376	cl17328_1	434.19
13377	ald2	434.38
13378	gpm687b	435.63
13379	pco123850	436.62
13380	IDP9015	436.76
13381	IDP8012	436.76
13382	IDP8524	436.76
13383	TIDP2974	436.76
13384	agrr51	436.8
13385	uaz94	436.81
13386	IDP771	437.59
13387	umc150a	438.79
13388	umc84c	439.14
13389	csu597e(dah)	439.14
13390	asg17	439.14
13391	umc1905	439.6
13392	umc2037	439.67
13393	rpl5b	440
13394	gpm205	440.12
13395	IDP1436	440.18
13396	umc2616	440.37
13397	bcd1086b	440.56
13398	cdo54	440.56
13399	IDP4718	440.88
13400	asg1a	441.04
13401	asg53	441.25
13402	asg52a	441.25
13403	agrr322	441.46
13404	agrr184a	442.2
13405	pza02746	442.68
13406	agrr269	442.93
13407	ksu1b	443.15
13408	rgpc198b(sik)	443.15
13409	csu382b(cld)	443.15
13410	ial1	444
13411	gpm701	444.21
13412	uaz95	444.91
13413	uaz291(F-bA)	444.91
13414	chr116b	445.14
13415	IDP2426	445.81
13416	npi3	445.89
13417	npi425b	445.89
13418	npi43	445.89
13419	umc2606	446.9
13420	umc2602	446.9
13421	IDP27	447.12
13422	pco105945	447.22
13423	npi33	447.35
13424	npi101a	447.35
13425	npi50	447.35
13426	npi39	447.35
13427	umc2361	448.12
13428	npi72	448.33
13429	npi1	448.33
13430	IDP2402	449.1
13431	IDP6782	449.1
13432	umc271	449.27
13433	rgpc949	449.27
13434	csu685	449.27
13435	pco098921	449.95
13436	mmc0181	450.74
13437	umc2395	451.02
13438	npi108b	452
13439	IDP5847	452.73
13440	IDP6833	452.73
13441	ms8	453.72
13442	gpm249b	454.37
13443	pco081168	455.1
13444	bnlg1031	455.1
13445	bnl10.24b	455.5
13446	sun4	456
13447	umc1724	456.34
13448	cuny20(psy)	456.43
13449	pza01316	457.2
13450	IDP6823	458.19
13451	TIDP5501	458.19
13452	asg61b	458.21
13453	cdo662a	458.58
13454	cdo113a	458.58
13455	bnl10.11	458.58
13456	cdo251b	458.58
13457	npi268a	459.2
13458	npi69	459.2
13459	bnl10.38c	459.2
13460	TIDP5593	459.55
13461	IDP7864	459.55
13462	IDP4252	459.55
13463	rz444a	459.86
13464	pco129491	460.61
13465	CL9311_1	460.8
13466	IDPnpi268	460.91
13467	cdo430	462.79
13468	npi224b	463.28
13469	rz538a	464
13470	rgpc86(ptk)	464.02
13471	umc165b	464.02
13472	csu254c	465.52
13473	npi328a	465.56
13474	cdo187	465.75
13475	umc2014	466.01
13476	umc1607	466.5
13477	rz460	466.57
13478	gpm432	466.65
13479	act2	468
13480	IDP8514	470.46
13481	IDP7934	470.46
13482	TIDP3577	470.46
13483	IDP57	470.46
13484	npi438b	471.25
13485	IDP4866	471.41
13486	lrs1	472
13487	IDP4957	472.37
13488	IDP7706	472.37
13489	uwo1	473.78
13490	uaz128	473.78
13491	IDP257	478.91
13492	umc3a	479.08
13493	cdo241b	479.44
13494	tpi5	480
13495	czog2	481
13496	IDP6056	481.14
13497	IDP7154	481.14
13498	TIDP3065	481.14
13499	IDP7905	481.14
13500	IDP7782	481.14
13501	IDP7900	481.14
13502	IDPCP79940	481.14
13503	bcd98e	481.53
13504	mon00108::Ac	481.96
13505	bti41886::Ac	482.11
13506	IDP7241	482.67
13507	bnl(tas1m)	483.01
13508	npi212a	483.01
13509	umc39b	483.01
13510	bnlg1823	483.4
13511	TIDP5542	484.96
13512	TIDP5158	484.96
13513	IDP6753	485.53
13514	IDP7615	485.53
13515	gpm359c	485.55
13516	IDP400	486.1
13517	TIDP5482	486.1
13518	gpm44c	486.58
13519	AY110569	486.9
13520	TIDP2662	487.45
13521	j1	487.98
13522	psy2	489.7
13523	gpm408e	489.93
13524	umc266d(ptk)	490.63
13525	csu110c	490.63
13526	IDP8222	492.85
13527	IDP1495	492.85
13528	TIDP3381	493.63
13529	IDP4547	493.63
13530	AY110539	494.2
13531	umc1268	494.7
13532	csu38b(taf)	494.71
13533	csu776a	494.71
13534	uwm1c(uce)	495.97
13535	umc1055	496.12
13536	gpm204a	497.81
13537	csu179c(hsp70)	498.49
13538	lim301	504.3
13539	gpm234a	504.47
13540	IDP4764	505
13541	IDP4827	505
13542	IDP8232	505
13543	TIDP7151	505.78
13544	TIDP6650	505.78
13545	agrr274b	506.4
13546	TIDP5242	506.55
13547	bnlg1828	506.8
13548	bnlg1350b	508.3
13549	csu163b	509.8
13550	npi414a	509.8
13551	uaz174	509.8
13552	umc164a	509.8
13553	IDP468	510.41
13554	IDP115	510.91
13555	csu1155a	511.87
13556	IDP8354	512.5
13557	magi85701	512.7
13558	umc2357	514.2
13559	mmp64	515
13560	umc1032	515
13561	gpm257v	516.06
13562	TIDP5576	520.51
13563	IDP7331	520.51
13564	umc82d	522
13565	php20793	522.4
13566	emp3	524
13567	gpm716a	524.6
13568	AY109593	524.6
13569	csu786(uce)	526.6
13570	umc1005	526.6
13571	umc1384	527.34
13572	pmg1	528
13573	IDP3959	528.53
13574	TIDP5262	528.53
13575	csu591(uce)	528.78
13576	sb21	528.78
13577	IDP275	529.12
13578	IDP6771	529.34
13579	IDP7296	529.34
13580	phm14046	529.97
13581	IDP387	530.38
13582	IDP7669	530.65
13583	IDP7198	530.65
13584	IDP4342b	531.87
13585	IDP279	533.3
13586	csu165a	534.65
13587	csu922(arf)	534.65
13588	gpm911	535.99
13589	gpm699a	536.21
13590	gpm685	536.48
13591	gpm457	536.87
13592	tub6	540
13593	cyc4	540
13594	psei2	540
13595	obf4	540
13596	al9	540.3
13597	umc1933	540.3
13598	umc7	540.32
13599	mmp146	544.7
13600	magi102172	545.22
13601	TIDP3011	545.22
13602	IDP8743	545.22
13603	TIDP3348	546.43
13604	TIDP7121	546.43
13605	IDP6628	546.43
13606	IDP9106	546.43
13607	umc1673	546.9
13608	umc2218	547.2
13609	mrpi1	548
13610	agrr262	549.01
13611	phm14104	550.12
13612	AY110053	550.4
13613	gpm345	550.4
13614	bnlg1056	550.4
13615	pco062018	553.28
13616	mHbrMG184-B73	554.51
13617	TIDP5789	554.53
13618	IDP830	554.53
13619	umc2052	555.14
13620	IDP8190	555.36
13621	IDP7713	555.36
13622	gpm348	556.38
13623	IDP652	556.61
13624	IDP40	556.61
13625	IDP706	556.92
13626	IDP698	556.92
13627	IDP763	556.95
13628	pza00760	557.35
13629	IDP4685	557.65
13630	IDP2398	557.65
13631	IDP848	560.44
13632	IDP7784	562.25
13633	asg50b	562.5
13634	npi107	562.5
13635	npi112b	564.3
13636	TIDP3483	565.74
13637	csu1155b	566.57
13638	pco100198	566.99
13639	IDP1432	567.69
13640	IDP7445	567.69
13641	cmu1	569
13642	csu103b(aba)	571.5
13643	gst1	571.5
13644	dupssr14	575.03
13645	csu146b(cdc48)	575.4
13646	mon00122::Ac	581.86
13647	npi315a	590.24
13648	agrr21	596.4
13649	gpm259a	597.86
13650	umc2597	600.58
13651	umc1663	608.1
13652	phi233376	609.1
13653	rgh1	615.99
13654	npi119(hsp70)	617.97
13655	IDP1628	621.04
13656	umc1638	621.6
13657	hstf2	622.04
13658	gpm646b	622.52
13659	krp16	624
13660	me4	624
13661	umc1916	626.7
13662	bnlg1131	628.2
13663	gpm194b	628.61
13664	AY109853	632
13665	prf3	632
13666	dhn7	632
13667	telomere8L	640
13668	pco147906	673.12
13669	gpm880c	711.86
chr=9
lg=9
13670	umc1957	0
13671	telomere9S	0
13672	glk1	3.6
13673	rop5	4
13674	umc109	5
13675	pin1	5.04
13676	umc148	7.3
13677	IDP4980	7.58
13678	umc2594	9.59
13679	gpm441	9.71
13680	rz144a	9.86
13681	bnlg1724	11.8
13682	koln10b(hox2)	11.88
13683	bnlg1272a	12.02
13684	agrr41	13.51
13685	npi253a	14
13686	nip2c	16.98
13687	umc1370	17.7
13688	gpm872b	20
13689	rz144c	20.1
13690	umc1040	21.2
13691	bnlg2122	21.3
13692	gpm561b	21.3
13693	umc2393	21.3
13694	bnlg1288	24.06
13695	IDP111	24.1
13696	gpm522d	24.1
13697	umc1867	24.3
13698	IDP844	24.5
13699	npi116b	25.59
13700	TIDP6261	25.63
13701	IDP4411	25.63
13702	IDP8988	26.04
13703	php10005a	28.8
13704	umc70	28.8
13705	gpm117a	29.47
13706	TIDP6487	30.25
13707	TIDP4606	31.22
13708	IDP4069	31.47
13709	pip1f	36
13710	IDP4166	39.03
13711	npi211	39.15
13712	IDP8062	40.65
13713	TIDP5167	40.65
13714	IDP6605	41.46
13715	umc248a	41.68
13716	csu95a	41.68
13717	IDP8053	42.27
13718	IDP760	42.27
13719	opr2	43.6
13720	opr1	44
13721	lim343	46.2
13722	aap1	48
13723	cki7	48.08
13724	ufg41	50.4
13725	gpm139a	53.31
13726	IDP7264	53.73
13727	IDP7840	54.61
13728	TIDP4624	54.61
13729	gta107a	56.53
13730	gta106b	56.53
13731	gpm493b	57.11
13732	npi86	57.44
13733	mHbrMG162-Mo17	58.5
13734	TIDP6175	59.89
13735	mHbrBC155-Mo17	61.77
13736	bnlg1583	62.3
13737	bnlg1810	62.3
13738	pco143449	62.3
13739	mir3a(thp)	63.43
13740	IDP8284	64.7
13741	c1	64.7
13742	gpm289c	64.98
13743	koln2b(hox)	65.19
13744	ucsd72f	65.36
13745	umc113a	66.12
13746	TIDP3466	67.24
13747	ftr1	68.3
13748	bnl17.11	73.23
13749	isu1146	73.23
13750	mHbrMC116-Mo17	74.37
13751	umc2335	74.8
13752	gpm741b	75.48
13753	mHbrMA126-B73	76.17
13754	IDP1969	76.63
13755	gpm943	76.99
13756	gpm873	78.19
13757	mpik19a	80.3
13758	gpm774b	80.3
13759	sh1	80.3
13760	gpm355	80.39
13761	gpm42a	80.61
13762	agrr147	82.1
13763	ereb160	82.3
13764	ptf1	82.34
13765	pco096162b	82.34
13766	rz588a	83.47
13767	phi122	83.49
13768	uce2	84.3
13769	znf2	84.3
13770	stc1	85.58
13771	csu250b(aba)	86.72
13772	cdo1053b	86.73
13773	cdo665b	86.73
13774	AY107496	86.77
13775	umc1596	86.8
13776	TIDP3336	87.8
13777	isu119	88.22
13778	umc1958	90.1
13779	mpik11c	90.1
13780	ucsd62k(zag4)	90.1
13781	isu136b	90.1
13782	bz1	90.1
13783	stk1	90.18
13784	TIDP5820	93.95
13785	TIDP5270	94.79
13786	orc1	95.8
13787	ppr2263	96
13788	l6	96
13789	IDP9006	98.98
13790	csu665b(adt)	99.07
13791	dupssr6	100.54
13792	umc1764	101.1
13793	umc1170	101.1
13794	umc1131	101.44
13795	chr113	103.87
13796	csu466(lhcb)	105.8
13797	csu471	105.8
13798	gpm401b	106
13799	mHbrBC273-Mo17	106.14
13800	umc256a	106.34
13801	asg19a	106.34
13802	bnl5.67b	106.34
13803	csu733(rpL39)	106.34
13804	asg82	106.34
13805	IDP2364	108.19
13806	umc1647	108.97
13807	pza02344	109.02
13808	IDP3817	109.94
13809	TIDP2976	109.94
13810	mHbrMA103-B73	111.1
13811	mHbrMA378-B73	112.29
13812	gpm547b	113.93
13813	umc1430	114.99
13814	mHbrBA299-B73	115.08
13815	bnlg1372	115.78
13816	csu486a	115.92
13817	tha5	116
13818	mHbrBG87-B73	116.16
13819	isu111b	116.6
13820	gpm312d	116.97
13821	AY103622	116.97
13822	gpm603	117.34
13823	gpm626	117.34
13824	gpm602a	117.43
13825	umc2219	118.9
13826	g6	119.99
13827	IDP2570	120.63
13828	IDP4340	120.63
13829	IDP4344	120.63
13830	pco101905	123.18
13831	agrc255b	125.08
13832	csu1083b	125.08
13833	umc2336	125.7
13834	IDP3947	127.35
13835	omt2	131.1
13836	cl4939_2	131.2
13837	TIDP3207	131.27
13838	TIDP2712	131.27
13839	IDP8586	131.27
13840	TIDP3209	131.27
13841	csu1077	131.32
13842	agrr58	133.63
13843	bnl213	135.03
13844	umc82a	135.03
13845	npi266	135.03
13846	klp1c	135.49
13847	uaz237a(prc)	135.49
13848	agrr87b	135.49
13849	rz2a	135.49
13850	zmm3	137
13851	hyp1	137.42
13852	mmp162	139
13853	dup1379	139.81
13854	ss1	140
13855	zb8	140
13856	cl27880_1	141.2
13857	mrpa3	141.2
13858	bnlg244	142.6
13859	hvp1	144
13860	npi300a	145.84
13861	agrc273	146.03
13862	bnlg1913	147.5
13863	bnlg1401	147.5
13864	znod1	147.6
13865	gpm79a	149.62
13866	gpm252a	150.41
13867	gpm864b	150.68
13868	gpm735a	150.71
13869	cdo1395g	151.31
13870	pza00860	152.77
13871	mpk2	153
13872	mmp77	153
13873	gpm59b	153.19
13874	umc105a	154.22
13875	isu124	154.22
13876	gpm528b	155.13
13877	IDP8206	155.54
13878	IDP4038	155.54
13879	IDP8928	155.54
13880	pza01272	156.97
13881	gpm78a	158.62
13882	rz516	159.22
13883	l7	159.99
13884	les8	159.99
13885	mgs3	160
13886	mmp30	162.5
13887	umc1037	162.5
13888	pco067521	162.77
13889	umc1893	162.93
13890	gpm78b	164.44
13891	pin12	164.93
13892	IDP4267	164.93
13893	TIDP5595	164.93
13894	IDP7833	164.93
13895	IDP5912	164.93
13896	isu2191d	165.15
13897	bnlg2107	166.57
13898	umc1033	167.15
13899	IDP7513	167.28
13900	TIDP3390	167.28
13901	dxs3	168
13902	dup1384	168.02
13903	dupssr19	169.98
13904	bnlg1082	169.98
13905	fat2	170
13906	umc1698	170.4
13907	agrr205	172.55
13908	cdo475a	175.04
13909	csu94b	175.04
13910	csu228(pfk)	175.04
13911	AY105451	176.15
13912	umc2213	176.75
13913	eps1	180
13914	tk1	180
13915	IDP529	182.16
13916	IDP7329	182.16
13917	IDP1976	182.16
13918	bnl3.06	184.1
13919	pzb00007	185.91
13920	phi130	187.9
13921	pzhd1	188.54
13922	eno1	188.54
13923	v31	188.59
13924	lo2	188.82
13925	IDP3844	189.07
13926	baf1	189.75
13927	TB-9Sb(9)	189.98
13928	lim286	190.1
13929	pzb00544	191.7
13930	cdo590(ppr)	191.7
13931	csu616	191.7
13932	uaz246b(mbf)	191.7
13933	TIDP5788	191.7
13934	npi215a	191.7
13935	wx1	191.7
13936	umc247	191.7
13937	TIDP3100	191.7
13938	bnl26	191.7
13939	bcd93	191.7
13940	dpg1b	191.7
13941	tda66d	191.7
13942	rgpr1908a(acb)	191.7
13943	bnl5.21d	191.7
13944	pzb00547	191.7
13945	umc253b	191.7
13946	isu2191k	191.7
13947	dhn2	191.98
13948	umc1634	193.2
13949	mon00236::Ac	194.37
13950	TIDP2931	195.45
13951	TIDP9202	195.45
13952	umc1258	195.7
13953	umc127a	196.2
13954	AY109570	196.4
13955	hon104a	196.64
13956	IDP3890	196.7
13957	umc273a	197.12
13958	umc194b(gpr)	198.26
13959	umc1586	199.7
13960	rz476c	202.25
13961	lim101	202.3
13962	pzb01110	202.78
13963	hsk1	204
13964	krp2	204
13965	ufg71	204.4
13966	gpm94	204.4
13967	fdad1	204.4
13968	bnlg1730	206.46
13969	gpm369e	206.98
13970	TB-9Sd(9)	207.98
13971	d3	208
13972	mmp170b	208.5
13973	gpm6	208.94
13974	TIDP6539	209.97
13975	IDP4058	209.97
13976	IDP4218	209.97
13977	TIDP6677	209.97
13978	PCO061815	209.97
13979	IDP1681	209.98
13980	TIDP3592	210.17
13981	gpm269c	211.02
13982	T9-10b(9)	211.99
13983	uwm1b(uce)	213.38
13984	cdo17	213.38
13985	cdo689c	213.38
13986	rz612	213.38
13987	csu680d	213.38
13988	chr120	213.6
13989	TIDP4648	213.91
13990	TIDP3549	213.91
13991	TIDP2896	213.91
13992	TIDP3691	213.91
13993	w11	216
13994	gpm722	216.2
13995	psr160d	216.2
13996	TIDP6176	218.4
13997	polm3	219.4
13998	pzb00959	219.4
13999	pco095808	219.73
14000	umc2337	220.1
14001	gpm830b	220.27
14002	psr160c	220.7
14003	umc2370	221.7
14004	pco107884	221.7
14005	pza03469	221.7
14006	IDP6612	222.89
14007	IDP9071	222.89
14008	IDP8457	222.89
14009	rz273c(ant)	223.9
14010	pzb00014	224
14011	phs1	224.05
14012	dzs10	224.05
14013	fdh2	224.05
14014	nact12	224.11
14015	gpm902	224.11
14016	gpm133	224.11
14017	gpm339b	224.11
14018	gpm33c	224.11
14019	gpm137a	224.34
14020	ago101	224.34
14021	gpm46	224.34
14022	gpm721	224.34
14023	bnl7.24a	225.45
14024	uaz161b(elf)	225.45
14025	npi416	225.45
14026	bnl5.33c	225.45
14027	pza03057	225.92
14028	pza00925	225.92
14029	lgn1	226
14030	rz953	226.3
14031	IDP4017	226.3
14032	umc81	226.3
14033	bnlg127	226.31
14034	oec2	226.4
14035	IDP8295	226.51
14036	IDP3828	226.51
14037	gpm566a	226.56
14038	pza01791	226.69
14039	cent9	226.8
14040	mrpa1	226.8
14041	gpm171a	227.03
14042	pep1	227.2
14043	ucsd1.8a	227.31
14044	bcd1421	227.4
14045	pzb00761	227.46
14046	agrr125	227.62
14047	TB-9Lc(9)	228
14048	pebp26	228
14049	vpp2	228.08
14050	gpm682	228.09
14051	gpm820a	228.12
14052	php20052	228.3
14053	ras11D1	228.4
14054	pza01861	228.61
14055	umc2573	229.08
14056	bnl5.10	229.1
14057	mHbrBG132-Mo17	229.14
14058	mHbrBA189-Mo17	229.17
14059	bnl5.46b	230
14060	hsbp2	230.07
14061	fat1	230.07
14062	umc1599	230.1
14063	pza02545	230.14
14064	csu623a	230.6
14065	gpm183c	230.75
14066	pg12	232
14067	ar1	232
14068	fae2	232
14069	elfa9	232.4
14070	haf101b	232.47
14071	umc1191	232.8
14072	gpm240b	233.4
14073	bcd221b	233.83
14074	cdo673	233.83
14075	cdo319	233.83
14076	agrr64	234.66
14077	pco102100	235.13
14078	bnlg1626	235.15
14079	mmp2	235.5
14080	IDP4151	235.61
14081	TIDP5246	235.61
14082	IDP7401	235.61
14083	IDP7003	235.61
14084	TIDP2726	235.61
14085	TIDP6547	235.61
14086	TIDP5397	235.61
14087	TIDP6705	235.61
14088	TIDP3530	235.61
14089	TIDP6148	235.61
14090	IDP7170	235.61
14091	TIDP5827	235.61
14092	IDP7012	235.61
14093	obf2	235.98
14094	php20075b(ext)	237.11
14095	pbs14b	237.11
14096	pbs14d	237.11
14097	umc1420	237.16
14098	asg63a	238
14099	IDP4909	238.17
14100	IDP1694	238.17
14101	IDP4103	238.17
14102	IDPCP85049	238.17
14103	IDP9017	238.17
14104	IDP7029	238.17
14105	IDP6916	238.17
14106	IDP6987	238.17
14107	IDP4839b	238.17
14108	IDP4169	238.17
14109	TIDP7056	238.17
14110	IDP6747	238.17
14111	IDP8493	238.24
14112	IDP6068	238.24
14113	IDP7995	238.24
14114	IDP7044	238.24
14115	TIDP3022	238.24
14116	IDP7865	238.24
14117	TIDP6440	238.24
14118	IDP6853	238.24
14119	IDP6744	238.24
14120	IDP4894	238.24
14121	TIDP6320	238.24
14122	IDP375	238.24
14123	IDP7041	238.24
14124	TIDP7057	238.24
14125	IDP6855	238.24
14126	IDP8189	238.24
14127	TIDP5589	238.24
14128	IDP6579	238.24
14129	TIDP5412	238.24
14130	IDP7692	238.24
14131	IDP7357	238.24
14132	IDP4716	238.24
14133	IDP7534	238.24
14134	IDP5974	238.24
14135	IDP4931	238.24
14136	TIDP4629	238.24
14137	IDP8462	238.24
14138	IDP6585	238.24
14139	IDP5965	238.24
14140	IDP6584	238.24
14141	IDP782	238.24
14142	IDP7966	238.24
14143	umc2340	238.4
14144	IDP717	238.4
14145	BE518809	238.41
14146	gtd101	238.44
14147	bnlg1688	238.44
14148	gpm200a	238.45
14149	gpm644	238.45
14150	AI812156	238.46
14151	umc2339	238.9
14152	IDP2479	239.35
14153	TIDP7146	239.35
14154	IDP8571	239.35
14155	IDP4461	239.35
14156	IDPCP74286	239.35
14157	TIDP5394	239.35
14158	IDP8629	239.35
14159	IDP256	239.35
14160	TIDP7104	239.35
14161	IDP248	239.35
14162	IDP5015	239.35
14163	IDP2406	239.35
14164	TIDP5695	239.35
14165	IDP4177	239.35
14166	IDP593	239.35
14167	TIDP6503	239.35
14168	IDP6582	239.37
14169	IDP4892	239.37
14170	TIDP5388	239.37
14171	TIDP2769	239.37
14172	TIDP3730	239.37
14173	TIDP6686	239.37
14174	IDP7566	239.37
14175	TIDP3766	239.37
14176	TIDP6226	239.37
14177	TIDP2655	239.37
14178	IDP6779	239.37
14179	IDP5071	239.37
14180	TIDP4632	239.37
14181	IDP780b	239.37
14182	csu321	239.37
14183	TIDP8796	239.37
14184	IDP7007	239.37
14185	magi104697	239.37
14186	IDP4451	239.37
14187	TIDP6523	239.37
14188	rf2	239.37
14189	TIDP6562	239.37
14190	magi94754	239.37
14191	TIDP7067	239.37
14192	TIDP6482	239.37
14193	ms2	239.48
14194	v1	239.48
14195	IDP523	239.63
14196	IDP3862	239.9
14197	magi67004	240.02
14198	IDP7431	240.02
14199	TIDP6434	240.02
14200	IDP1984	240.02
14201	IDP5968b	240.02
14202	IDP8040	240.02
14203	IDP6956	240.02
14204	umc1271	240.5
14205	knox2	241.6
14206	mch1	242
14207	bnlg469a	242.02
14208	bnlg430	242.02
14209	endo1	242.02
14210	agrc445b	242.55
14211	acp1	242.98
14212	gpm917	243.69
14213	sal1	244
14214	gl15	244.1
14215	gpm483	244.44
14216	umc2412	245.71
14217	TIDP8787	246.14
14218	cdo78	247.63
14219	asg65a	248.88
14220	csu193	248.88
14221	asg66a	248.88
14222	asg37	248.88
14223	umc153	248.88
14224	std6a(dba)	248.88
14225	asg67a	248.88
14226	asg68a	249.2
14227	TIDP8891	249.2
14228	TIDP3527	249.2
14229	IDP312	249.2
14230	IDP7298	249.2
14231	csu857	249.2
14232	IDP4130	249.2
14233	IDP8628	249.2
14234	npi34	249.2
14235	umc20	249.2
14236	ensl016	249.27
14237	umc1921	249.6
14238	IDP5001	250.56
14239	IDP4433	251.68
14240	TIDP5661	252.16
14241	umc2087	252.3
14242	IDP7394	252.39
14243	IDP3968	252.63
14244	IDP7283	252.63
14245	IDP6061	252.63
14246	IDP8578	252.63
14247	IDP8344	252.63
14248	IDP7346	252.63
14249	TIDP2916	252.63
14250	TIDP6466	252.63
14251	IDP6933	252.63
14252	TIDP3051	252.63
14253	TIDP2910	252.63
14254	TIDP2779	252.63
14255	IDP8749	252.63
14256	IDP8608	252.63
14257	IDP9125	252.63
14258	gpm241	253.28
14259	AW257883	253.7
14260	umc1743	254
14261	umc114	254.3
14262	gpm809b	254.6
14263	AY103770	254.6
14264	bzip60	254.6
14265	pzb01899	255.74
14266	trn1	255.98
14267	T8-9a(9)	255.98
14268	mlo7	256
14269	csu179b(hsp70)	256.1
14270	bnl5.04	256.1
14271	csu181b	256.1
14272	csu252b(cdc2)	256.1
14273	gpm68	256.28
14274	gpm858b	256.6
14275	mmc0051	256.81
14276	hm2	257.2
14277	rpo2	257.6
14278	umc1267	257.6
14279	rz682	258.2
14280	umc2394	258.43
14281	mHbrMA127-Mo17	258.66
14282	mHbrBC179-Mo17	258.66
14283	lim99b	259.8
14284	asn1	260
14285	bnlg1687	260.35
14286	AY107228	260.54
14287	p21.2	261.13
14288	gpm731	261.48
14289	fd1	263.64
14290	mHbrMG112-Mo17	264.12
14291	csu214a(grp)	264.9
14292	csu254a	264.9
14293	bnl7.13a	264.9
14294	csu778(lhcb)	264.9
14295	cdo775	264.9
14296	IDP4338	265.15
14297	IDP4542	265.15
14298	IDP8253	265.15
14299	TIDP5799	265.15
14300	IDP5052	265.15
14301	IDP4706	265.15
14302	sbp4	266
14303	bnlg1714	266.4
14304	isu98a	266.4
14305	hscf1	266.8
14306	gpm165	268.2
14307	lim166	268.4
14308	csu56d(ohp)	268.43
14309	gpm98	269.88
14310	umc1522	273.17
14311	bnlg1209	273.2
14312	csu147	273.63
14313	znf1	273.64
14314	mwg645g	275.54
14315	uaz236a(ser)	275.54
14316	pic1a	275.54
14317	ici266	275.54
14318	pzb01358	278.12
14319	pza00152	278.12
14320	psr547	278.9
14321	gpm739b	279.74
14322	IDP4492	279.74
14323	IDP6008	279.74
14324	TIDP2893	279.74
14325	IDP4104	279.74
14326	IDP809	279.74
14327	IDP8093	279.74
14328	TMR44	281.51
14329	TIDP5247	281.51
14330	TIDP2817	281.51
14331	TIDP3505	281.51
14332	bnlg1159a	282.08
14333	gpm246b	282.89
14334	gpm604b	282.89
14335	AY105892	282.89
14336	gpm699c	283.1
14337	psr129a	283.1
14338	pco136380	283.13
14339	umc1107	285.8
14340	CC598665	285.8
14341	bnl1.297b	286.2
14342	mHbrMG108-B73	286.28
14343	bnlg1159b	287
14344	TIDP3017	287.14
14345	IDP8688	287.14
14346	IDP665	287.14
14347	gpm292a	287.22
14348	pza00015	289.79
14349	gta101c	290.1
14350	csu263a	291.99
14351	csu183b(cdc48)	291.99
14352	mHbrMT125-B73	291.99
14353	mstr4	296
14354	TIDP2939	296.21
14355	umc2398	296.96
14356	IDP6031	297.97
14357	IDP8958	297.97
14358	IDP6780	297.97
14359	TIDP3384	297.97
14360	mybst1	297.97
14361	IDP8678	297.97
14362	IDP6873	297.97
14363	bnlg1012	298
14364	expb8	298
14365	pza03470	298.86
14366	gpm641c	299.13
14367	gpm681b	299.83
14368	ufg66	300
14369	agrr153b	300
14370	piip1	300
14371	ufg73	300
14372	ufg70	300.2
14373	ufg35a	300.6
14374	gpm622a	301.52
14375	gpm674a	301.52
14376	npi580a	302.3
14377	expb1	304
14378	lop1	304
14379	IDP4114	304.44
14380	TIDP6215	304.44
14381	cgs1	304.8
14382	isu41a	304.9
14383	ufg68	306.2
14384	AY110782	306.86
14385	IDP4307	307.97
14386	IDP4715	307.97
14387	IDP9064	307.97
14388	IDP8733	307.97
14389	umc1492	308
14390	TIDP2890	309.74
14391	IDP7946	309.74
14392	umc1120	309.9
14393	csu212a	310
14394	rz251b	310
14395	wsu1(ptk)	310
14396	csu43	310
14397	gpm815b	310.21
14398	gpm815c	310.64
14399	umc1878	310.78
14400	gpm815d	310.87
14401	npi454	311.5
14402	csu557	311.5
14403	rgpc524	311.5
14404	sus1	311.5
14405	rgpr3239b	311.5
14406	csu404a	311.5
14407	AY109764	311.9
14408	TB-9La(9)	311.98
14409	IDP756	312.05
14410	mmp96	312.5
14411	npi222a	312.57
14412	IDP9022	312.85
14413	IDP7556	312.85
14414	IDP6026	312.85
14415	IDP3860	312.85
14416	TIDP6358	312.85
14417	IDPCP55749	312.85
14418	TIDP2933	312.85
14419	IDP8972	312.85
14420	IDP9115	312.85
14421	IDP8653	312.85
14422	IDP1441	312.85
14423	TIDP6316	312.85
14424	TIDP2944	313.65
14425	IDP6601	313.65
14426	IDP6598	313.65
14427	TIDP3699	313.65
14428	TIDP5783	313.65
14429	bk2	313.98
14430	agrr90	314.19
14431	mmp37	314.3
14432	IDP6035	314.7
14433	IDP7954	314.7
14434	IDP3967	314.86
14435	IDP8044	315.14
14436	IDP7364	315.14
14437	csu694a(uce)	315.56
14438	IDP7825	315.58
14439	umc2121	315.7
14440	TIDP6395	316.02
14441	IDP3975	316.02
14442	IDP189	316.13
14443	bnl56.2d	316.58
14444	IDP534	316.73
14445	umc38c	317
14446	bnl7.50	317.01
14447	pc326	317.08
14448	umc1771	317.08
14449	es4	317.16
14450	TIDP5663	317.61
14451	IDP2469	317.61
14452	es1	320
14453	pbs14c	320.2
14454	bnl8.17	320.2
14455	uaz266b	320.2
14456	uaz119c(rpS6)	320.2
14457	uaz112	320.2
14458	gpm901	320.6
14459	npi293a	320.6
14460	npi80	320.6
14461	umc95	320.6
14462	rgpr44b	320.6
14463	umc1519	321.6
14464	mHbrBT195-Mo17	321.9
14465	umc140b	321.9
14466	TIDP4605	322.34
14467	TIDP3026	322.34
14468	umc1078	322.6
14469	mHbrMT307-Mo17	323.73
14470	lim458	324.2
14471	ufg13a	326
14472	agrr171	326.63
14473	gpm263	327.68
14474	bnlg1270a	327.83
14475	pco109929	327.96
14476	CG698574	328.35
14477	umc1387	328.78
14478	ufg64	329.3
14479	gpm939a	330.37
14480	chr125a	330.37
14481	gpm661a	330.37
14482	ufg63	331.2
14483	apt1	331.6
14484	sod9	332
14485	umc1654	333.07
14486	gpm467	335.34
14487	ufg48	335.8
14488	pdlk2	336
14489	mmp153	336.1
14490	IDP702	337.35
14491	php20554	338.1
14492	bnl5.71c	338.1
14493	TIDP5562	339.19
14494	vacs1	340
14495	csu395b	340.03
14496	umc1357	340.38
14497	umc1231	342
14498	pco138313a	342.98
14499	mmp41	343.7
14500	IDP1653	344.8
14501	ncr(sod4b)	344.8
14502	hsp18a	344.8
14503	TIDP5153	344.8
14504	IDP6058	344.8
14505	umc1657	344.8
14506	IDP7813	344.8
14507	IDP1631b	344.8
14508	IDP1640	344.8
14509	IDP300	344.8
14510	TIDP7084	344.8
14511	TIDP7132	344.8
14512	cdo938b	345.62
14513	rpa8	346.74
14514	csu355(ext)	346.74
14515	csu392a	346.74
14516	agrp1000	346.97
14517	mmp151d	348.8
14518	dpg6c	350.07
14519	phm3330	351.09
14520	mmp179	354.4
14521	apx1	356.58
14522	csu219(tgd)	359.46
14523	umc1417	361.34
14524	ufg67	361.4
14525	ufg47	362.2
14526	gpm135	362.89
14527	umc2371	362.92
14528	gpm257t	364.32
14529	csu61a	364.49
14530	csu59a	364.49
14531	IDP1691	366.01
14532	IDP2582b	366.01
14533	cdo770	366.21
14534	gols3	368
14535	AY109792	369.3
14536	phyB2	370
14537	IDP3953	370.22
14538	IDP3807	370.22
14539	bnlg1884a	371.01
14540	pco138567b	371.37
14541	IDP9102	372.81
14542	IDP102	372.81
14543	IDP310	372.81
14544	AY110217	373.2
14545	rgpr3235a	373.2
14546	v30	373.6
14547	umc1494	373.66
14548	mez2	374
14549	pza02111	374.69
14550	sdg125	374.99
14551	nas1	376
14552	umc2558	377.16
14553	IDP708	377.27
14554	umc2095	378.9
14555	cl37086_1	379.39
14556	umc2341	381.1
14557	csu634	382.7
14558	gpm112	382.7
14559	rz574b(cwp)	383.8
14560	umc2344	384.8
14561	umc2342	384.9
14562	AW215946	384.94
14563	IDP2506	385.3
14564	IDP7188	385.3
14565	umc2343	385.3
14566	IDP5881	385.3
14567	asn4	386
14568	IDP8554	386.43
14569	IDP7595	386.43
14570	fad7	386.43
14571	IDP7371	386.43
14572	IDP7327	386.43
14573	csu651(rpL39)	386.43
14574	IDP4395	386.43
14575	IDP7961	386.43
14576	npi427a	386.8
14577	ufg24	392.5
14578	cdo260	398.35
14579	TIDP9205	401.56
14580	npi425d	403.44
14581	mpk1	404
14582	umc2134	404.3
14583	umc1732	405.02
14584	IDP192	407.61
14585	ibp1	408
14586	his2a1	408
14587	agrc595	408.01
14588	bnl8.08d	409.9
14589	npi17b	409.9
14590	cdo419b	409.9
14591	csu58b	409.9
14592	npi443	409.9
14593	uaz264a	409.9
14594	uaz125	409.9
14595	gpm473a	410.18
14596	IDP8474	410.78
14597	gpm418b	412.2
14598	TIDP8838	412.36
14599	IDP6883	413.15
14600	bnlg1091	415.05
14601	mHbrMA320-Mo17	418.3
14602	IDP214	418.7
14603	IDP6926	419.49
14604	IDP6770	419.49
14605	cl24081_1b	420.13
14606	IDP2408	421.6
14607	mmp142	421.6
14608	magi6217	421.6
14609	IDP8592	421.6
14610	IDP3957	421.6
14611	IDP1669	421.6
14612	pza02252	421.6
14613	TIDP2749	421.6
14614	gpm1	421.6
14615	TIDP4561	421.6
14616	TIDP2906	421.6
14617	IDP6927	421.6
14618	IDP3889	421.6
14619	ms45	427.32
14620	IDP8532	427.51
14621	IDP7340	427.51
14622	umc1794	427.61
14623	IDP8150	427.9
14624	pck2	427.9
14625	TIDP6133	429.07
14626	IDP3826	429.07
14627	TIDP8861	429.07
14628	AY109550	429.7
14629	agrr92b	429.96
14630	dba4	430.02
14631	npi439b	431.7
14632	mmp132	433.5
14633	rps22a	436
14634	cdo189b	437.92
14635	umc2519	439.91
14636	cl20488_1	440.08
14637	asg44	441.2
14638	gpm101g	444.65
14639	umc76b	444.73
14640	bnlg1191	444.73
14641	gpm58b	446.77
14642	IDP4930	448.52
14643	TIDP2934	448.52
14644	TIDP2744	448.52
14645	IDP8952	448.52
14646	TMR37	448.52
14647	toc34	452
14648	IDP6028	453.45
14649	IDP6919	453.45
14650	mmp131	458.5
14651	umc2346	461.6
14652	psk3	463.9
14653	mHbrBG82-B73	464.76
14654	cdo1387a(emp70)	465.16
14655	IDP8672	470.94
14656	TIDP5468	470.94
14657	ufg75c	477.2
14658	chs504	480.19
14659	uaz96a	480.19
14660	bnl7.57	480.19
14661	mmp168	486.5
14662	gln3	486.52
14663	aos1	488.43
14664	IDP159	488.43
14665	TIDP7150	488.43
14666	IDP8423	488.43
14667	TIDP3498	488.43
14668	IDP8021	488.43
14669	IDP4419	488.43
14670	TIDP6104	488.43
14671	IDP7841	488.43
14672	chs5046	489.8
14673	umc1366	489.9
14674	hb1	492.3
14675	nfd104d	492.34
14676	IDPcer6	495.16
14677	TIDP9219	495.16
14678	IDP4802	498.74
14679	bnl5.09a	500.1
14680	uom1(hb)	500.17
14681	IDP5928	502.33
14682	TIDP7106	502.33
14683	TIDP7091	502.33
14684	gpm499	502.92
14685	gpm566f	502.92
14686	zmm8	504
14687	mmp110	504.6
14688	dlo2	504.6
14689	rz742b	506.9
14690	umc1310	507.82
14691	bnlg1588	509.5
14692	IDP4377	509.95
14693	TIDP3493	511.3
14694	IDP7680	511.3
14695	pco134267	512.95
14696	IDP8546	513.54
14697	magi76499	513.54
14698	TIDP3028	514.89
14699	gpm310	516.77
14700	AY110141	517.5
14701	IDP7361	518.47
14702	bnlg1525	519.02
14703	cl580_1	519.02
14704	pzb00221	520.23
14705	bcd1086a	520.52
14706	cdo1395a	520.52
14707	umc2207	520.76
14708	bcd131a	525.36
14709	csu1004	525.55
14710	phm4604	526
14711	gpm379c	526
14712	rfa1	526
14713	IDP1465	526.01
14714	gpm144	526.01
14715	bnlg292a	526.12
14716	rzfl1	526.2
14717	IDP8707	527.21
14718	IDP2142	527.21
14719	pco110312	527.33
14720	bnlg279a	527.61
14721	IDP8926	527.89
14722	ms36	528
14723	umc2358	528.3
14724	csu877	528.9
14725	npi403a	528.9
14726	bnl14.28a	528.9
14727	uaz148	528.9
14728	isu49	530.8
14729	IDP3948	530.95
14730	TIDP8814	532.82
14731	TIDP5129	532.82
14732	IDP2462	532.82
14733	TIDP3528	532.82
14734	xyl1	534.04
14735	umc1789	534.2
14736	gpm705b	535.32
14737	gpm812	535.32
14738	mon00004::Ac	535.68
14739	npi404c	536.1
14740	asg12a	536.1
14741	npi209a	536.1
14742	TIDP7140	536.43
14743	IDP7875	536.43
14744	IDP8971	536.43
14745	IDP7884	536.43
14746	phi448880	536.8
14747	tfIIB1	537
14748	TIDP9237	537.41
14749	TIDP4612	537.41
14750	AY109543	538.5
14751	csu1005	539.53
14752	csu860a	539.53
14753	TIDP5150	540.36
14754	umc1675	541.4
14755	std2a(dba)	541.82
14756	gpm773	542.4
14757	pza00912	542.42
14758	npi291	542.48
14759	umc1804	543.94
14760	pco075242	547.37
14761	pco063085	547.37
14762	csu1118	547.93
14763	AY110382	551.3
14764	TIDP3623	551.83
14765	TIDP3388	551.83
14766	phm4303	552.69
14767	ltk2	554.04
14768	bnlg619	554.4
14769	mmp136	556.4
14770	dupssr29	556.5
14771	csu12a(cin4)	559.35
14772	IDP7215	560.67
14773	IDP8193	560.67
14774	rz329a(bga)	561.09
14775	IDP2554	561.22
14776	umc2359	561.22
14777	bnlg1506	561.22
14778	cnh1	561.22
14779	bnlg1375	561.22
14780	pco105718	561.75
14781	zim14	562.7
14782	IDP7555	564.28
14783	cdo20b	565.12
14784	bcd855f(ext)	565.91
14785	pco088782b	565.91
14786	umc2131	566.8
14787	gst9	567.18
14788	umc1714	567.3
14789	jpsb596	567.7
14790	npi97b	571.04
14791	umc2540	572.08
14792	TIDP8761	572.14
14793	IDP7764	572.14
14794	TIDP3765	572.14
14795	TIDP3375	572.14
14796	mmp171a	577.2
14797	sut7	578.6
14798	gpm403a	578.6
14799	gst13	579.05
14800	aco3	579.08
14801	IDP7473	579.35
14802	IDP4024	579.35
14803	IDP132	579.4
14804	gpm937b	579.51
14805	IDP7996	579.59
14806	IDP4944	579.59
14807	IDP8508	579.59
14808	TIDP5085	579.59
14809	IDP8086	579.59
14810	TIDP3230	579.59
14811	TIDP5183	579.59
14812	brd102	579.71
14813	mon00092::Ac	579.71
14814	IDP8599	579.79
14815	gpm552c	579.93
14816	arpp40	580
14817	magi105010	580.14
14818	asg59b	580.35
14819	IDP65	580.44
14820	pco122604	580.77
14821	bnlg128	581
14822	pco133915	581.07
14823	cki4	587.6
14824	wc1	587.9
14825	agrr294b	587.91
14826	expb10a	587.92
14827	T4-9(5788)(9)	587.98
14828	ucsd61b	590.1
14829	gpm557a	590.32
14830	IDP1488	590.55
14831	IDP850	590.55
14832	IDP7643	590.55
14833	TIDP6505	591.54
14834	rtcl1	592
14835	ras18B1	592
14836	TIDP2876	594.53
14837	rz632b	595.07
14838	TIDP2705	595.53
14839	csu883(rpL21)	596.7
14840	rz561c	600.96
14841	umc272(vfa)	600.96
14842	met3	602.81
14843	gpm904a	603.5
14844	umc1137	603.5
14845	umc1942	603.61
14846	hyd5	604
14847	mads1	604.1
14848	bf1	604.1
14849	gpm753b	605.87
14850	IDP5867	606.48
14851	umc1104	607.17
14852	umc94b	607.91
14853	ucsd107a	607.91
14854	csu50b	607.91
14855	uaz31a	607.91
14856	dpg12c	607.91
14857	gpm677b	609.62
14858	IDP5905	611.12
14859	IDP8452	612.78
14860	IDP7509	612.78
14861	csh2c(cdc2)	613.72
14862	npi98d	615.17
14863	IDP8502	615.44
14864	TIDP5237	615.44
14865	IDP1419	621.41
14866	PCO127444	622.15
14867	TMR20	622.35
14868	IDP8215	623.3
14869	IDP838	623.3
14870	TIDP2930	623.3
14871	TIDP4645	623.3
14872	IDP6970	623.3
14873	IDP8673	623.3
14874	gpm268d	626.49
14875	gpm552j	627.3
14876	gpm101f	627.91
14877	fgp1	628.7
14878	magi26728	629.16
14879	std20a(uce)	630.47
14880	rld1	632
14881	IDP7535	632.67
14882	umc1982	633.2
14883	csu285(his2B)	633.28
14884	bnlg1129	633.6
14885	gpm126	633.61
14886	polm2	635.2
14887	IDP8729	636.19
14888	mmp53	636.2
14889	AI901738	637.1
14890	gst35	637.14
14891	gst25	637.16
14892	AW216329	638.7
14893	klp6	639.6
14894	IDP4007	640.09
14895	IDP229	641.43
14896	bm4	641.45
14897	IDP6609	642.05
14898	IDP8726	642.05
14899	IDP8246	642.05
14900	TIDP4679	642.05
14901	IDP4332	642.05
14902	TIDP6527	642.05
14903	IDP6745	642.05
14904	csu804a(dnp)	643.82
14905	nta1	643.82
14906	umc1277	647.5
14907	telomere9L	655
14908	ereb1	692
chr=10
lg=10
14909	mmp48a	0
14910	brk3	0
14911	telomere10S	0
14912	smu2	0
14913	TIDP6657	3.08
14914	IDP6897	3.08
14915	npi371c	8
14916	bnl10.17a	8
14917	IDP1486	10.28
14918	mmp48b	11
14919	agrr43a	11.95
14920	cdo1338b	12.06
14921	TIDP5550	14.55
14922	IDP731	16.11
14923	IDP4283	16.11
14924	IDP580	16.11
14925	TIDP2656	16.11
14926	umc1380	16.6
14927	php20626	19.1
14928	IDP7488	19.45
14929	AY110060	22.3
14930	psr119c	28.3
14931	adp0	29.6
14932	mpik33::cin4	29.6
14933	ksu1e	29.6
14934	bnl3.04	29.6
14935	php20725b	29.9
14936	php20753a	30
14937	gpm822	30.88
14938	phi041	30.9
14939	phi117	30.9
14940	csu25b(P450)	30.91
14941	gpm759a	31.88
14942	php20075a(gast)	34.8
14943	ksu1f	35.95
14944	pza02554	39.39
14945	umc1293	39.72
14946	pza02221	39.99
14947	agrc561	43.95
14948	umc1291	45.05
14949	rp5	45.99
14950	gpm220	48.29
14951	gpm328c	49.68
14952	IDP7790	50.16
14953	IDP8113	50.16
14954	IDP7647	50.16
14955	AW330564	53
14956	rp1	53.04
14957	magi60664	53.5
14958	magi91457	55.5
14959	TIDP6107	55.5
14960	csu1061b	55.8
14961	IDP443	56.39
14962	cl24029_1	57.09
14963	IDP258	58.84
14964	TIDP3129	58.84
14965	rpp9	59.99
14966	plt1	60
14967	rp6	61.59
14968	umc1319	62.6
14969	cdo127b(pyk)	62.6
14970	umc1318	63.29
14971	TIDP2853	63.88
14972	csu1042	63.89
14973	AW225120	64.1
14974	phm3631	66.09
14975	IDP103	70.63
14976	ksu2	75.56
14977	ksu3	75.56
14978	psk4	76.2
14979	pyk2	76.2
14980	alp1	78
14981	uaz21c	78.93
14982	IDP1448	79.02
14983	bnlg1451	81.1
14984	umc2018	81.1
14985	bti99224::Ac	85.11
14986	umc1152	91.4
14987	pebp3	92
14988	gdcp1	97.9
14989	IDP4862b	98.66
14990	npi285a(cac)	100.56
14991	gpm800b	100.99
14992	gpm916c	102.06
14993	gpm262	102.35
14994	gpm657	102.71
14995	cr4	104
14996	IDP4524	104.91
14997	umc1432	107.99
14998	TIDP3571	109.82
14999	IDP3904	109.82
15000	IDP391	109.82
15001	IDP2353	109.82
15002	IDP7336	109.82
15003	TIDP2794	109.82
15004	TIDP4630	109.82
15005	phi063	110.03
15006	IDP4856	110.24
15007	gpm919d	111.06
15008	IDP1697	112.7
15009	ksu5	112.72
15010	mmc0501	114.08
15011	IDP2514a	115.13
15012	IDP316	116.24
15013	gpm544b	120.1
15014	umc2034	120.1
15015	agrc714	126.95
15016	phm2828	129.17
15017	rz400(gbp)	130.85
15018	AI795367	134.8
15019	oy1	135.04
15020	vpp4	135.04
15021	gpm761a	136.76
15022	tda217c	136.8
15023	phm3765	140.32
15024	tubtf14	142
15025	umc1337	143.3
15026	tda217a	143.48
15027	aasr1	143.5
15028	pza01883	143.62
15029	IDP7697	144.03
15030	IDP4088	144.03
15031	isu167	144.23
15032	pco098048	144.44
15033	isu85b	144.8
15034	IDP5963b	146.72
15035	cbl6	146.72
15036	IDP6834	146.72
15037	TIDP6228	146.72
15038	IDP2434	146.72
15039	IDP8073	146.72
15040	upen1	147.14
15041	IDP165	147.16
15042	IDP9044	147.8
15043	IDP3791	148.35
15044	rz900b	148.47
15045	umc2592	148.82
15046	IDP4406	148.88
15047	TIDP3029	148.88
15048	umc2114	148.9
15049	pzb01301	149.11
15050	tda217d	149.26
15051	IDP1438	149.78
15052	umc152a	151.61
15053	csu561b	151.74
15054	IDP3794	151.91
15055	agrc528	152.78
15056	IDP4147	152.84
15057	IDP1458	152.84
15058	IDP7739	152.84
15059	IDP8510	152.84
15060	TIDP3433	152.84
15061	phm15331	153.52
15062	IDP4081	154.08
15063	IDP4317	154.08
15064	umc2069	155.9
15065	IDPrf2e35	156.13
15066	IDPrf2e33	156.13
15067	IDP8182	156.13
15068	csu1054	156.33
15069	AY107726	156.93
15070	pco144235	160
15071	npi250a	160
15072	umc130	160
15073	gpm884	160
15074	dpg3	160
15075	y9	160
15076	csu625	160.4
15077	TIDP5127	161.07
15078	IDP4893	161.07
15079	IDP7653	161.07
15080	TIDP3704	161.07
15081	IDP6036	161.07
15082	TIDP5218	161.07
15083	IDP7253	161.07
15084	IDP8149	161.07
15085	IDP3820	161.3
15086	npi378	163.2
15087	npi85	163.2
15088	npi105a	163.2
15089	mpik41c(mem1)	163.2
15090	TIDP3711	163.66
15091	TIDP8865	163.66
15092	IDP8263	163.66
15093	IDPCP89517	163.66
15094	magi55983	163.66
15095	gpm354	163.81
15096	umc18b(psaN)	164.1
15097	mac1	165.21
15098	rlc1	165.21
15099	sr3	165.21
15100	T9-10b(10)	165.21
15101	gs4	165.21
15102	gpm79f	165.44
15103	umc1863	165.52
15104	gpm577	165.75
15105	gpm391	166.24
15106	IDP8390	166.48
15107	TB-10Sc(10)	168.07
15108	og1	168.07
15109	dnp1	168.16
15110	csu234b(gbp)	168.2
15111	gcsh1	168.2
15112	csu237a(psaN)	168.2
15113	agrc255a	168.35
15114	TB-10L19(10)	169.23
15115	TB-10L18(10)	169.23
15116	gpm905a	169.24
15117	IDP9050	169.3
15118	npi417b	169.87
15119	TIDP5212	170.01
15120	TIDP5271	170.01
15121	IDP7851	170.01
15122	IDP4206	170.01
15123	TIDP5336	170.01
15124	TIDP6174	170.01
15125	magi29945	170.01
15126	gif3	170.01
15127	TIDP3522	170.01
15128	IDP7754	170.01
15129	TIDP5382	170.01
15130	magi8896	170.01
15131	TIDP5302	170.01
15132	IDP4274	170.01
15133	TIDP8767	170.01
15134	IDP6004	170.01
15135	pco078062b	170.79
15136	TIDP6418	171.18
15137	IDP8695	171.18
15138	TIDP4568	171.18
15139	TIDP6517	171.18
15140	TIDP5758	171.18
15141	TIDP8806	171.18
15142	TIDP5273	171.18
15143	TIDP6197	171.18
15144	IDP4084	171.18
15145	TIDP3581	171.18
15146	IDP8042	171.18
15147	TIDP3714	171.18
15148	IDP4373	171.18
15149	IDP4223	171.18
15150	TIDP5714	171.18
15151	TIDP6408	171.18
15152	IDP4883	171.18
15153	AY105872	171.35
15154	IDP4076	171.67
15155	TIDP6682	171.67
15156	IDP1479	171.83
15157	de18	172.4
15158	IDP4699	172.56
15159	IDP3863	172.56
15160	IDP5885	172.56
15161	trm1	172.6
15162	grp2	172.8
15163	vpsh26	172.84
15164	mab22	173.2
15165	IDP3832	173.45
15166	lim2	173.5
15167	agrc690	174.01
15168	chs1	174.21
15169	IDP409	174.34
15170	TIDP7108	174.64
15171	TIDP5395	174.64
15172	TIDP6414	174.64
15173	TIDP4657	174.64
15174	IDP8241	174.64
15175	IDP2430a	174.64
15176	TIDP8764	174.64
15177	IDP475	176.21
15178	IDP48	176.21
15179	ms11	176.66
15180	zn1	176.66
15181	bcd1072b(hsp70)	177.5
15182	npi597b	178.6
15183	uaz17c	178.6
15184	npi327b	178.6
15185	csu745c(rpPo)	178.6
15186	bnlg1762a	178.6
15187	mpik20b	178.6
15188	cdo218a	178.6
15189	rz141b(emp70)	178.6
15190	npi98c	178.6
15191	php06005	178.6
15192	ov23	178.6
15193	uaz153	178.6
15194	csu1050	178.6
15195	umc(orp2)	178.6
15196	pza02961	178.65
15197	agrr18	179.32
15198	IDPCP101406	179.98
15199	TIDP5490	179.98
15200	TIDP5172	179.98
15201	IDP8614	179.98
15202	IDP4315	179.98
15203	TIDP3599	179.98
15204	TB-10L26(10)	179.99
15205	php1	180.03
15206	umc1785	180.24
15207	aprl6	180.4
15208	umc1962	180.7
15209	umc1866	180.7
15210	pco087321	182.7
15211	abp4	183
15212	cl39039_1b	183.33
15213	abp5	183.4
15214	bnlg210	183.4
15215	pza02470	183.51
15216	pco139290b	183.51
15217	agrr232	183.56
15218	bnlg2216	183.62
15219	umc1367	183.8
15220	sad1	183.84
15221	zmm1	184
15222	glu1	184.4
15223	glu3	184.56
15224	cip1	184.6
15225	uaz116	184.7
15226	csy1	184.8
15227	tps11	184.88
15228	php20646	185.1
15229	tps23	186.96
15230	umc1381	187
15231	gpt1	187.16
15232	cx1	188
15233	mHbrMC413-Mo17	188.58
15234	ufg30a	188.8
15235	bnlg1037	190.72
15236	bnlg1716	190.72
15237	phi054	190.72
15238	du1	190.8
15239	ppo1	190.8
15240	cdo783a	191.09
15241	cdo504	191.09
15242	pza03491	191.14
15243	glx1	191.2
15244	AY110411	191.2
15245	TB-10Lb(10)	192
15246	ppr*-59040	192
15247	pebp20	192
15248	inr1	192
15249	prcw1	192.4
15250	glu2	193.2
15251	cent10	193.6
15252	AY105746	193.6
15253	umc2067	194.5
15254	IDP8204	195.4
15255	IDP7779	195.4
15256	IDP7881	195.4
15257	IDP7810	195.4
15258	IDP7167	195.4
15259	IDP7870	195.4
15260	TIDP8868	195.4
15261	pao1	195.4
15262	TIDP5684	195.4
15263	pco136937	195.4
15264	TIDP6256	195.4
15265	TIDP2879	195.4
15266	IDP8041	195.4
15267	IDPCP59235	195.4
15268	TIDP2983	195.4
15269	IDP4457	195.4
15270	IDP5945	195.4
15271	IDP8507	195.4
15272	T8-10b(10)	196
15273	umc2017	196.14
15274	chr109a	196.36
15275	bcd147(gbp)	196.4
15276	jpsb527c	197.9
15277	agrr216b	198.07
15278	umc243a	198.28
15279	ucsd72k	198.67
15280	bcd98c	198.67
15281	dpg5	198.67
15282	chs5008	198.67
15283	ucsd72m	198.67
15284	uaz97	198.67
15285	gpm257d	198.88
15286	sdg108b	198.88
15287	gpm53	198.99
15288	gpm515a	199.14
15289	gpm806	199.24
15290	gpm30a	199.41
15291	pza02941	199.48
15292	pza00933	199.48
15293	phm2770	199.48
15294	pza01677	199.48
15295	umc1345	199.5
15296	mHbrBT96-B73	200.38
15297	AY110248	200.5
15298	mab27	200.8
15299	mab28	201
15300	xth1	201.15
15301	rgpc1122d(rpL15)	201.53
15302	rgpr440c(gap)	202.14
15303	gpm740c	202.35
15304	gpm820c	202.43
15305	gpm777	202.43
15306	TB-10L16(10)	203
15307	ufg59	203
15308	tps9	204
15309	mmp63	204.8
15310	pco066724	205.7
15311	asg76a	205.81
15312	pco086463	205.86
15313	tps5	206
15314	agrr104	206.21
15315	agrr57	206.21
15316	gpm344b	206.4
15317	eoh1	207.65
15318	rgpc496c(adh)	207.65
15319	ufo1	207.65
15320	tps10	208
15321	nl1	208
15322	cl14293_1	208.3
15323	php891	208.32
15324	IDP7024	208.5
15325	IDP7163	208.5
15326	IDP439	208.5
15327	IDP4384	208.5
15328	IDP7010	208.5
15329	TIDP5606	208.5
15330	IDP4724	208.5
15331	magi91650	208.5
15332	IDP8153	208.5
15333	TIDP7080	208.5
15334	IDP4172	208.5
15335	IDP8181	208.5
15336	rps3	208.5
15337	T6-10a(10)	209.28
15338	TB-10L22(10)	209.28
15339	TIDP3753	209.29
15340	TIDP4591	209.29
15341	TIDP2734	209.29
15342	sig1A	209.44
15343	csu213b	210.09
15344	IDP7444	210.62
15345	lhy1	211.7
15346	gpm737	211.87
15347	stm1	212.81
15348	acb1	213
15349	bnlg1079	213.1
15350	umc1239	213.3
15351	TIDP7136	213.52
15352	TIDP6318	215.64
15353	ane3	215.64
15354	TIDP8756	215.64
15355	IDP7868	215.64
15356	bap1b	215.64
15357	IDP8064	215.64
15358	IDP2511	215.64
15359	IDP6583	215.64
15360	IDP7158	215.64
15361	IDP52	215.64
15362	bap1a	215.64
15363	TIDP7064	215.64
15364	TIDP3108	215.64
15365	IDP3926	215.64
15366	cl825_1	215.67
15367	gpm388c	215.79
15368	psr690	215.8
15369	gpm832	215.89
15370	hlm2	215.94
15371	gpm324	215.94
15372	ef1	216
15373	gpm376	216.09
15374	pza01877	216.81
15375	uaz100(prl)	217.2
15376	npi92	217.2
15377	npi445a	217.2
15378	uaz24a	217.2
15379	bnlg1085c	217.27
15380	ias13c	217.39
15381	bnlg1712	217.8
15382	orp2	218.04
15383	agrr255a	219.3
15384	AY112073	220.1
15385	npi602	221.06
15386	umc1938	221.06
15387	gpm554	221.07
15388	TIDP5731	222.7
15389	TIDP5692	222.7
15390	TIDP3204	222.7
15391	IDP7658	222.7
15392	TIDP3651	226.1
15393	TIDP2977	226.1
15394	IDP2384	226.1
15395	TIDP2980	226.1
15396	TIDP2670	226.1
15397	IDP1616	226.1
15398	umc155	226.1
15399	AY111178	227.4
15400	umc2349	227.9
15401	gst2	228
15402	umc1739	228
15403	bnlg1547	228
15404	bnlg1655	228
15405	mHbrMG202-Mo17	228
15406	mHbrBA309-Mo17	228.3
15407	umc2180	228.3
15408	umc1336	228.3
15409	TB-10L15(10)	230
15410	mpk6	230
15411	gpm840a	230.42
15412	gpm13	230.42
15413	ncsu2	231.09
15414	gpm605	231.43
15415	mHbrMG128-B73	231.54
15416	fie2	232.1
15417	IDP6049	232.1
15418	IDP1446	232.1
15419	TB-10L36(10)	232.37
15420	mHbrMA330-B73	232.82
15421	csu969b(fgp)	234.3
15422	rz556a	235.42
15423	cdo551b	235.42
15424	ef2	235.98
15425	dcd1	236
15426	mHbrBC158-B73	236.64
15427	IDP1502	237.15
15428	TIDP5776	237.15
15429	IDP7318	237.15
15430	IDP791	237.15
15431	IDP236	237.15
15432	IDP582	237.15
15433	TIDP3133	237.15
15434	TIDP7143	237.15
15435	IDP573	237.15
15436	TIDP8772	237.15
15437	TIDP7119	237.15
15438	TIDP6237	237.15
15439	TIDP5445	237.15
15440	TIDP7093	237.15
15441	pco072368	237.2
15442	bnlg640	238.12
15443	agrr295	238.76
15444	pco130396	239.24
15445	bf2	240
15446	php10033	240.21
15447	IDP1429	242.2
15448	IDP743	242.2
15449	csu599b	242.3
15450	agrr62a	242.3
15451	IDP3973	242.3
15452	umc64a	242.3
15453	uaz117b	243.86
15454	li1	243.99
15455	T3-10a(10)	243.99
15456	IDP5927	244.07
15457	IDP7664	244.07
15458	IDP7984	244.07
15459	IDP6624	244.07
15460	IDP7874	244.07
15461	IDP7838	244.07
15462	csu913	244.18
15463	csu815	244.18
15464	csu929(his3)	244.18
15465	csu797(uce)	244.39
15466	csu951(eno)	244.39
15467	umc2348	244.6
15468	umc1995	245.9
15469	mab29	246
15470	umc1873	246.36
15471	bnlg2336	246.48
15472	nac1	246.48
15473	cdo1395b	246.48
15474	csu898	246.48
15475	IDP4425	247.2
15476	TIDP5826	247.25
15477	IDP2561	247.25
15478	aco2	247.26
15479	IDP3882	247.26
15480	IDP8620	247.26
15481	gpm468b	247.6
15482	TB-10L20(10)	247.95
15483	gst22	248
15484	pht4	248
15485	umc1246	248.2
15486	IDP2	248.2
15487	csu276	248.99
15488	acc1	250
15489	expa3	250
15490	gpm512	250.23
15491	pza01619	250.45
15492	etr2	250.8
15493	mmp16	251.6
15494	ef3	252
15495	TB-10L10(10)	252
15496	IDPCP98662	252.2
15497	IDP2556	252.3
15498	IDP2579	252.3
15499	gpm28a	252.44
15500	pza00048	253.15
15501	csu46a	253.18
15502	mbd113	253.2
15503	amo1	253.4
15504	asrp1	253.4
15505	umc1077	253.5
15506	csu199d	253.73
15507	uaz76b	254.14
15508	uaz175a	254.14
15509	isu1719a	254.14
15510	npi327a	254.14
15511	AY110514	254.5
15512	gpm926j	254.64
15513	IDP524	254.64
15514	gpm175	254.64
15515	cdo456a	254.76
15516	bcd348a	254.76
15517	gpm805b	254.81
15518	pco111589	255.01
15519	TB-10L8(10)	255.98
15520	TB-10L5(10)	255.98
15521	TB-10L4(10)	255.98
15522	TB-10L31(10)	255.98
15523	TB-10L28(10)	255.98
15524	TB-10L25(10)	255.98
15525	TB-10L1(10)	255.98
15526	fab1	256
15527	csu298b	256.11
15528	AY109920	256.8
15529	IDP7975	257.2
15530	IDP4248	257.2
15531	IDP7915	257.2
15532	IDP399	257.2
15533	TIDP2727	257.2
15534	csh::stAc	257.26
15535	phm12625	258.62
15536	pza02993	258.77
15537	AY109876	259.4
15538	umc1589	259.69
15539	umc1824c	259.69
15540	csu671b	259.87
15541	csu864	259.87
15542	TB-10L17(10)	259.99
15543	psu1b(spe)	260.5
15544	odo1	260.5
15545	mgs1	260.5
15546	hcf106c	260.51
15547	pza01919	260.75
15548	pza02128	260.82
15549	IDP7982	260.95
15550	IDP6033	260.95
15551	TIDP3000	260.95
15552	IDP4217	260.95
15553	clx2	261.25
15554	umc1836	261.8
15555	sacd11	261.9
15556	tda205	261.9
15557	isp1	261.9
15558	agrr113b	263.53
15559	TB-10L7(10)	264
15560	ms10	264
15561	TB-10L3(10)	264
15562	TB-10L34(10)	264
15563	TB-10L35(10)	264
15564	TB-10L11(10)	264
15565	TB-10L9(10)	264
15566	TB-10L29(10)	264
15567	TB-10L30(10)	264
15568	IDP832	264.08
15569	IDP7735	264.08
15570	IDP8308	264.08
15571	IDP1615	264.08
15572	TIDP5364	264.08
15573	jpsb527d	264.2
15574	npi305b	265.22
15575	bcd1302c	265.99
15576	TIDP2708	266.91
15577	IDP7777	266.91
15578	IDP7400	266.91
15579	TIDP3743	266.91
15580	IDP4915	266.91
15581	TIDP8876	266.91
15582	TIDP5547	266.91
15583	TIDP3243	266.91
15584	IDP4533	266.91
15585	IDP4543	266.91
15586	TIDP7097	266.91
15587	csu948	268
15588	sfb1	268
15589	mzetc34	268.1
15590	AY106635	268.32
15591	expa3	268.39
15592	gpm81a	268.9
15593	mmp121	269.6
15594	cdo482	270.04
15595	agrc459	270.6
15596	AY110365	271.3
15597	pebp5	272
15598	TB-10La(10)	272
15599	TB-10L14(10)	272
15600	T5-10(4801)(10)	272
15601	cdo667a	272.07
15602	incw3	272.2
15603	IDP8382	272.59
15604	IDP6988	272.59
15605	IMR24	272.59
15606	IDP8244	272.59
15607	dupssr31	273.18
15608	umc1911	273.6
15609	bnlg2127	274.02
15610	npi264	274.1
15611	magi93696	274.17
15612	umc1453	274.4
15613	gpm253b	275.91
15614	TB-10L23(10)	276
15615	pza01089	276.75
15616	phm4341	276.75
15617	cl3534_2	276.75
15618	IDP201	277.2
15619	pdi11	277.2
15620	asg2	277.2
15621	umc261	277.62
15622	npi294h	278.47
15623	TB-10L38(10)	279.98
15624	TB-10L12(10)	279.98
15625	TB-10L24(10)	279.98
15626	TB-10L13(10)	279.98
15627	TB-10Ld(10)	279.98
15628	TB-10L33(10)	279.98
15629	TB-10L37(10)	279.98
15630	IDP2458	280.15
15631	TIDP6198	280.15
15632	cl32758_1	280.19
15633	pza02219	280.19
15634	IDP5008	280.7
15635	aasr5	280.7
15636	TIDP5487	280.7
15637	TIDP3734	280.7
15638	IDP586	280.7
15639	TIDP5548	280.7
15640	gpm142	280.71
15641	lox7	282
15642	TIDP6304	282.93
15643	TIDP9161	282.93
15644	IDP8636	282.93
15645	IDP7247	282.93
15646	umc2350	283.5
15647	zep2	283.6
15648	gpm446a	284.01
15649	IDP721	284.27
15650	pco120408	284.49
15651	gpm674d	284.67
15652	bnlg1526	284.71
15653	IDP245	284.88
15654	serk1	285.2
15655	zyp1	285.2
15656	pme1	286
15657	csu140(gpa)	286.4
15658	IDP774	287.72
15659	TIDP3663	287.72
15660	magi30618	287.72
15661	TIDP5230	287.72
15662	IDP7437	287.72
15663	TIDP4600	287.72
15664	TIDP6659	287.72
15665	umc1330	287.9
15666	TB-10L6(10)	287.94
15667	pseudo(gpa1)2	288
15668	pseudo(gpa1)1	288
15669	ans2	288
15670	ufg7B	288.57
15671	dpg6b	288.57
15672	gf14-12B	288.57
15673	phb2	288.94
15674	csu981(eif5A)	288.94
15675	csu86	288.94
15676	umc146	288.94
15677	grf2	288.94
15678	ras2	288.97
15679	umc1697	290.9
15680	hsp90	291.6
15681	php15013	291.6
15682	umc159b	294.43
15683	AY108476	294.8
15684	pza03196	294.82
15685	TIDP6480	295.29
15686	TIDP5526	295.29
15687	IDP6629	295.29
15688	IDP4193	295.29
15689	IDP620	295.29
15690	IDP7312	295.29
15691	IDP6074	295.29
15692	TIDP8770	295.29
15693	TIDP5563	295.29
15694	TIDP6550	295.29
15695	IDP7512	295.29
15696	magi78452	295.29
15697	csmd1	295.6
15698	IDP6827	295.9
15699	TIDP2748	295.9
15700	umc1115	295.9
15701	TB-10L21(10)	295.98
15702	TB-10L27(10)	295.98
15703	cdo366	296.46
15704	cdo1328a	296.46
15705	cdo259	296.46
15706	cl29338_1	296.54
15707	TIDP5403	296.89
15708	TIDP5543	296.89
15709	IDP3961	296.89
15710	TIDP2997	297.37
15711	pco109555	297.68
15712	IDP8003	298.17
15713	magi13270	298.17
15714	IDPCP59559	298.98
15715	IDP7878	298.98
15716	umc1272	299.4
15717	IDP7994	299.46
15718	TIDP5417	299.46
15719	umc1648	299.8
15720	IDP3998	300.78
15721	hag103b	300.9
15722	umc2003	301.6
15723	TIDP3645	301.86
15724	IDP8941	301.86
15725	gpm460b	302.23
15726	IDP7830	302.82
15727	IDP7775	302.82
15728	IDP4489	302.82
15729	IDP1682	302.96
15730	umc1280	303.3
15731	tp2	303.99
15732	std4(dba)	304.2
15733	rz740(sam)	304.2
15734	mHbrMA106-Mo17	305.28
15735	IDP1990	306.27
15736	TIDP3303	306.27
15737	umc1930	306.9
15738	IDP8114	307.43
15739	TB-10L2(10)	307.99
15740	pebp19	308
15741	pco130441b	308.25
15742	php20719a	308.4
15743	IDP1639	308.4
15744	TIDP5255	308.4
15745	IDP3950	308.46
15746	npi563	308.7
15747	umc1678	308.7
15748	umc1507	309
15749	umc259a	309
15750	umc163a	309
15751	umc162a	309
15752	sam1	309.12
15753	npi578	309.2
15754	umc1898	309.23
15755	gpm411b	311.01
15756	umc1677	311.4
15757	g1	312
15758	pza00647	314.76
15759	IDP7650	314.77
15760	gpm696	314.8
15761	isu58b	315.2
15762	npi22	315.55
15763	gpm371a	316.52
15764	AY110634	319.5
15765	dcl103	320
15766	bcd304	320.16
15767	uaz228b(his2b)	320.29
15768	npi232a	320.29
15769	pco076782	320.45
15770	umc2221	323
15771	AY106712	324.99
15772	umc1402	325.52
15773	mmp12	327.3
15774	AY107822	328.44
15775	gpm763	330.39
15776	IDP8692	331.62
15777	IDP372	331.62
15778	IDP6781	331.62
15779	IDP9033	331.62
15780	magi54593	331.97
15781	IDP8518	331.97
15782	IDP3853	331.97
15783	IDP4003	331.97
15784	IDP8089	331.97
15785	bnlg1074	332.1
15786	isu5	332.75
15787	npi582	332.75
15788	bnlg137	334.05
15789	ufg1433	334.14
15790	umc1827	335
15791	gpm714b	335.02
15792	gpm320b	335.04
15793	bnlg1250	335.5
15794	wsm3	335.57
15795	pza02320	336.96
15796	gpm503	338.06
15797	gpm115	338.46
15798	gpm256	338.46
15799	IDP7421	339.34
15800	IDP2392	339.34
15801	TIDP2822	340.88
15802	ufg81	341.1
15803	IDPrf2ejr1	341.8
15804	AY110167	342.7
15805	csu745a(rpPo)	343.4
15806	IDP6861	343.65
15807	yab14	344.8
15808	umc1506	344.8
15809	krp15	345
15810	ufg3b(ivr)	345.2
15811	npi269b	345.2
15812	gpm172	347.14
15813	IDP2562	349.67
15814	TIDP5677	349.67
15815	IDP4960	349.67
15816	pzb01111	350.05
15817	IDP1978	350.1
15818	magi59348	350.1
15819	TIDP6292	350.1
15820	IDP7411	350.1
15821	IDP507	350.1
15822	IDP5012	351.37
15823	gdh2	352.4
15824	gpm485	352.4
15825	ufg28a	352.4
15826	ufg37	352.4
15827	ufg72	352.6
15828	umc2043	352.94
15829	gpm139e	354.45
15830	TB-10L32(10)	356
15831	IDP8683	356.46
15832	TIDP3420	356.46
15833	gpm522b	356.71
15834	mHbrMT86-B73	356.79
15835	IDP7852	361.55
15836	IDP8488	361.55
15837	bcd386b	362.33
15838	IDP3770	362.83
15839	IDP4933	362.83
15840	IDP8526	362.83
15841	agrp168b	363.47
15842	hyd3	364
15843	TIDP6543	364.94
15844	IDP4379	364.94
15845	acs7	366
15846	umc1477	366.3
15847	pco101731	368.27
15848	isu12	370
15849	mHbrBA89-B73	370.94
15850	IDP6618	371.28
15851	TIDP4639	371.28
15852	TIDP5631	371.28
15853	IDP6888	371.28
15854	IDP5048	371.28
15855	TIDP6508	371.28
15856	TIDP6506	371.28
15857	umc44a	372
15858	ocl2	372
15859	IMR35	372.18
15860	IDP120	372.18
15861	IDP8334	372.18
15862	phm18513	373.06
15863	IDP8207	373.81
15864	ago106a	375.34
15865	umc1045	375.8
15866	gpm651a	376.3
15867	bnl10.13a	376.3
15868	mmp71	376.9
15869	pco148979b	378.2
15870	cl37280_1	379.23
15871	gpm288	379.68
15872	gpm15	379.68
15873	l1	379.98
15874	isr1	379.98
15875	bnlg1028	380.5
15876	gar2	381
15877	IDP8611	381.84
15878	IDP8512	381.84
15879	IDP377	381.84
15880	TIDP4560	381.84
15881	IDP7210	381.84
15882	umc57a	383.12
15883	jpsb365a	383.4
15884	IDP134	385.04
15885	IDP7440	386.37
15886	cdpk4	386.66
15887	gpm31b	386.66
15888	bnl17.02	387.9
15889	cdo662c	387.9
15890	lc1	387.91
15891	IDP4955	388.35
15892	IDP8229	388.35
15893	umc2528	388.4
15894	npi461a	388.69
15895	bnl17.08	388.69
15896	r1	388.69
15897	sn1	388.69
15898	bnlg594	390.71
15899	TIDP2967	392.32
15900	tip5	392.5
15901	por2	392.52
15902	mHbrMT203-Mo17	394.06
15903	IDP7776	394.3
15904	IDP263	394.3
15905	bnlg236	394.76
15906	TIDP5362	395.18
15907	TIDP4673	395.18
15908	TIDP5392	395.18
15909	bnl17.07	395.74
15910	myb9	396
15911	IDP7541	396.63
15912	gpm575b	397.36
15913	IDP8648	398.09
15914	cdo1417b(ptk)	399.56
15915	csu615b	399.56
15916	rz387b	399.56
15917	npi287b	399.7
15918	bnlg153	399.7
15919	zfl1	399.7
15920	gpm900	401.91
15921	mst1	403.82
15922	gpm794	405.61
15923	mHbrBG303-B73	409.93
15924	umc1993	410.6
15925	cop2	411
15926	rps11	411
15927	cpx2	411
15928	mbd123	412
15929	bnlg2190	412.3
15930	ufg56	414.1
15931	IDP4051	414.97
15932	TIDP5239	414.97
15933	IDP8314	414.97
15934	TIDP3242	415.84
15935	TIDP3345	415.84
15936	IDP435	415.84
15937	TIDP3016	415.84
15938	pza02519	416.5
15939	ufg62	416.6
15940	IDP3850	418.17
15941	ias6b	418.74
15942	npi306	418.74
15943	met2	421.4
15944	gpm708e	422.46
15945	ufg15	422.7
15946	npi290a	422.79
15947	klp1f	422.79
15948	gpm208	422.8
15949	IDP4016	430.76
15950	isu2192b	431.37
15951	IDP1471	433
15952	IDP8225	433
15953	TIDP4571	433
15954	IDP7345	433.27
15955	IDP8335	433.27
15956	IDP4300	435.51
15957	IDP8237	435.51
15958	magi57296	435.51
15959	IDP6043	435.51
15960	IDP4197	435.51
15961	IDP268	435.78
15962	IDP841	435.78
15963	IDP2467	435.78
15964	IDP7796	436.76
15965	cdo539a	437.4
15966	cdo244a(crp)	437.4
15967	hb91	437.6
15968	gpm708d	437.71
15969	IDP4050	438.65
15970	IDP6880	439.09
15971	mHbrBA218-B73	441.07
15972	agrr37c	442.2
15973	rgpc285	442.59
15974	gpm920	442.79
15975	gpm776b	442.79
15976	gpm762b	442.79
15977	gpm273d	442.89
15978	TIDP5143	443.3
15979	AY111500	444.11
15980	umc1196a	444.8
15981	mHbrBC118-B73	444.99
15982	pco139265	445
15983	npi421b	445.6
15984	umc1084	445.7
15985	IDP4380	446.53
15986	IDP7783	447.24
15987	TIDP3114	447.24
15988	csu1039	447.78
15989	IDP8964	448.05
15990	bnl7.49b(hmd)	448.58
15991	csu1028(lhcb)	449.2
15992	bnlg1677	449.3
15993	pco063886	449.3
15994	npi321a	449.42
15995	sgb103	450.01
15996	AY110016	450.8
15997	gpm401c	451.07
15998	gpm712d	451.13
15999	gtr1	451.73
16000	cl47610_1	451.92
16001	w2	452.53
16002	rz590b	452.97
16003	cdo93b	452.97
16004	gpm691a	453.54
16005	pco142704	453.79
16006	npi208b	454.6
16007	mpik15f	455.06
16008	mpik12a	455.06
16009	mpik13a	455.06
16010	mpik17f	455.06
16011	ucsd64d	455.06
16012	TIDP4607	456.29
16013	umc2516	456.34
16014	pza02167	457.71
16015	TIDP3023	458.53
16016	gpm54a	460.72
16017	TIDP3366	461.13
16018	IDP8439	463.72
16019	mmp181	464.6
16020	IDP7187	464.8
16021	TIDP3586	464.8
16022	IDP8922	464.8
16023	ufg75b	465.5
16024	asg50d	466.19
16025	ccp3	466.19
16026	bnlg1839	466.4
16027	bnlg279b	467.15
16028	IDP167	468.02
16029	IDP361	468.02
16030	TIDP5832	468.02
16031	IDP654	468.29
16032	umc1249	468.35
16033	pco137895	468.35
16034	umc1176	468.4
16035	IDP9081	468.56
16036	cl13024_1	468.72
16037	gpm493c	469.27
16038	umc2351	469.4
16039	bnlg1360	469.7
16040	npi577b	470.72
16041	IDP9141	470.89
16042	npi254b	470.9
16043	bcd135b	470.9
16044	IDP8177	471.16
16045	IDP2352	471.69
16046	gpm156d	472.55
16047	TIDP3378	473.04
16048	pco137999	473.39
16049	csu300b	479.87
16050	umc2203	481.42
16051	isu163	482.85
16052	umc1640	483.61
16053	mha4	483.63
16054	umc1877	483.63
16055	bnlg1450	483.7
16056	gln1	484
16057	bnlg2025	484.42
16058	npi604b	486.2
16059	mwg645l	486.2
16060	umc232	486.2
16061	gpm803c	487.72
16062	vp10	488
16063	ren3	488.52
16064	pza02527	488.7
16065	bcd1092a	492.66
16066	rz17a	492.66
16067	cdo431b	492.66
16068	csu844	494.97
16069	umc2507	496.33
16070	php20568a	496.6
16071	rz569a	502.89
16072	l13	503.98
16073	lhcb6	504
16074	umc2021	505.5
16075	crr2	505.5
16076	mon00218::Ac	508.68
16077	AY109829	509.9
16078	umc2126	513.2
16079	agrr167b	513.57
16080	bnlg1836b	517.3
16081	sr2	520
16082	isu53b	522.6
16083	gpm101d	523.74
16084	asg19b	524.1
16085	umc1038	525.11
16086	gpm565c	525.94
16087	bnlg1518	526.41
16088	npi303	526.41
16089	umc1556	527.39
16090	umc269(ptk)	527.54
16091	csu571b(ipp)	528.01
16092	csu781a	528.01
16093	dba3	532
16094	mis12a	533.2
16095	csu48	533.2
16096	o7	533.2
16097	imd3	540
16098	gpm23b	544.73
16099	telomere10L	545
16100	bnlg1185	550.9
16101	cdo36a	558
16102	gpm835a	575.73
16103	umc1645	578.09
