# Supplementary material for: Maize Combined Insect Resistance Genomic Regions and Their Co-localization With Cell Wall Constituents Revealed by Tissue-Specific QTL Meta-Analyses
Source: Front Plant Sci. 2018 Jul 5;9:895. doi: 10.3389/fpls.2018.00895 (PMC6041972; doi:10.3389/fpls.2018.00895)
Supplement: Supplementary file 1 [file Presentation_1.ZIP › Ordas_2009 QTL.txt]

mapName=Ordas_2009
ordas et al. 2009 MCB1	KD	null	null	null	8	8	2.69	0.055	405	398.9019828	411.0980172
ordas et al. 2009 MCB2	STL	null	null	null	1	1	2.69	0.072	527	522.3417924	531.6582076
ordas et al. 2009 MCB3	STL	null	null	null	9	9	2.69	0.108	297	293.8945283	300.1054717
