# Supplementary material for: Maize Combined Insect Resistance Genomic Regions and Their Co-localization With Cell Wall Constituents Revealed by Tissue-Specific QTL Meta-Analyses
Source: Front Plant Sci. 2018 Jul 5;9:895. doi: 10.3389/fpls.2018.00895 (PMC6041972; doi:10.3389/fpls.2018.00895)
Supplement: Supplementary file 1 [file Presentation_1.ZIP › Ordas_2010 map.txt]

mapName=Ordas_2010
Organism Genus=Zea
Organism Species=mays
crossType=R10
popSize=178
mappingCrossType=unknown
mappingFunction=haldane
mapUnit=cM
mapExpansion=0
mapQuality=0
locusLocation=1
chr=1
lg=1
1	umc1071	0.0
2	bnlg1014	2.0
3	umc1222	14.0
4	umc1403	51.6
5	phi001	68.1
6	phi109275	72.2
7	bnlg2295	95.5
8	bnlg1884	106.4
9	umc1395	135.4
10	umc1335	172.1
11	umc1147	196.9
12	umc1446	213.7
13	umc1512	221.9
14	umc1774	255.7
15	umc1725	292.6
16	umc1797	301.2
chr=3
lg=3
18	umc1394	7.4
19	umc1458	18.7
20	phi036	46.9
21	phi029	48.2
22	umc1174	64
23	umc1539	81.8
24	bnlg197	123.4
25	umc1148	130.1
26	phi046	134.2
chr=8
lg=8
27	umc1984	0
28	umc1858	15.5
29	bnlg1812	29.4
30	umc1055	54
31	umc1384	65.3
32	phi015	98.9
