# Supplementary material for: Maize Combined Insect Resistance Genomic Regions and Their Co-localization With Cell Wall Constituents Revealed by Tissue-Specific QTL Meta-Analyses
Source: Front Plant Sci. 2018 Jul 5;9:895. doi: 10.3389/fpls.2018.00895 (PMC6041972; doi:10.3389/fpls.2018.00895)
Supplement: Supplementary file 1 [file Presentation_1.ZIP › Ordas_2010_qtl.txt]

mapName=Ordas_2010
Ordas_2010_MCB_1	STL	null	null	null	1	1	2.4	0.116	17	13.05288648	20.94711352
Ordas_2010_MCB_2	CD	null	null	null	1	1	2.4	0.075	299	292.8951311	305.1048689
Ordas_2010_MCB_3	STL	null	null	null	3	3	2.4	0.096	84.5	79.73057116	89.26942884
Ordas_2010_MCB_4	RSTL	null	null	null	8	8	2.4	0.15	15	11.94756554	18.05243446
