# Supplementary material for: Maize Combined Insect Resistance Genomic Regions and Their Co-localization With Cell Wall Constituents Revealed by Tissue-Specific QTL Meta-Analyses
Source: Front Plant Sci. 2018 Jul 5;9:895. doi: 10.3389/fpls.2018.00895 (PMC6041972; doi:10.3389/fpls.2018.00895)
Supplement: Supplementary file 1 [file Presentation_1.ZIP › Papst_2004a QTL.txt]

mapName=Bohn_2000
Papst_2004a_ECB_1	SDR	null	null	null	1	1	2.5	0.0388	46	0	92.46188372
Papst_2004a_ECB_2	SDR	null	null	null	1	1	2.5	0.1772	166	155.8266304	176.1733696
Papst_2004a_ECB_3	TL	null	null	null	1	1	2.5	0.1584	202	190.619185	213.380815
Papst_2004a_ECB_4	TL	null	null	null	2	2	2.5	0.0392	110	64.01221713	155.9877829
Papst_2004a_ECB_5	TL	null	null	null	3	3	2.5	0.159	304	292.6621315	315.3378685
Papst_2004a_ECB_6	TL	null	null	null	5	5	2.5	0.0738	80	55.57288498	104.427115
Papst_2004a_ECB_7	TL	null	null	null	5	5	2.5	0.0546	102	68.98313025	135.0168698
Papst_2004a_ECB_8	SDR	null	null	null	6	6	2.5	0.168	144	133.2695173	154.7304827
Papst_2004a_ECB_9	TL	null	null	null	7	7	2.5	0.055	102	69.22325294	134.7767471
Papst_2004a_ECB_10	SDR	null	null	null	8	8	2.5	0.2	58	48.98639456	67.01360544
Papst_2004a_ECB_11	TL	null	null	null	10	10	2.5	0.0582	148	117.0254109	178.9745891
