# Supplementary material for: Maize Combined Insect Resistance Genomic Regions and Their Co-localization With Cell Wall Constituents Revealed by Tissue-Specific QTL Meta-Analyses
Source: Front Plant Sci. 2018 Jul 5;9:895. doi: 10.3389/fpls.2018.00895 (PMC6041972; doi:10.3389/fpls.2018.00895)
Supplement: Supplementary file 1 [file Presentation_1.ZIP › Papst_2004b QTL.txt]

mapName=Bohn_2000
Papst_2004b_ECB_1	SDR	null	null	null	1	1	2.5	0.1834	25	15.17055023	34.82944977
Papst_2004b_ECB_2	SDR	null	null	null	3	3	2.5	0.1242	315	300.4853375	329.5146625
Papst_2004b_ECB_3	SDR	null	null	null	6	6	2.5	0.172	110	99.51906344	120.4809366
Papst_2004b_ECB_4	SDR	null	null	null	7	7	2.5	0.082	180	158.0155965	201.9844035
Papst_2004b_ECB_5	SDR	null	null	null	8	8	2.5	0.1334	30	16.48634866	43.51365134
Papst_2004b_ECB_6	SDR	null	null	null	10	10	2.5	0.109	160	143.4612744	176.5387256
