# Supplementary material for: Maize Combined Insect Resistance Genomic Regions and Their Co-localization With Cell Wall Constituents Revealed by Tissue-Specific QTL Meta-Analyses
Source: Front Plant Sci. 2018 Jul 5;9:895. doi: 10.3389/fpls.2018.00895 (PMC6041972; doi:10.3389/fpls.2018.00895)
Supplement: Supplementary file 1 [file Presentation_1.ZIP › Papst_2004c QTL.txt]

mapName=Bohn_2000
Papst_2004c_1	CF	null	null	null	6	6	2.5	0.1274	80	65.84991296	94.15008704
Papst_2004c_2	CF	null	null	null	9	9	2.5	0.0292	28	0	89.73702358
