# Supplementary material for: Maize Combined Insect Resistance Genomic Regions and Their Co-localization With Cell Wall Constituents Revealed by Tissue-Specific QTL Meta-Analyses
Source: Front Plant Sci. 2018 Jul 5;9:895. doi: 10.3389/fpls.2018.00895 (PMC6041972; doi:10.3389/fpls.2018.00895)
Supplement: Supplementary file 1 [file Presentation_1.ZIP › Riboulet_2008 map.txt]

mapName=Riboulet_2008
Organism Genus=Zea
Organism Species=mays
crossType=RI0
popSize=140
mappingCrossType=unknown
mappingFunction=Kosambi
mapUnit=cM
mapExpansion=0
mapQuality=0
locusLocation=1
chr=1
lg=1
3	umc1071	24.1
4	umc1222	32.2
5	umc2225	41.6
6	umc1976	51.8
7	bnlg176	66.3
8	bnlg439	83.3
9	phi001	91.8
10	bnlg1811	110.1
11	bnlg2295	116.8
12	bnlg2086	120.7
13	umc2025	123.3
14	umc2233	142
15	umc1988	151.1
16	bnlg1057	163.3
17	bnlg615	181.8
18	umc1147	188.1
19	umc1991	201.8
20	dupssr12	207.3
21	bnlg1502	225.1
22	i308707	235.5
23	umc1774	326
24	umc1553	248.3
25	umc1129	248.3
26	umc1064	271.8
27	phi064	272.7
28	umc279.4	279.4
chr=2
lg=2
29	umc2246	0
30	umc1227	15.4
31	bnlg1017	16.7
32	bnlg125	36.9
33	umc1185	56.7
34	dupssr27	63
35	umc1026	69.9
36	umc1024	69.9
37	umc1448	75.1
38	phi083	83.1
39	bnlg108	86.9
40	umc2007	100.3
41	bnlg1831	109.5
42	umc1065	110.8
43	bnlg1396	116.1
44	bnlg1138	116.1
45	bnlg1258	132.7
46	umc1042	147.4
47	dupssr24	159.5
48	bnlg1520	178.2
chr=4
lg=4
49	umc2278	0
50	umc1008	2.3
51	phi072	2.7
52	bnlg1318	22.9
53	umc1294	37.2
54	phi021	55
55	pnc004	55
56	phi096	76.8
57	phi026	81.2
58	phi079	81.7
59	bnlg252	85
60	umc1031	87
61	umc1896	88.1
62	umc1317	90.5
63	bnlg1137	134
64	dupssr34	136.2
65	bnlg1189	145.5
66	dupssr28	158.3
67	umc1418	161.5
68	umc1051	173.5
69	bnlg572	178.2
70	umc1740	187.7
71	umc1574	194.5
72	umc1101	195.9
73	umc1503	201.9
74	umc1738	214.6
75	bnlg1890	220.5
chr=6
lg=6
76	phi075	0
77	phi077	17.6
78	umc1063	22.2
79	umc1628	32.5
80	umc1796	45.7
81	umc1809	56.2
82	umc1014	56.2
83	bnlg1154	69.1
84	umc1352	80.5
85	phi078	96.4
86	umc1020	96.8
87	umc1462	100.5
88	bnlg345	106.7
89	umc1859	112
90	umc2170	126
91	umc1296	132.9
92	umc1653	150.3
93	umc1127	155.4
