# Supplementary material for: Maize Combined Insect Resistance Genomic Regions and Their Co-localization With Cell Wall Constituents Revealed by Tissue-Specific QTL Meta-Analyses
Source: Front Plant Sci. 2018 Jul 5;9:895. doi: 10.3389/fpls.2018.00895 (PMC6041972; doi:10.3389/fpls.2018.00895)
Supplement: Supplementary file 1 [file Presentation_1.ZIP › Riboulet_2008 QTL.txt]

mapName=Riboulet_2008
Riboulet_2008_1	ADL/NDF	Null	Null	Null	1	1	3.4	0.107	60	54.55941255	65.44058745
Riboulet_2008_2	ADL/NDF	Null	Null	Null	1	1	4.7	0.143	142	137.9290709	146.0709291
Riboulet_2008_3	ADL/NDF	Null	Null	Null	2	2	5.9	0.177	74	70.7110573	77.2889427
Riboulet_2008_4	ADL/NDF	Null	Null	Null	4	4	6.6	0.197	96	93.04496012	98.95503988
