# Supplementary material for: Maize Combined Insect Resistance Genomic Regions and Their Co-localization With Cell Wall Constituents Revealed by Tissue-Specific QTL Meta-Analyses
Source: Front Plant Sci. 2018 Jul 5;9:895. doi: 10.3389/fpls.2018.00895 (PMC6041972; doi:10.3389/fpls.2018.00895)
Supplement: Supplementary file 1 [file Presentation_1.ZIP › Roussel_2002 QTL.txt]

mapName=Courtial_2013
Roussel_2002_1	KL/NDF	null	null	null	1	1	2.7	0.118	108	102.7276491	113.2723509
Roussel_2002_2	KL/NDF	null	null	null	1	1	2.7	0.161	134	130.1357925	137.8642075
Roussel_2002_3	ADL/NDF	null	null	null	1	1	2.7	0.108	290	284.2394685	295.7605315
Roussel_2002_4	Hcell/NDF	null	null	null	2	2	2.7	0.113	74	68.49435925	79.50564075
Roussel_2002_5	Cell/NDF	null	null	null	2	2	2.7	0.104	100	94.01790957	105.9820904
Roussel_2002_6	ADL/NDF	null	null	null	2	2	2.7	0.103	126	119.959831	132.040169
Roussel_2002_7	NDF	null	null	null	3	3	2.7	0.165	56	52.22947028	59.77052972
Roussel_2002_8	ADL/NDF	null	null	null	3	3	2.7	0.105	140	134.0748819	145.9251181
Roussel_2002_9	Hcell/NDF	null	null	null	4	4	2.7	0.129	38	33.17722942	42.82277058
Roussel_2002_10	ADL/NDF	null	null	null	5	5	2.7	0.135	162	157.3915748	166.6084252
Roussel_2002_11	ADL/NDF	null	null	null	6	6	2.7	0.105	22	16.07488186	27.92511814
Roussel_2002_12	Hcell/NDF	null	null	null	6	6	2.7	0.277	168	165.7540166	170.2459834
Roussel_2002_13	ADL/NDF	null	null	null	8	8	2.7	0.088	40	32.93025677	47.06974323
Roussel_2002_14	Hcell/NDF	null	null	null	9	9	2.7	0.158	114	110.0624215	117.9375785
Roussel_2002_15	NDF	null	null	null	9	9	2.7	0.129	146	141.1772294	150.8227706
