# Supplementary material for: Maize Combined Insect Resistance Genomic Regions and Their Co-localization With Cell Wall Constituents Revealed by Tissue-Specific QTL Meta-Analyses
Source: Front Plant Sci. 2018 Jul 5;9:895. doi: 10.3389/fpls.2018.00895 (PMC6041972; doi:10.3389/fpls.2018.00895)
Supplement: Supplementary file 1 [file Presentation_1.ZIP › Samayoa_2014 map.txt]

mapName=Samayoa_2014
Organism Genus=Zea
Organism Species=mays
crossType=R10
popSize=144
mappingCrossType=unknown
mappingFunction=haldane
mapUnit=cM
mapExpansion=0
mapQuality=0
locusLocation=1
chr=1
lg=1
2	bnlg1014	24.7
3	umc1222	32.7
4	bnlg1429	38.8
5	phi001	83
6	umc1144	104.9
7	bnlg2295	109.4
8	bnlg1884	113.2
9	umc1335	137.1
10	bnlg1556	155.7
11	umc1147	169.2
12	phi037	170.8
13	bnlg1720	239.9
14	umc1431	240.6
15	phi120	257.1
16	umc1737	264.9
17	umc2100	284.7
chr=3
lg=3
19	blng1523	50.5
20	umcphi029	68.6
21	umc1102	100.4
22	mmc0022	101.1
23	bnlg1449	119.3
24	umc1148	163
25	bnlg197	166.3
chr=5
lg=5
26	umc1097	0
27	phi024	7
28	phi113	54.1
29	bnlg1046	66
30	umc1692	78.4
31	umc1221	102.1
32	umc1822	110.6
33	phi101	147.1
34	bnlg1306	171.6
35	umc1225	188.2
chr=8
lg=8
36	umc1327	0
37	umc1034	60.7
38	bnlg1863	73.2
39	phi115	74.6
40	umc1858	84.9
41	umc1309a	89.2
42	bnlg1812	92.2
43	bnlg240	119.6
44	umc1149	120.2
45	umc1055	139.1
46	umc1384	154.8
47	umc1005	159
48	phi015	173.2
chr=9
lg=9
49	bnlg1583	0
50	umc1037	28
51	phi065	46.9
52	umc1267	54.3
53	umc1492	68.3
54	umc1078	69.8
55	umc1494	75.6
56	umc1789	104.2
57	bnlg279	121.3
58	umc1505	152.7
chr=10
lg=10
59	umc1380	0
60	umc1152	29.5
61	phi050	64.7
62	umc1453	70.9
63	umc1930	77.1
64	umc1506	81.9
65	umc2043	84.7
66	umc1993	103.2
67	umc1084	105.8
68	bnlg1360	110.7
69	umc1556	137.7
