# Supplementary material for: Maize Combined Insect Resistance Genomic Regions and Their Co-localization With Cell Wall Constituents Revealed by Tissue-Specific QTL Meta-Analyses
Source: Front Plant Sci. 2018 Jul 5;9:895. doi: 10.3389/fpls.2018.00895 (PMC6041972; doi:10.3389/fpls.2018.00895)
Supplement: Supplementary file 1 [file Presentation_1.ZIP › Samayoa_2014 QTL.txt]

mapName=Samayoa_2014
Samayoa_2014_MCB_1	ShR	null	null	null	1	1	2.5	0.153189451	168	164.3054099	171.6945901
Samayoa_2014_MCB_2	ShR	null	null	null	5	5	2.5	0.202033365	92	89.19862003	94.80137997
Samayoa_2014_MCB_3	ShR	null	null	null	8	8	2.5	0.160599032	162	158.4758678	165.5241322
Samayoa_2014_MCB_4	TL	null	null	null	9	9	2.5	0.112656846	48	42.97614	53.02386
