# Supplementary material for: Maize Combined Insect Resistance Genomic Regions and Their Co-localization With Cell Wall Constituents Revealed by Tissue-Specific QTL Meta-Analyses
Source: Front Plant Sci. 2018 Jul 5;9:895. doi: 10.3389/fpls.2018.00895 (PMC6041972; doi:10.3389/fpls.2018.00895)
Supplement: Supplementary file 1 [file Presentation_1.ZIP › Santiago_2016 map.txt]

mapName=Santiago_2016
Organism Genus=Zea
Organism Species=mays
crossType=SF2
popSize=285
mappingCrossType=unknown
mappingFunction=haldane
mapUnit=cM
mapExpansion=0
mapQuality=0
locusLocation=1
chr=1
lg=1
1	umc1613	0
2	umc1106	30.7
3	umc1222	50
4	umc1976	73.2
5	phi001	109
6	umc1169	121.3
7	umc2083	179.9
8	umc2232	197.2
9	umc1395	199.9
10	umc1335	223.6
11	bnlg1556	240.8
12	phi037	263.9
13	phi055	290.3
14	umc1774	312.1
15	phi120	331.8
16	umc1797	363
chr=2
lg=2
17	umc2246	0
18	umc1622	6.9
19	umc1265	35
20	umc2195	90
21	phi083	114.3
22	phi092	129.8
23	umc1028	132.6
24	umc2110	135.5
25	bnlg1396	142.6
26	umc1875	148.9
27	phi127	167.1
28	umc1042	177.3
chr=3
lg=3
30	umc1746	2.7
31	umc1458	18.5
32	umc2258	40
33	phi036	45.2
34	phi029	48.8
35	mmc0022	70.9
36	bnlg1449	96.7
37	bnlg197	132.7
38	phi046	151.2
39	umc1767	177.5
chr=4
lg=4
40	bnlg1318	0
41	umc1232	50.7
42	umc1288	75.6
43	umc1969	114.5
44	umc1303	119.9
45	bnlg2291	161.9
46	bnlg1189	175.3
47	umc1667	188.6
48	umc1173	241.2
49	umc1532	264.2
50	umc1058	279.6
chr=5
lg=5
51	umc1097	0
52	phi024	12.4
53	umc1591	123.9
54	umc1692	143.8
55	umc1221	170.3
56	mmc0081	177
57	umc1941	208
58	bnlg1306	239.9
59	umc1225	266.9
60	umc1153	288.4
chr=6
lg=6
61	bnlg161	0
62	phi077	12.7
63	bnlg1433	20
64	umc1887	53.8
65	umc1014	68.2
66	bnlg1154	83.4
67	umc1859	120.1
68	phi070	142.9
69	umc2324	168.6
chr=7
lg=7
70	bnlg2132	0
71	umc1270	38.5
72	umc1401	50.3
73	umc1134	121.1
74	phi114	131.7
75	umc1295	155.5
76	umc2190	188.6
77	umc1154	193.8
78	phi116	204.7
chr=8
lg=8
79	umc1872	0
80	umc1034	8.3
81	umc1530	15.5
82	bnlg1863	28.6
83	phi081	46.5
84	umc1765	53.5
85	bmc1599	68.1
86	umc1149	79.8
87	umc2014	98.2
88	umc1384	115.3
89	umc1663	143.2
chr=9
lg=9
91	bnlg1724	5.8
92	phi028	27.4
93	umc1636	48.5
94	phi065	74.7
95	phi016	90.3
96	umc2344	121.8
97	bnlg279	185.9
98	umc1982	203.9
chr=10
lg=10
99	phi041	0
100	umc1318	6.8
101	umc2053	13
102	bnlg1451	19.7
103	umc1576	27.4
104	mmc0501	55
105	bmc1712	112.3
106	umc1077	121
107	umc1115	125.5
108	umc1930	132.4
109	umc1506	144.9
