# Supplementary material for: Maize Combined Insect Resistance Genomic Regions and Their Co-localization With Cell Wall Constituents Revealed by Tissue-Specific QTL Meta-Analyses
Source: Front Plant Sci. 2018 Jul 5;9:895. doi: 10.3389/fpls.2018.00895 (PMC6041972; doi:10.3389/fpls.2018.00895)
Supplement: Supplementary file 1 [file Presentation_1.ZIP › Santiago_2016a QTL.txt]

mapName=Santiago_2016
Santiago_2016_MCB_1	TL	null	null	null	1	1	2.7	0.0329	129	100.7378553	157.2621447
Santiago_2016_MCB_2	KR	null	null	null	2	2	2.7	0.0329	135	106.7378553	163.2621447
Santiago_2016_MCB_3	TL	null	null	null	2	2	2.7	0.0246	169	131.2022536	206.7977464
Santiago_2016_MCB_4	TL	null	null	null	6	6	2.7	0.0317	120	90.66799491	149.3320051
Santiago_2016_MCB_5	KR	null	null	null	9	9	2.7	0.0482	71	51.709034	90.290966
