# Supplementary material for: Maize Combined Insect Resistance Genomic Regions and Their Co-localization With Cell Wall Constituents Revealed by Tissue-Specific QTL Meta-Analyses
Source: Front Plant Sci. 2018 Jul 5;9:895. doi: 10.3389/fpls.2018.00895 (PMC6041972; doi:10.3389/fpls.2018.00895)
Supplement: Supplementary file 1 [file Presentation_1.ZIP › Santiago_2016b QTL.txt]

mapName=Santiago_2016
Santiago_2016_1	FA	null	null	null	1	1	2.7	0.056	6	0	22.60401003
Santiago_2016_2	DFAT	null	null	null	1	1	2.7	0.013	77	5.475033738	148.5249663
Santiago_2016_3	DFAT	null	null	null	1	1	2.7	0.0422	120	97.96624262	142.0337574
Santiago_2016_4	DFAT	null	null	null	1	1	2.7	0.0219	153	110.5422575	195.4577425
Santiago_2016_5	pCA	null	null	null	1	1	2.7	0.0547	196	179.0013791	212.9986209
Santiago_2016_6	pCA	null	null	null	2	2	2.7	0.0123	1	0	76.5954928
Santiago_2016_7	pCA	null	null	null	2	2	2.7	0.1053	132	123.1697573	140.8302427
Santiago_2016_8	DFAT	null	null	null	2	2	2.7	0.04	197	173.754386	220.245614
Santiago_2016_9	pCA	null	null	null	3	3	2.7	0.0123	114	38.4045072	189.5954928
Santiago_2016_10	pCA	null	null	null	4	4	2.7	0.0267	98	63.17511006	132.8248899
Santiago_2016_11	pCA	null	null	null	6	6	2.7	0.0572	199	182.7443258	215.2556742
Santiago_2016_12	DFAT	null	null	null	6	6	2.7	0.0383	350	325.7225963	374.2774037
Santiago_2016_13	pCA	null	null	null	7	7	2.7	0.0167	149	93.32188255	204.6781174
Santiago_2016_14	DFAT	null	null	null	8	8	2.7	0.0472	18	0	37.69967291
Santiago_2016_15	DFAT	null	null	null	10	10	2.7	0.0152	41	0	102.1726685
Santiago_2016_16	FA	null	null	null	10	10	2.7	0.0274	85	51.06479703	118.935203
