# Supplementary material for: Maize Combined Insect Resistance Genomic Regions and Their Co-localization With Cell Wall Constituents Revealed by Tissue-Specific QTL Meta-Analyses
Source: Front Plant Sci. 2018 Jul 5;9:895. doi: 10.3389/fpls.2018.00895 (PMC6041972; doi:10.3389/fpls.2018.00895)
Supplement: Supplementary file 1 [file Presentation_1.ZIP › Schon_1993 map.txt]

mapName=Schon_1993
Organism Genus=Zea
Organism Species=mays
crossType=SF3
popSize=300
mappingCrossType=unknown
mappingFunction=haldane
mapUnit=cM
mapExpansion=0
mapQuality=0
locusLocation=1
chr=1
lg=1
3	umc157a(chn)	46
4	bnl12.06a	104
5	umc67a	137
6	npi429	148
7	bnl5.59a	160
8	umc23a	197
9	umc33a	198
10	umc128	221
11	bnl10.13c	281
12	bnl8.29a	301
13	bnl6.32	328
chr=2		
lg=2		
14	npi287a	0
15	bnl7.25b	24
16	umc8b	36
17	umc131	45
18	php10012	52
19	umc55a	64
20	umc98a 	72
21	umc5a 	76
22	umc22a 	104
23	umc137a 	121
24	umc36a 	166
chr=3		
lg=3		
25	bnl8.35a	0
26	umc50a	7
27	umc175	24
28	im30p1	46
29	bnl15.20	77
30	bnl6.16a	84
31	npi212b	95
32	bnl1.297a	111
33	umc96	154
34	umc126c	160
chr=7		
lg=7		
44	umc116a	0
45	umc125b	38
46	bnl8.37a	58
47	bnl14.07	67
48	umc59b	89
49	umc35a	115
50	umc168	122
chr=10		
lg=10		
59	npi105a	0
60	umc64a	25
61	npi303	34
62	npi232a	51
