# Supplementary material for: Maize Combined Insect Resistance Genomic Regions and Their Co-localization With Cell Wall Constituents Revealed by Tissue-Specific QTL Meta-Analyses
Source: Front Plant Sci. 2018 Jul 5;9:895. doi: 10.3389/fpls.2018.00895 (PMC6041972; doi:10.3389/fpls.2018.00895)
Supplement: Supplementary file 1 [file Presentation_1.ZIP › Schon_1993 QTL.txt]

mapName=Schon_1993
Schon_1993_ECB_1	TL	null	null	null	1	1	2.2	0.157	209.5	203.873673	215.126327
Schon_1993_ECB_2	TL	null	null	null	2	2	2.2	0.039	12	0	34.64957265
Schon_1993_ECB_3	TL	null	null	null	2	2	2.2	0.135	143.5	136.9567901	150.0432099
Schon_1993_ECB_4	TL	null	null	null	3	3	2.2	0.057	35	19.50292398	50.49707602
Schon_1993_ECB_5	TL	null	null	null	7	7	2.2	0.037	78	54.12612613	101.8738739
Schon_1993_ECB_6	TL	null	null	null	10	10	2.2	0.049	29.5	11.47278912	47.52721088
